# Supplementary material for: Correlation of Myeloid-Derived Suppressor Cell Expansion with Upregulated Transposable Elements in Severe COVID-19 Unveiled in Single-Cell RNA Sequencing Reanalysis
Source: Biomedicines. 2024 Jan 29;12(2):315. doi: 10.3390/biomedicines12020315 (PMC10887269; doi:10.3390/biomedicines12020315)
Supplement: Supplementary file 1 [file biomedicines-12-00315-s001.zip]

Archive with 2 entries (2 files):
- biomedicines-2787101-supplementary.pdf
- biomedicines-2787101-supplementary.xlsx
