# Supplementary material for: Correlation of Myeloid-Derived Suppressor Cell Expansion with Upregulated Transposable Elements in Severe COVID-19 Unveiled in Single-Cell RNA Sequencing Reanalysis
Source: Biomedicines. 2024 Jan 29;12(2):315. doi: 10.3390/biomedicines12020315 (PMC10887269; doi:10.3390/biomedicines12020315)
Supplement: Supplementary file 1 [file biomedicines-12-00315-s001.zip › biomedicines-2787101-supplementary.xlsx]

## Sheet: Description
Suppl. Tables	Description
Table S1	gene markers used for clustering
TableS2	pathways and their involved genes
TableS3	Differential expression analysis between all clusters in healthy population
TableS4	Differential expression analysis between all clusters in alive population
TableS5	Differential expression analysis between all clusters in dead population
TableS6	correlation between the selected pathways and the overexpressed genes in myeloid cell type of healthy population
TableS7	correlation between the selected pathways and the overexpressed genes in myeloid cell type of alive population
TableS8	correlation between the selected pathways and the overexpressed genes in myeloid cell type of dead population

## Sheet: Table S1
Neutrophil cell	MDS cell	Monocyte/Macrophage cell	Myeloid DC	B cell	Mast cell	T cell and NK cell	Epithelial cell
PI3	CSF3R	CD68	CD74	CD22	TPSAB1	CD3D	CAPS
FCGR3B	NAMPT	CTSB	HLA-DQA1	CD79A	CPA3	CD3G	TPPP3
G0S2	MALAT1	CTSL	HLA-DQB1	IGHM	TPSB2	CD3E	DNAAF1
S100A8	NEAT1	FCN1	HLA-DPA1	JCHAIN		GZMA	DNAH12
S100A9	L1MB5	VCAN		IGKC		CD2	C20orf85
IFITM2	L1MEc	MRC1		MS4A1		NKG7	TMEM190
CXCL8	AluSq	C1QA		`		GNLY	SCGB1A1
PPP1R15A	AluJb	C1QB					SCGB3A1
SOD2	AluY	C1QC					SLPI
		LYZ					BPIFA1
		MARCO					BPIFB1
							SERPINB3
							ASCL3
							TMEM61
							CLCNKB

## Sheet: Table S2
pathway	gene
Caloric restriction and aging WP4191	NAMPT	AKT1	IGF1	PPARGC1A	SIRT1	PRKAB2	MTOR	TP53
cellular response to type I interferon (GO:0071357)	MX1	RSAD2	MX2	OAS1	TYK2	BST2	IRF1	OAS2	IRF4	IRF5	OAS3	IFI27	IRF2	IRF3	IRF8	IRF9	IRF6	IRF7	IFITM2	IFITM3	SP100	IFITM1	IFI6	ADAR	IRAK1	IP6K2	GBP2	EGR1	IFNA14	STAT1	IFNA16	STAT2	IFNA17	HLA.C	HLA.A	ISG15	HLA.B	HLA.G	HLA.E	HLA.F	ISG20	MYD88	XAF1	IFNAR1	IFNA10	IFNAR2	IFNA6	IFNA5	IFNA8
Complement and coagulation cascades	F11	F10	F12	SERPIND1	CFHR1	CFHR3	CFHR2	CR1L	CFHR5	CFHR4	KLKB1	SERPINA1	MASP1	SERPINE1	C3AR1	PROS1	C4BPA	C8A	CLU	C4BPB	TFPI	C8B	SERPINA5	C4A	KNG1	C8G	C4B	BDKRB1	BDKRB2	FGA	CR1	FGB	SERPINB2	CR2	FGG	F2R	VWF	SERPINF2	F2	PLAUR	F3	F5	F7	PROC	F8	F9	PROCR	SERPING1	F13B
HIF1A and PPARG regulation of glycolysis WP2456	LDHA	TPI1	GPD1	SLC2A1	PPARG	GPAT3	HIF1A	GAPDH
Interferon Signaling Homo sapiens R-HSA-913531	GBP7	GBP6	MX1	NUP214	RSAD2	MX2	NUP210	PML	NUP93	NUP98	IFI27	TRIM14	TRIM17	TRIM10	NUP205	IFITM2	IFITM3	SP100	IFITM1	UBE2L6	HERC5	NUP85	GBP1	NUP88	B2M	GBP3	GBP2	GBP5	GBP4	EGR1	HLA.DRB5	PRKCD	HLA.C	HLA.A	HLA.B	HLA.G	HLA.H	HLA.E	HLA.F	HLA.DRB4	HLA.DRB3	HLA.DRB1	POM121	IFI35	IFIT2	IFI30	IFIT1	ICAM1	AAAS
Interleukin-1 processing	IL1A	IL1B	RELA	CASP1	IL18	NFKB1	NFKB2
Interleukin-1 regulation of extracellular matrix	MED1	IL1R2	HSD3B1	RUNX1	GDF10	COL1A2	ATF2	RELA	CSF3	CSF2	TNF	COMP	ZFP36	SPP1	SMAD3	SMAD1	PLK2	NR2F2	INHBA	GDF5	HLA-B	NFKB1	NR4A3	COL2A1	ALDH3A2	FOSL1	LOX	MATN2	PTGES	BIRC3	FGFR2	MATN3	IL1RN	CFH	PRKDC	FGF2	ICAM1	C3	RGS5	MT2A	RGS4	STMN2	PIM2	A2M	DUSP6	JUN	SRGN	MMP1	CCL20
Interleukin-1 signaling pathway	MAP3K3	UBE2H	MAP3K1	UBE2I	MAP3K2	IL1R1	UBE2C	IL1R2	UBE2F	UBE2A	UBE2B	MAPK15	TICAM2	IL1F10	RBX1	MAPK13	MAPK14	MAPK11	UBE2W	MAPK12	UBE2L2	MAPK10	UBE2Z	UBE2S	UBE2T	TOLLIP	MAPKAPK2	UBE2U	UBE2O	UBE2K	SQSTM1	UBE2M	UBE2N	ATF2	RELA	UBE2D3	UBE2D4	UBE2D1	NOD1	UBE2D2	NOD2	IL1RAP	UBE2L6	UBE2L3	KHSRP	ZFP36	AKT1	MAP3K7	MAP3K8
Interleukin-2/PI3K pathway	EIF3A	HSP90AA1	RPS6	GAB2	PTPN11	NFKB1	MTOR	IL2	LCK	PRKCZ	PIK3R1	RPS6KB1	IL2RA	PIK3CA	IL2RB	BCL2L1	BCL2	GRB2	CALM3	SOS1	RELA	SHC1	SGMS1	IL2RG	FOXO3	UGCG	MYB	TERT	E2F1	SMPD1	MYC	AKT1	RAC1	JAK3	JAK1
Interleukin-2 receptor beta chain in T cell activation	BAD	CFLAR	NMI	IL2	PPIA	PIK3CA	FAS	BCL2	PTPN6	RAF1	SOS1	PCNA	RB1	SHC1	CCNH	IL2RG	SOCS3	CRKL	SOCS1	CCND3	CCND2	CCND1	E2F1	MYC	AKT1	STAT5B	MAP2K2	SYK	MAP2K1	PDPK1	FOS	CCNA1	TFDP1	PIK3R1	RPS6KB1	IL2RA	CCNE1	IL2RB	BCL2L1	GRB2	IRS1	FASLG	IKZF3	CBL	PIK3CG	CCNB1	MAPK3	MAPK1	HRAS
LncRNA-mediated mechanisms of therapeutic resistance WP3672	WNT6	ABCB1	CDKN1A	BCL2L1	HIF1A	TP53
NAD metabolism, sirtuins and aging WP3630	NAMPT	PARP1	PPARG	TFAM	ROS1	SIRT1	HIF1A	NFKB1	FOXO3	SIRT3	FOXO1
Necroptosis	H2AZ2	ZBP1	H2AZ1	TICAM2	TICAM1	PPIA	MAPK10	FAS	SLC25A31	CHMP4C	BAX	RBCK1	CHMP4B	CHMP4A	SQSTM1	PPID	H2AB2	H2AB3	TNF	H2AB1	MACROH2A2	MACROH2A1	RNF31	PYCARD	NLRP3	STAT6	CAPN1	CAPN2	STAT5B	IFNA13	IFNA14	PLA2G4E	IFNA16	H2AC7	PLA2G4F	IFNA17	H2AC8	PLA2G4C	PLA2G4D	H2AC6	PLA2G4A	PLA2G4B	H2AC4	CYBB	TNFRSF10B	H2AC1	TNFRSF10A	TRAF2	RNF103-CHMP3
neutrophil activation involved in immune response (GO:0002283)	UNC13D	ARMC8	MCEMP1	SCAMP1	FLG2	DYNC1LI1	GALNS	TOLLIP	PSMC2	PSMC3	HSPA1A	GLA	NHLRC3	CDK13	CDA	HSPA1B	PRSS2	CYFIP1	PDXK	C3AR1	FRMPD3	RETN	ASAH1	CRACR2A	PSMD7	PSMD6	PSMD3	ALOX5	PSMD1	STOM	PSMD2	NCSTN	PRSS3	S100A12	S100A11	ELANE	PRKCD	ATP6AP2	NCKAP1L	HRNR	VAMP7	VAMP8	BIN2	TCN1	VAMP2	PADI2	CFD	GMFG	GNS
neutrophil degranulation (GO:0043312)	UNC13D	ARMC8	MCEMP1	SCAMP1	FLG2	DYNC1LI1	GALNS	TOLLIP	PSMC2	PSMC3	HSPA1A	GLA	NHLRC3	CDK13	CDA	HSPA1B	PRSS2	CYFIP1	PDXK	C3AR1	FRMPD3	RETN	ASAH1	CRACR2A	PSMD7	PSMD6	PSMD3	ALOX5	PSMD1	STOM	PSMD2	NCSTN	PRSS3	S100A12	S100A11	ELANE	PRKCD	ATP6AP2	NCKAP1L	HRNR	VAMP7	VAMP8	BIN2	TCN1	VAMP2	PADI2	CFD	GMFG	GNS
neutrophil mediated immunity (GO:0002446)	UNC13D	ARMC8	MCEMP1	SCAMP1	FLG2	DYNC1LI1	GALNS	TOLLIP	PSMC2	PSMC3	HSPA1A	GLA	NHLRC3	CDK13	CDA	HSPA1B	PRSS2	CYFIP1	PDXK	C3AR1	FRMPD3	RETN	ASAH1	CRACR2A	PSMD7	PSMD6	PSMD3	ALOX5	PSMD1	STOM	PSMD2	NCSTN	PRSS3	S100A12	S100A11	ELANE	PRKCD	ATP6AP2	NCKAP1L	HRNR	VAMP7	VAMP8	BIN2	TCN1	VAMP2	PADI2	CFD	GMFG	GNS
neutrophil migration (GO:1990266)	CCL26	CCL25	EDN1	EDN2	CCL24	TGFB2	EDN3	CCL23	CCL22	CCL21	CCL20	XCL1	GP2	IRAK4	CXCL10	CXCL11	PPIA	CXCL13	PIKFYVE	JAML	PECAM1	XCL2	PF4	PPIB	S100A9	CKLF	S100A8	CD300H	CD177	CXCL8	CXCL9	CCL3L1	CXCL2	CXCL1	UMOD	CXCL3	CX3CL1	CXCL6	CXCL5	BSG	PDE4B	FCER1G	S100A12	PF4V1	CXADR	GBF1	SYK	NCKAP1L	PPBP
NF-kappa B signaling pathway	UBE2I	IL1R1	IGH	VCAM1	TICAM2	TICAM1	EDAR	CXCL12	RELA	TNF	RELB	MAP3K7	CARD10	CARD11	PIAS4	EDARADD	DDX58	GADD45B	GADD45A	TNFSF14	TRAF1	GADD45G	TIRAP	PRKCB	TRAF3	TRAF2	NFKB1	NFKB2	MYD88	TRAF5	CSNK2B	TRAF6	BCL2L1	BTK	TAB3	PRKCQ	TAB2	MAP3K14	CARD14	TAB1	BIRC2	BIRC3	CCL4L1	CCL4L2	BCL10	PLAU	EDA2R	ICAM1	TNFSF11
NOD-like receptor signaling pathway	GBP7	DEFA5	DEFA6	DEFA3	DEFA4	DEFA1	TRPV2	TICAM1	MAPK13	MAPK14	ATG12	MAPK11	MAPK12	MAPK10	ATG16L1	TRIP6	RBCK1	NAIP	RELA	NLRX1	NOD1	NOD2	TNF	ANTXR2	TANK	RNF31	PYCARD	ANTXR1	DHX33	NLRP7	IFI16	NLRP6	MFN2	NLRP3	GBP1	NLRP1	GBP3	MAP3K7	GBP2	GBP5	MFN1	GBP4	IFNA13	IFNA14	GABARAPL2	GABARAPL1	CASR	PRKCD	IFNA16
NOD1/2 Signaling Pathway Homo sapiens R-HSA-168638	CHUK	CARD9	ITCH	MAPK13	MAPK14	MAPK11	MAPK12	CYLD	TRAF6	UBE2V1	TAB3	TAB2	TAB1	BIRC2	BIRC3	UBE2N	TNFAIP3	NOD1	NOD2	IKBKB	CASP8	CASP9	IRAK2	CASP4	IRAK1	CASP2	RIPK2	CASP1	MAP3K7	IKBKG	MAP2K6
PD-L1 expression and PD-1 checkpoint pathway in cancer	MAP3K3	EGF	JUN	NFATC3	PTPN11	NFATC2	NFATC1	TICAM2	TICAM1	BATF	MAPK13	MAPK14	EML4	MAPK11	TLR2	NFKBIB	NFKBIA	MAPK12	CD4	PIK3CB	PIK3CA	IFNG	TLR9	CD28	CD247	PDCD1	PTPN6	NFKBIE	TLR4	RAF1	LAT	ALK	RELA	PIK3R3	PIK3R2	CD3G	CD3E	EGFR	CD3D	PPP3CA	NRAS	PPP3CB	PPP3CC	AKT3	AKT1	AKT2	BATF2	BATF3	MAP2K2
positive regulation of pattern recognition receptor signaling pathway (GO:0062208)	USP15	ANKRD17	PUM2	PUM1	OASL	ZDHHC5	DDX60	USP17L2	TLR2	DHX58	TLR9	TRIM15	TLR5	ZCCHC3	TLR3
TNF-alpha effects on cytokine activity, cell motility, and apoptosis	PTPN2	RYK	TGFB2	FNBP1	IL1R2	TFPI2	CD70	VCAM1	CXCL10	CXCL11	CXCL12	FOLH1	SLPI	ABCG1	TNFSF8	CD69	EPHA1	OPTN	CSF3	CSF2	CD83	CSF1	CRABP2	TNF	RELB	HAS1	NTF4	IGFBP2	SMAD3	JAG1	ABCA7	FOXF1	HGF	TRAF1	INHBA	TNFRSF10B	SELE	FLI1	NT3	NFKB2	EFNA1	SELP	TRAF4	BIRC3	IFNAR2	IL7R	GMFB	DEFB103B	IL1RN
TNF-alpha signaling pathway	MAP3K3	MAP3K1	FBXW11	BAD	TRAP1	MADD	BAX	TNIK	SQSTM1	NSMAF	RAF1	RELA	NRK	TNF	TANK	AKT1	PSMD2	MAP3K7	MAP3K8	BTRC	MAP3K5	RFFL	MAP2K4	CREBBP	MAP2K3	PRKCI	PLK1	TRAF1	CYBA	TRAF2	NFKB1	NFKB2	PRKCZ	BCL2L1	TAB3	TAB2	GRB2	MAP3K14	TAB1	BIRC2	NOX1	BIRC3	TXN	CUL1	TBK1	BAG4	GLUL	MAP2K6	SKP1
TNF signaling pathway	VCAM1	MAPK13	MAPK14	MAPK11	CXCL10	MAPK12	MAPK10	FAS	ATF2	RELA	CSF2	CSF1	ATF6B	NOD2	TNF	CREB3L1	CREB3L4	CREB3L2	AKT3	CREB3L3	AKT1	AKT2	MAP3K7	MAP3K8	MAP3K5	MAP2K4	JAG1	MAP2K3	MAP2K1	TRAF1	TRAF3	TRAF2	SELE	NFKB1	CREB3	CREB1	TRAF5	PIK3R1	TAB3	TAB2	MAP3K14	TAB1	BIRC2	CREB5	BIRC3	ATF4	ICAM1	BAG4	MLKL
TNF/stress-related signaling	MAP2K4	MAP4K2	MAP3K1	MAP2K3	JUN	CHUK	CRADD	TRAF2	NFKB1	TNFRSF1A	MAPK14	NFKBIA	MAP3K14	RELA	ATF1	TRADD	TNF	TANK	IKBKB	MAPK8	BAG4	CASP2	RIPK1	IKBKG	MAP4K4	MAP2K6	MAP2K7
TNFR2 signaling pathway	RELA	MAP3K1	DUSP1	CHUK	TRAF1	IKBKAP	TNFAIP3	TRAF3	TRAF2	NFKB1	TANK	TNFRSF1B	IKBKB	NFKBIA	LTA	RIPK1	IKBKG	MAP3K14
Toll-like receptor signaling pathway	TICAM2	TICAM1	MAPK13	MAPK14	MAPK11	CXCL10	CXCL11	MAPK12	MAPK10	TOLLIP	CD86	RELA	CD80	TNF	AKT3	AKT1	AKT2	SPP1	MAP3K7	MAP3K8	MAP2K4	IFNA13	IFNA14	MAP2K2	MAP2K3	IFNA16	MAP2K1	IFNA17	TIRAP	TRAF3	NFKB1	MYD88	PIK3R1	TRAF6	TAB2	TAB1	IFNAR1	IFNA10	IFNAR2	CCL4L1	CCL4L2	TBK1	IL12B	IL12A	CD14	MAP2K6	IFNA21	MAP2K7	JUN
Toll receptor signaling pathway Homo sapiens P00054	JUN	IRAK4	IL18	TICAM1	MAPK14	TLR2	NFKBIA	ECSIT	TOLLIP	IRF3	TLR9	TLR8	TLR7	TLR6	NFKBIE	TLR4	TLR3	UBE2N	RELA	TNFAIP3	LY96	TANK	IRAK3	IRAK1	TMEM189-UBE2V1	MAP3K7	MAP3K8	MAP2K2	MAP2K3	TMED7-TICAM2	MAP2K1	CHUK	TIRAP	NFKB2	MYD88	TRAF6	TLR10	TAB1	ELK1	PTGS2	IKBKB	MAPK9	MAPK8	TBK1	MAPK3	UBE2NL	IFNB1	CD14	IKBKE
[truncated: 439 more columns]

## Sheet: Table S3
	p_val	avg_log2FC	pct.1	pct.2	p_val_adj	cluster	gene
FTL	0	0.870425	0.949	0.754	0	0	FTL
TSPO	0	0.858694	0.514	0.677	0	0	TSPO
LGALS1	0	0.841113	0.476	0.674	0	0	LGALS1
MARCO	0	0.758909	0.537	0.642	0	0	MARCO
GPX1	0	0.756302	0.431	0.657	0	0	GPX1
HLA.DQB1	0	0.727766	0.17	0.198	0	0	HLA.DQB1
FBP1	0	0.71397	0.334	0.615	0	0	FBP1
HLA.DMA	0	0.700769	0.111	0.193	0	0	HLA.DMA
FABP4	0	0.690014	0.645	0.652	0	0	FABP4
CST3	0	0.688092	0.556	0.659	0	0	CST3
NDUFA13	0	0.683696	0.193	0.642	0	0	NDUFA13
AC011448.1	0	0.681503	0.192	0.641	0	0	AC011448.1
APOC2	0	0.67341	0.166	0.301	0	0	APOC2
BRI3	0	0.670343	0.317	0.645	0	0	BRI3
EEF1A1	0	0.668612	0.624	0.728	0	0	EEF1A1
HLA.DQB1.AS1	0	0.660811	0.137	0.193	0	0	HLA.DQB1.AS1
RPL15	0	0.632812	0.483	0.713	0	0	RPL15
RAC1	0	0.624008	0.212	0.634	0	0	RAC1
RPL10	0	0.620747	0.616	0.725	0	0	RPL10
RPS14	0	0.617843	0.626	0.726	0	0	RPS14
AP2S1	0	0.617778	0.166	0.61	0	0	AP2S1
CSTB	0	0.610682	0.417	0.67	0	0	CSTB
LST1	0	0.610222	0.232	0.624	0	0	LST1
AC007192.1	0	0.601152	0.479	0.65	0	0	AC007192.1
IFI30	0	0.60017	0.485	0.651	0	0	IFI30
MT.TG	0	0.599008	0.066	0.195	0	0	MT.TG
CAPG	0	0.598042	0.253	0.635	0	0	CAPG
IGFBP2	0	0.594959	0.116	0.389	0	0	IGFBP2
FTLP3	0	0.59469	0.036	0.178	0	0	FTLP3
HLA.DQA2	0	0.593088	0.08	0.185	0	0	HLA.DQA2
TYROBP	0	0.584912	0.603	0.663	0	0	TYROBP
CCL18	0	0.584067	0.38	0.67	0	0	CCL18
APOE	0	0.582873	0.531	0.654	0	0	APOE
TRABD2A	0	0.582776	0.102	0.589	0	0	TRABD2A
PDAP1	0	0.58059	0.146	0.625	0	0	PDAP1
AIF1	0	0.577807	0.316	0.625	0	0	AIF1
UBA52	0	0.576083	0.467	0.713	0	0	UBA52
FP671120.4	0	0.571995	0.43	0.733	0	0	FP671120.4
C9orf16	0	0.570413	0.153	0.617	0	0	C9orf16
GCHFR	0	0.570352	0.356	0.829	0	0	GCHFR
RPL28	0	0.569611	0.731	0.735	0	0	RPL28
FN1	0	0.567065	0.351	0.549	0	0	FN1
VAMP8	0	0.565106	0.254	0.649	0	0	VAMP8
DNAJC17	0	0.564743	0.361	0.838	0	0	DNAJC17
PSMA7	0	0.563915	0.234	0.658	0	0	PSMA7
RPL29	0	0.563798	0.416	0.709	0	0	RPL29
VPS28	0	0.546565	0.105	0.599	0	0	VPS28
CTSZ	0	0.540797	0.318	0.644	0	0	CTSZ
ARPC1B	0	0.532862	0.29	0.668	0	0	ARPC1B
ATP6V1F	0	0.521081	0.194	0.626	0	0	ATP6V1F
GYPC	0	0.519725	0.13	0.599	0	0	GYPC
RPS9	0	0.518904	0.477	0.714	0	0	RPS9
PCAT7	0	0.517195	0.172	0.577	0	0	PCAT7
MT.TT	0	0.515968	0.059	0.193	0	0	MT.TT
APOC4-APOC2	0	0.515798	0.112	0.243	0	0	APOC4-APOC2
AC004922.1	0	0.515711	0.277	0.665	0	0	AC004922.1
LY6E	0	0.511006	0.228	0.647	0	0	LY6E
EIF3K	0	0.509174	0.161	0.641	0	0	EIF3K
RPL8	0	0.508937	0.42	0.712	0	0	RPL8
HLA.E	0	0.50396	0.108	0.207	0	0	HLA.E
RPS4X	0	0.502622	0.472	0.717	0	0	RPS4X
ATOX1	0	0.496769	0.112	0.58	0	0	ATOX1
TXN	0	0.493371	0.207	0.637	0	0	TXN
RPS10.NUDT3	0	0.489169	0.052	0.195	0	0	RPS10.NUDT3
SNX3	0	0.487039	0.146	0.617	0	0	SNX3
RPL9	0	0.486338	0.357	0.704	0	0	RPL9
COX5B	0	0.485185	0.16	0.636	0	0	COX5B
RPS12	0	0.483987	0.62	0.726	0	0	RPS12
RPS19	0	0.482218	0.661	0.733	0	0	RPS19
RPL12	0	0.480803	0.5	0.716	0	0	RPL12
CSTA	0	0.480478	0.13	0.582	0	0	CSTA
GLRX	0	0.479761	0.221	0.626	0	0	GLRX
AC007969.1	0	0.476788	0.045	0.371	0	0	AC007969.1
FCGRT	0	0.475651	0.254	0.624	0	0	FCGRT
RPS10	0	0.474802	0.281	0.688	0	0	RPS10
RPS5	0	0.469149	0.316	0.692	0	0	RPS5
RETN	0	0.468591	0.343	0.793	0	0	RETN
HINT1	0	0.46715	0.157	0.644	0	0	HINT1
MT-TG	0	0.462756	0.103	0.426	0	0	MT-TG
UQCR10	0	0.46246	0.164	0.635	0	0	UQCR10
MT.TE	0	0.461826	0.059	0.191	0	0	MT.TE
PLIN2	0	0.457713	0.162	0.594	0	0	PLIN2
TREM1	0	0.45712	0.149	0.583	0	0	TREM1
LTR37.int	0	0.448165	0.065	0.434	0	0	LTR37.int
TFRC	0	0.448083	0.234	0.618	0	0	TFRC
RPS3A	0	0.44786	0.291	0.693	0	0	RPS3A
RPS11	0	0.44776	0.4	0.707	0	0	RPS11
TYMP	0	0.446116	0.162	0.625	0	0	TYMP
NDUFB2	0	0.444704	0.147	0.628	0	0	NDUFB2
NME1-NME2	0	0.443747	0.173	0.459	0	0	NME1-NME2
GNAI2	0	0.443166	0.188	0.65	0	0	GNAI2
ATP6V0E1	0	0.435016	0.183	0.647	0	0	ATP6V0E1
AC253536.7	0	0.434784	0.073	0.546	0	0	AC253536.7
DDT	0	0.434705	0.073	0.546	0	0	DDT
CTSB	0	0.433341	0.315	0.653	0	0	CTSB
NDUFA4	0	0.431834	0.194	0.648	0	0	NDUFA4
DBI	0	0.431702	0.166	0.629	0	0	DBI
RPL7A	0	0.430135	0.409	0.709	0	0	RPL7A
RPS20	0	0.427994	0.355	0.698	0	0	RPS20
RPL14	0	0.421962	0.333	0.702	0	0	RPL14
COX6B1	0	0.421788	0.158	0.644	0	0	COX6B1
DDTL	0	0.417367	0.075	0.557	0	0	DDTL
CLIC1	0	0.413532	0.225	0.663	0	0	CLIC1
FTH1P7	0	0.409769	0.026	0.14	0	0	FTH1P7
MXD3	0	0.405475	0.122	0.625	0	0	MXD3
BRK1	0	0.405401	0.101	0.6	0	0	BRK1
HLA.DRB6	0	0.402895	0.093	0.19	0	0	HLA.DRB6
BCAP31	0	0.402745	0.09	0.579	0	0	BCAP31
LRPAP1	0	0.398703	0.146	0.604	0	0	LRPAP1
ATP5MF	0	0.397824	0.12	0.613	0	0	ATP5MF
RPS18	0	0.397083	0.581	0.724	0	0	RPS18
AP000350.4	0	0.394551	0.103	0.616	0	0	AP000350.4
ANXA5	0	0.392326	0.255	0.649	0	0	ANXA5
HLA.DMB	0	0.391838	0.046	0.184	0	0	HLA.DMB
MTPN	0	0.388275	0.129	0.616	0	0	MTPN
PRELID1	0	0.385621	0.105	0.611	0	0	PRELID1
RACK1	0	0.384749	0.316	0.702	0	0	RACK1
ARPC2	0	0.384521	0.284	0.686	0	0	ARPC2
COX7A2	0	0.384195	0.142	0.636	0	0	COX7A2
MIF.AS1	0	0.383011	0.045	0.193	0	0	MIF.AS1
ATP5F1E	0	0.381599	0.399	0.705	0	0	ATP5F1E
SMIM25	0	0.380808	0.111	0.58	0	0	SMIM25
RPL7	0	0.380422	0.102	0.613	0	0	RPL7
MSR1	0	0.38039	0.218	0.62	0	0	MSR1
BLVRA	0	0.378358	0.074	0.549	0	0	BLVRA
CHCHD10	0	0.378005	0.104	0.59	0	0	CHCHD10
PLTP	0	0.377376	0.079	0.543	0	0	PLTP
DPP7	0	0.377239	0.075	0.57	0	0	DPP7
HSP90AB1	0	0.373261	0.2	0.661	0	0	HSP90AB1
CYP27A1	0	0.372107	0.129	0.585	0	0	CYP27A1
SAT1	0	0.371623	0.309	0.666	0	0	SAT1
SOD1	0	0.369318	0.104	0.604	0	0	SOD1
DDAH2	0	0.369125	0.087	0.572	0	0	DDAH2
LTR37-int	0	0.368147	0.115	0.482	0	0	LTR37-int
CLTA	0	0.366891	0.11	0.602	0	0	CLTA
DOK2	0	0.366403	0.095	0.589	0	0	DOK2
ATP5PF	0	0.365884	0.107	0.613	0	0	ATP5PF
SELENOW	0	0.362908	0.089	0.586	0	0	SELENOW
SEC61B	0	0.362417	0.111	0.623	0	0	SEC61B
CAMP	0	0.360639	0.042	0.297	0	0	CAMP
HNMT	0	0.359956	0.09	0.572	0	0	HNMT
REX1BD	0	0.359896	0.062	0.55	0	0	REX1BD
LPL	0	0.358812	0.14	0.569	0	0	LPL
MIF	0	0.356815	0.106	0.625	0	0	MIF
SCAND1	0	0.355644	0.054	0.526	0	0	SCAND1
H2AFZ	0	0.355465	0.13	0.613	0	0	H2AFZ
SSR4	0	0.355332	0.113	0.628	0	0	SSR4
RPL18	0	0.354891	0.377	0.705	0	0	RPL18
ST13	0	0.354838	0.088	0.594	0	0	ST13
PHPT1	0	0.354333	0.061	0.526	0	0	PHPT1
MRPL41	0	0.354124	0.058	0.549	0	0	MRPL41
YWHAB	0	0.353628	0.201	0.667	0	0	YWHAB
RPS27A	0	0.352676	0.493	0.72	0	0	RPS27A
RPL3	0	0.35156	0.362	0.706	0	0	RPL3
TKT	0	0.35118	0.206	0.635	0	0	TKT
TGM2	0	0.350593	0.095	0.524	0	0	TGM2
LAMTOR4	0	0.3499	0.096	0.603	0	0	LAMTOR4
SLC11A1	0	0.349791	0.173	0.614	0	0	SLC11A1
PPIA	0	0.349187	0.072	0.568	0	0	PPIA
GLIPR2	0	0.348687	0.126	0.606	0	0	GLIPR2
CTSA	0	0.348595	0.082	0.563	0	0	CTSA
RABAC1	0	0.347261	0.053	0.518	0	0	RABAC1
RPSA	0	0.346818	0.18	0.669	0	0	RPSA
CHMP2A	0	0.34661	0.069	0.564	0	0	CHMP2A
ATP5MC3	0	0.346193	0.132	0.616	0	0	ATP5MC3
RPL32	0	0.343913	0.519	0.721	0	0	RPL32
ARHGAP18	0	0.343081	0.119	0.609	0	0	ARHGAP18
EDF1	0	0.342709	0.095	0.616	0	0	EDF1
FIS1	0	0.342338	0.069	0.557	0	0	FIS1
ASAH1	0	0.342113	0.196	0.626	0	0	ASAH1
UQCRB	0	0.342087	0.195	0.667	0	0	UQCRB
SH3BGRL	0	0.34092	0.145	0.623	0	0	SH3BGRL
CD37	0	0.340822	0.146	0.644	0	0	CD37
CHCHD2	0	0.340733	0.143	0.641	0	0	CHCHD2
SERPINB6	0	0.340036	0.073	0.575	0	0	SERPINB6
GPNMB	0	0.339119	0.187	0.609	0	0	GPNMB
COX6C	0	0.337562	0.141	0.632	0	0	COX6C
FTH1P10	0	0.336447	0.027	0.271	0	0	FTH1P10
RTN4	0	0.335817	0.174	0.633	0	0	RTN4
RPL10A	0	0.333566	0.289	0.693	0	0	RPL10A
AGBL5	0	0.333189	0.119	0.627	0	0	AGBL5
PLAUR	0	0.332982	0.095	0.578	0	0	PLAUR
PCOLCE2	0	0.331148	0.076	0.491	0	0	PCOLCE2
OST4	0	0.331001	0.15	0.649	0	0	OST4
EMP3	0	0.329284	0.133	0.646	0	0	EMP3
CYBA	0	0.327676	0.627	0.941	0	0	CYBA
RPS23P8	0	0.327536	0.032	0.342	0	0	RPS23P8
CAST	0	0.325812	0.139	0.648	0	0	CAST
RPS16	0	0.325382	0.437	0.712	0	0	RPS16
SLA2	0	0.32488	0.057	0.534	0	0	SLA2
MT.TY	0	0.324542	0.041	0.19	0	0	MT.TY
CALM2	0	0.319315	0.2	0.658	0	0	CALM2
C7orf50	0	0.318965	0.043	0.483	0	0	C7orf50
RAB5IF	0	0.318687	0.073	0.572	0	0	RAB5IF
LY96	0	0.317119	0.057	0.523	0	0	LY96
SNX10	0	0.317061	0.125	0.607	0	0	SNX10
COX7C	0	0.316996	0.216	0.674	0	0	COX7C
NDUFA2	0	0.31658	0.066	0.569	0	0	NDUFA2
MAMDC4	0	0.316364	0.025	0.255	0	0	MAMDC4
NDUFS6	0	0.31591	0.071	0.571	0	0	NDUFS6
SERPINB1	0	0.315842	0.1	0.599	0	0	SERPINB1
COX7B	0	0.314352	0.104	0.606	0	0	COX7B
SCO2	0	0.313875	0.052	0.499	0	0	SCO2
FKBP1A	0	0.312721	0.097	0.598	0	0	FKBP1A
RNASEK-C17orf49	0	0.311455	0.165	0.472	0	0	RNASEK-C17orf49
MZT2B	0	0.310925	0.081	0.602	0	0	MZT2B
RPS19BP1	0	0.310799	0.055	0.532	0	0	RPS19BP1
C4orf48	0	0.310745	0.072	0.576	0	0	C4orf48
GMFG	0	0.309609	0.151	0.64	0	0	GMFG
RPS7	0	0.309563	0.304	0.7	0	0	RPS7
PSMB8	0	0.309373	0.071	0.572	0	0	PSMB8
MT.TC	0	0.3089	0.041	0.19	0	0	MT.TC
AC067930.5	0	0.307065	0.151	0.665	0	0	AC067930.5
ATG10	0	0.306699	0.525	0.72	0	0	ATG10
AP003352.1	0	0.304425	0.54	0.723	0	0	AP003352.1
RAB2A	0	0.304373	0.06	0.563	0	0	RAB2A
NDUFB11	0	0.303912	0.063	0.563	0	0	NDUFB11
ATP5PO	0	0.30257	0.07	0.571	0	0	ATP5PO
TLN1	0	0.302492	0.079	0.595	0	0	TLN1
MT-TE	0	0.301721	0.073	0.409	0	0	MT-TE
RPL35	0	0.299035	0.342	0.705	0	0	RPL35
TMEM147	0	0.298483	0.045	0.5	0	0	TMEM147
GNAS	0	0.298222	0.221	0.678	0	0	GNAS
EEF1D	0	0.298179	0.151	0.668	0	0	EEF1D
RPS23	0	0.297698	0.526	0.72	0	0	RPS23
SNX2	0	0.297575	0.092	0.586	0	0	SNX2
PSMD8	0	0.296702	0.067	0.56	0	0	PSMD8
POLR2I	0	0.296366	0.041	0.482	0	0	POLR2I
C20orf27	0	0.295381	0.041	0.461	0	0	C20orf27
MT-TT	0	0.294313	0.08	0.427	0	0	MT-TT
RAB11FIP1	0	0.293781	0.076	0.579	0	0	RAB11FIP1
LRRFIP1	0	0.293112	0.173	0.662	0	0	LRRFIP1
GNB2	0	0.292518	0.086	0.594	0	0	GNB2
MT.TR	0	0.292058	0.036	0.192	0	0	MT.TR
RPL30	0	0.290383	0.548	0.724	0	0	RPL30
CYBB	0	0.290371	0.146	0.599	0	0	CYBB
DECR1	0	0.288883	0.073	0.557	0	0	DECR1
TOMM5	0	0.288787	0.071	0.567	0	0	TOMM5
UPP1	0	0.287742	0.06	0.549	0	0	UPP1
PSMB1	0	0.287612	0.08	0.591	0	0	PSMB1
NPM1	0	0.287211	0.14	0.654	0	0	NPM1
ACO1	0	0.286704	0.064	0.538	0	0	ACO1
NCF4	0	0.286616	0.051	0.526	0	0	NCF4
AL138752.2	0	0.286366	0.068	0.563	0	0	AL138752.2
MRPL14	0	0.286191	0.04	0.477	0	0	MRPL14
DYNLRB1	0	0.285914	0.08	0.592	0	0	DYNLRB1
PGK1	0	0.285881	0.093	0.595	0	0	PGK1
RPS6	0	0.285851	0.379	0.71	0	0	RPS6
HIGD2A	0	0.285385	0.083	0.589	0	0	HIGD2A
DAB2	0	0.284417	0.099	0.584	0	0	DAB2
RPL13A	0	0.283101	0.36	0.708	0	0	RPL13A
MGLL	0	0.28282	0.041	0.451	0	0	MGLL
HSPB1	0	0.282431	0.098	0.593	0	0	HSPB1
REEP5	0	0.282212	0.097	0.602	0	0	REEP5
EIF4EBP1	0	0.282008	0.045	0.496	0	0	EIF4EBP1
ETHE1	0	0.281489	0.043	0.47	0	0	ETHE1
FLNA	0	0.280811	0.115	0.615	0	0	FLNA
DNAJA1	0	0.280588	0.117	0.612	0	0	DNAJA1
PDXK	0	0.28048	0.051	0.522	0	0	PDXK
UQCRQ	0	0.280456	0.091	0.594	0	0	UQCRQ
FKBP15	0	0.279006	0.077	0.582	0	0	FKBP15
RPL13P12	0	0.278748	0.035	0.398	0	0	RPL13P12
ANP32B	0	0.278318	0.09	0.617	0	0	ANP32B
MSN	0	0.277661	0.093	0.616	0	0	MSN
RNASET2	0	0.277542	0.091	0.601	0	0	RNASET2
RPL17-C18orf32	0	0.277307	0.184	0.488	0	0	RPL17-C18orf32
MT.TH	0	0.27677	0.027	0.179	0	0	MT.TH
MDH2	0	0.276706	0.049	0.509	0	0	MDH2
2023-09-11	0	0.276702	0.081	0.59	0	0	2023-09-11
SLC35F6	0	0.274296	0.053	0.518	0	0	SLC35F6
RBX1	0	0.274159	0.09	0.604	0	0	RBX1
RAB13	0	0.273062	0.106	0.754	0	0	RAB13
COPE	0	0.271985	0.069	0.572	0	0	COPE
TAX1BP1	0	0.271868	0.1	0.624	0	0	TAX1BP1
GGTA1P	0	0.271751	0.058	0.511	0	0	GGTA1P
HMGN3	0	0.271574	0.052	0.538	0	0	HMGN3
GNG10	0	0.270808	0.048	0.487	0	0	GNG10
AC010616.2	0	0.270574	0.026	0.357	0	0	AC010616.2
OSCAR	0	0.269575	0.062	0.539	0	0	OSCAR
GTF3C6	0	0.269452	0.045	0.494	0	0	GTF3C6
HLA-DMA	0	0.268948	0.147	0.439	0	0	HLA-DMA
COPS9	0	0.268341	0.076	0.594	0	0	COPS9
TMEM160	0	0.267777	0.048	0.519	0	0	TMEM160
SUMO3	0	0.267236	0.057	0.545	0	0	SUMO3
AGPAT2	0	0.265646	0.049	0.533	0	0	AGPAT2
ZNF706	0	0.265446	0.085	0.598	0	0	ZNF706
BTF3	0	0.264943	0.113	0.635	0	0	BTF3
BLVRB	0	0.264368	0.054	0.514	0	0	BLVRB
ATP6AP1	0	0.264279	0.073	0.577	0	0	ATP6AP1
GGT1	0	0.2638	0.036	0.514	0	0	GGT1
RAB7A	0	0.26291	0.069	0.573	0	0	RAB7A
MLPH	0	0.261107	0.043	0.446	0	0	MLPH
HLA-DQA1	0	0.259647	0.303	0.459	0	0	HLA-DQA1
LAIR1	0	0.259005	0.063	0.564	0	0	LAIR1
ANXA1	0	0.258384	0.222	0.664	0	0	ANXA1
ZEB2	0	0.257993	0.126	0.617	0	0	ZEB2
SERP1	0	0.254849	0.121	0.635	0	0	SERP1
PLD3	0	0.25431	0.078	0.547	0	0	PLD3
NUPR1	0	0.253974	0.336	0.83	0	0	NUPR1
DCTN3	0	0.253202	0.042	0.491	0	0	DCTN3
ECH1	0	0.251193	0.059	0.548	0	0	ECH1
JOSD2	0	0.250884	0.03	0.392	0	0	JOSD2
NUCB1	0	0.250593	0.066	0.564	0	0	NUCB1
SLC25A5	0	0.250388	0.086	0.583	0	0	SLC25A5
PPT1	0	-0.250781	0.202	0.878	0	0	PPT1
SRSF5	0	-0.251173	0.07	0.832	0	0	SRSF5
ZRANB2	0	-0.252722	0.035	0.72	0	0	ZRANB2
AluJo	0	-0.253491	0.944	0.996	0	0	AluJo
FCGR2A	0	-0.253603	0.116	0.816	0	0	FCGR2A
AL021546.1	0	-0.254064	0.019	0.593	0	0	AL021546.1
AluJr4	0	-0.254562	0.606	0.977	0	0	AluJr4
TUBA1B	0	-0.254652	0.299	0.894	0	0	TUBA1B
ATP1A1	0	-0.254755	0.03	0.687	0	0	ATP1A1
L1ME3B	0	-0.254915	0.22	0.932	0	0	L1ME3B
SEL1L	0	-0.25655	0.049	0.767	0	0	SEL1L
Tigger4a	0	-0.256819	0.107	0.889	0	0	Tigger4a
HP1BP3	0	-0.257983	0.052	0.799	0	0	HP1BP3
L1MB4	0	-0.258122	0.259	0.944	0	0	L1MB4
MRC1	0	-0.25824	0.334	0.852	0	0	MRC1
RPS15A	0	-0.25863	0.483	0.956	0	0	RPS15A
SF1	0	-0.258749	0.041	0.749	0	0	SF1
L1ME3F	0	-0.259403	0.105	0.885	0	0	L1ME3F
IFI44L	0	-0.259541	0.047	0.664	0	0	IFI44L
HNRNPC	0	-0.26002	0.067	0.829	0	0	HNRNPC
MLT1L	0	-0.260059	0.107	0.884	0	0	MLT1L
RBM25	0	-0.26075	0.054	0.797	0	0	RBM25
MPHOSPH8	0	-0.26088	0.044	0.755	0	0	MPHOSPH8
Alu	0	-0.260962	0.077	0.852	0	0	Alu
NAP1L1	0	-0.261316	0.116	0.865	0	0	NAP1L1
ATM	0	-0.262188	0.041	0.747	0	0	ATM
L1MB8	0	-0.262248	0.408	0.96	0	0	L1MB8
RPL4	0	-0.262536	0.187	0.908	0	0	RPL4
MLT1K	0	-0.262694	0.112	0.886	0	0	MLT1K
L1M5	0	-0.263108	0.657	0.981	0	0	L1M5
Charlie1	0	-0.26313	0.047	0.791	0	0	Charlie1
SNORD68	0	-0.263751	0.015	0.47	0	0	SNORD68
NUFIP2	0	-0.264759	0.035	0.723	0	0	NUFIP2
L1MC1	0	-0.264801	0.276	0.948	0	0	L1MC1
AL031847.2	0	-0.265639	0.068	0.81	0	0	AL031847.2
EIF1	0	-0.266002	0.366	0.949	0	0	EIF1
Charlie2b	0	-0.267107	0.068	0.84	0	0	Charlie2b
MER5A1	0	-0.268599	0.128	0.904	0	0	MER5A1
HMGN2	0	-0.269008	0.135	0.864	0	0	HMGN2
SCAF11	0	-0.269528	0.09	0.86	0	0	SCAF11
AC124319.1	0	-0.269798	0.111	0.88	0	0	AC124319.1
MIS18BP1	0	-0.271554	0.065	0.798	0	0	MIS18BP1
SLC38A2	0	-0.272769	0.029	0.631	0	0	SLC38A2
BST2	0	-0.274918	0.106	0.831	0	0	BST2
L1ME3D	0	-0.275101	0.065	0.833	0	0	L1ME3D
PTP4A2	0	-0.275512	0.072	0.835	0	0	PTP4A2
L1MA6	0	-0.27632	0.112	0.889	0	0	L1MA6
IFI16	0	-0.276547	0.062	0.812	0	0	IFI16
RSRP1	0	-0.277136	0.054	0.806	0	0	RSRP1
L1MC4a	0	-0.277792	0.238	0.944	0	0	L1MC4a
L1M4c	0	-0.27871	0.159	0.917	0	0	L1M4c
Tigger1	0	-0.279469	0.352	0.956	0	0	Tigger1
FUS	0	-0.279755	0.048	0.78	0	0	FUS
RPS3	0	-0.280158	0.444	0.954	0	0	RPS3
L1MEf	0	-0.281022	0.33	0.952	0	0	L1MEf
L1M3c	0	-0.282282	0.022	0.57	0	0	L1M3c
L1ME3A	0	-0.282621	0.257	0.943	0	0	L1ME3A
ZFP36L1	0	-0.283241	0.031	0.567	0	0	ZFP36L1
NEAT1	0	-0.284051	0.435	0.945	0	0	NEAT1
RPL9P9	0	-0.284166	0.251	0.924	0	0	RPL9P9
PIP4K2A	0	-0.284411	0.034	0.715	0	0	PIP4K2A
WSB1	0	-0.285007	0.076	0.829	0	0	WSB1
Charlie1b	0	-0.285447	0.06	0.829	0	0	Charlie1b
L3	0	-0.285507	0.41	0.963	0	0	L3
MER5B	0	-0.28591	0.175	0.925	0	0	MER5B
LUC7L3	0	-0.286607	0.042	0.754	0	0	LUC7L3
CXCR4	0	-0.286611	0.006	0.205	0	0	CXCR4
ARGLU1	0	-0.286712	0.044	0.764	0	0	ARGLU1
L1ME2	0	-0.288502	0.29	0.95	0	0	L1ME2
L1ME4b	0	-0.288849	0.389	0.961	0	0	L1ME4b
L1HS	0	-0.288946	0.09	0.871	0	0	L1HS
MER2	0	-0.28947	0.189	0.929	0	0	MER2
L1MB3	0	-0.290009	0.393	0.963	0	0	L1MB3
L1ME3	0	-0.290351	0.171	0.922	0	0	L1ME3
L1MB7	0	-0.291375	0.521	0.97	0	0	L1MB7
RPLP2	0	-0.291471	0.476	0.957	0	0	RPLP2
SLFN5	0	-0.292639	0.018	0.477	0	0	SLFN5
MER3	0	-0.293871	0.119	0.893	0	0	MER3
L1MA8	0	-0.29398	0.175	0.923	0	0	L1MA8
L1MC	0	-0.295496	0.137	0.906	0	0	L1MC
MYL12A	0	-0.295675	0.269	0.918	0	0	MYL12A
RPS3AP6	0	-0.298994	0.281	0.93	0	0	RPS3AP6
ACTG1	0	-0.299169	0.331	0.928	0	0	ACTG1
SRSF11	0	-0.300372	0.041	0.762	0	0	SRSF11
CAPZA1	0	-0.300736	0.116	0.873	0	0	CAPZA1
RPL18AP3	0	-0.300897	0.235	0.923	0	0	RPL18AP3
MER58A	0	-0.301648	0.176	0.923	0	0	MER58A
AL121985.1	0	-0.302396	0.005	0.237	0	0	AL121985.1
CD44	0	-0.305618	0.173	0.903	0	0	CD44
SENP3.EIF4A1	0	-0.30621	0.095	0.428	0	0	SENP3.EIF4A1
L1ME3G	0	-0.307304	0.255	0.946	0	0	L1ME3G
TOB1	0	-0.307898	0.013	0.476	0	0	TOB1
RPSAP19	0	-0.307936	0.121	0.854	0	0	RPSAP19
ARL6IP1	0	-0.308005	0.106	0.824	0	0	ARL6IP1
L1ME4a	0	-0.309132	0.469	0.969	0	0	L1ME4a
CLEC2D	0	-0.311364	0.024	0.582	0	0	CLEC2D
IER2	0	-0.311698	0.022	0.588	0	0	IER2
ZNF207	0	-0.312385	0.057	0.812	0	0	ZNF207
CELF2	0	-0.312409	0.033	0.729	0	0	CELF2
MTCO2P12	0	-0.312639	0.14	0.903	0	0	MTCO2P12
L1MA7	0	-0.314234	0.14	0.91	0	0	L1MA7
MIR	0	-0.316662	0.727	0.986	0	0	MIR
MER20	0	-0.316844	0.163	0.917	0	0	MER20
PCBP2	0	-0.31702	0.089	0.852	0	0	PCBP2
H3F3B	0	-0.317082	0.248	0.931	0	0	H3F3B
GOLGA8A	0	-0.317723	0.013	0.432	0	0	GOLGA8A
SRGN	0	-0.317922	0.278	0.899	0	0	SRGN
AL592114.1	0	-0.317944	0.128	0.88	0	0	AL592114.1
HMGB1	0	-0.318777	0.208	0.922	0	0	HMGB1
RPL41P1	0	-0.320003	0.022	0.426	0	0	RPL41P1
MER5A	0	-0.320085	0.256	0.943	0	0	MER5A
MT-ATP8	0	-0.321304	0.056	0.465	0	0	MT-ATP8
STK17B	0	-0.3221	0.033	0.558	0	0	STK17B
SNORA52	0	-0.322554	0.157	0.897	0	0	SNORA52
HIST1H4C	0	-0.322815	0.028	0.517	0	0	HIST1H4C
HSP90B1	0	-0.323022	0.13	0.861	0	0	HSP90B1
AC116533.1	0	-0.323864	0.177	0.906	0	0	AC116533.1
ARF6	0	-0.325328	0.051	0.796	0	0	ARF6
ITGB1	0	-0.326332	0.096	0.866	0	0	ITGB1
L1M4	0	-0.328997	0.421	0.966	0	0	L1M4
AL590556.1	0	-0.330968	0.023	0.538	0	0	AL590556.1
RPL5P4	0	-0.331858	0.044	0.755	0	0	RPL5P4
N4BP2L2	0	-0.332056	0.095	0.889	0	0	N4BP2L2
CES1P1	0	-0.332243	0.087	0.713	0	0	CES1P1
MIRc	0	-0.336424	0.541	0.976	0	0	MIRc
L1MC5a	0	-0.337513	0.33	0.958	0	0	L1MC5a
AC092017.2	0	-0.339026	0.153	0.889	0	0	AC092017.2
KCTD12	0	-0.345082	0.042	0.736	0	0	KCTD12
OLR1	0	-0.345836	0.192	0.846	0	0	OLR1
MIRb	0	-0.347283	0.778	0.989	0	0	MIRb
L1MC4	0	-0.348515	0.445	0.966	0	0	L1MC4
ANKRD12	0	-0.351038	0.066	0.834	0	0	ANKRD12
HNRNPA1	0	-0.352218	0.115	0.877	0	0	HNRNPA1
RPL36	0	-0.352523	0.377	0.948	0	0	RPL36
IQGAP1	0	-0.355566	0.094	0.86	0	0	IQGAP1
L1ME1	0	-0.356117	0.531	0.975	0	0	L1ME1
HIST2H4A	0	-0.35716	0.011	0.367	0	0	HIST2H4A
AC113935.1	0	-0.357417	0.315	0.936	0	0	AC113935.1
L1MC5	0	-0.360876	0.302	0.953	0	0	L1MC5
TMBIM6	0	-0.362766	0.174	0.887	0	0	TMBIM6
L1PA17	0	-0.363934	0.092	0.87	0	0	L1PA17
RPS13P2	0	-0.368328	0.07	0.809	0	0	RPS13P2
GAS5	0	-0.368662	0.041	0.705	0	0	GAS5
RPL10P16	0	-0.370268	0.144	0.891	0	0	RPL10P16
MAF	0	-0.371997	0.018	0.546	0	0	MAF
RPL14P1	0	-0.372041	0.118	0.879	0	0	RPL14P1
RPS28	0	-0.373066	0.401	0.949	0	0	RPS28
RPS26P15	0	-0.38154	0.047	0.731	0	0	RPS26P15
AC000120.2	0	-0.384295	0.002	0.312	0	0	AC000120.2
AC024293.1	0	-0.384545	0.241	0.922	0	0	AC024293.1
CYP51A1	0	-0.386246	0.002	0.313	0	0	CYP51A1
L1MEc	0	-0.38795	0.377	0.96	0	0	L1MEc
MT-ND4L	0	-0.388565	0.053	0.472	0	0	MT-ND4L
RPL38	0	-0.389142	0.309	0.939	0	0	RPL38
RPL41	0	-0.390349	0.705	0.976	0	0	RPL41
CORO1B	0	-0.393715	0.041	0.75	0	0	CORO1B
AL669831.3	0	-0.397249	0.067	0.843	0	0	AL669831.3
DDX5	0	-0.401303	0.166	0.917	0	0	DDX5
MIR1282	0	-0.405976	0.079	0.816	0	0	MIR1282
CD3D	0	-0.411881	0.009	0.285	0	0	CD3D
PTPRC	0	-0.412034	0.165	0.921	0	0	PTPRC
RPL17.C18orf32	0	-0.413326	0.126	0.444	0	0	RPL17.C18orf32
KLF6	0	-0.423519	0.076	0.83	0	0	KLF6
AP001267.5	0	-0.442244	0.128	0.88	0	0	AP001267.5
CD3G	0	-0.443291	0.005	0.203	0	0	CD3G
RPL15P2	0	-0.445698	0.144	0.883	0	0	RPL15P2
Charlie1a	0	-0.448507	0.181	0.932	0	0	Charlie1a
RPL13AP5	0	-0.452175	0.131	0.887	0	0	RPL13AP5
VMP1	0	-0.454892	0.079	0.839	0	0	VMP1
RPL23A	0	-0.468867	0.347	0.942	0	0	RPL23A
MTND1P23	0	-0.469661	0.488	0.973	0	0	MTND1P23
CD48	0	-0.476478	0.012	0.329	0	0	CD48
AC010761.2	0	-0.486468	0.263	0.926	0	0	AC010761.2
HLA-DRB6	0	-0.486677	0.03	0.184	0	0	HLA-DRB6
RPS2P5	0	-0.499965	0.095	0.847	0	0	RPS2P5
HP	0	-0.503971	0.121	0.705	0	0	HP
LTB	0	-0.509727	0.006	0.238	0	0	LTB
BTG1	0	-0.51395	0.113	0.893	0	0	BTG1
RPS27	0	-0.516911	0.593	0.967	0	0	RPS27
RPS26	0	-0.553678	0.175	0.892	0	0	RPS26
IFITM2	0	-0.665987	0.021	0.561	0	0	IFITM2
MTATP6P1	0	-0.673892	0.357	0.964	0	0	MTATP6P1
CD2	0	-0.679314	0.007	0.239	0	0	CD2
MTND2P28	0	-0.694889	0.207	0.946	0	0	MTND2P28
IFITM1	0	-0.719443	0.005	0.29	0	0	IFITM1
RPS29	0	-0.750055	0.351	0.95	0	0	RPS29
MALAT1	0	-0.765393	0.944	0.996	0	0	MALAT1
MTCO3P12	0	-0.777822	0.102	0.897	0	0	MTCO3P12
AC020656.1	0	-0.784607	0.748	0.944	0	0	AC020656.1
EEF1A1P11	0	-0.831831	0.161	0.905	0	0	EEF1A1P11
HLA-DRB5	3.60717328028694e-320	0.472558	0.335	0.452	2.27085986687184e-315	0	HLA-DRB5
LYZ	1.20059e-277	-0.755989	0.784	0.949	7.55821e-273	0	LYZ
APOC1	4.42482e-273	0.690208	0.826	0.696	2.7856e-268	0	APOC1
TMSB10	3.9871e-261	0.611588	0.793	0.736	2.51004e-256	0	TMSB10
MT-RNR2	2.63447e-251	-0.622431	0.504	0.531	1.6585e-246	0	MT-RNR2
HLA.A	3.54347e-247	0.495273	0.179	0.211	2.23075e-242	0	HLA.A
AC243829.4	2.44256e-224	-0.278366	0.001	0.107	1.53769e-219	0	AC243829.4
HLA.DQA1	1.32317e-223	0.595201	0.18	0.199	8.32991e-219	0	HLA.DQA1
PTPRCAP	2.01501e-218	-0.459943	0.002	0.109	1.26853e-213	0	PTPRCAP
MT.ND6	1.67543e-207	0.528221	0.198	0.213	1.05475e-202	0	MT.ND6
TMSB4X	2.64186e-186	0.515662	0.903	0.749	1.66316e-181	0	TMSB4X
MT.ND3	4.62519e-165	0.312986	0.339	0.22	2.91174e-160	0	MT.ND3
MT.CO3	1.69904e-155	0.705532	0.393	0.222	1.06961e-150	0	MT.CO3
HLA.DRA	1.6343e-151	0.995359	0.382	0.217	1.02886e-146	0	HLA.DRA
HLA.DPB1	1.78442e-151	0.70084	0.23	0.206	1.12336e-146	0	HLA.DPB1
HLA.B	7.977e-149	0.771474	0.266	0.216	5.02184e-144	0	HLA.B
MT.ND5	2.50338e-144	0.458887	0.209	0.215	1.57598e-139	0	MT.ND5
FTH1	7.4074e-137	0.278172	0.998	0.995	4.66326e-132	0	FTH1
BEST1	9.97888e-137	0.278545	0.998	0.995	6.28211e-132	0	BEST1
MT-ND1	1.74171e-125	-0.340593	0.352	0.522	1.09647e-120	0	MT-ND1
MT.CO2	2.26352e-121	0.831111	0.384	0.222	1.42498e-116	0	MT.CO2
MT.CYB	5.51776e-121	0.721732	0.378	0.221	3.47365e-116	0	MT.CYB
HLA.DPA1	2.38006e-118	0.706593	0.242	0.205	1.49834e-113	0	HLA.DPA1
MT.ATP6	2.20433e-114	0.692151	0.371	0.221	1.38772e-109	0	MT.ATP6
MT.CO1	2.41959e-114	0.918354	0.374	0.221	1.52323e-109	0	MT.CO1
MT-ND2	4.45683e-114	-0.26471	0.368	0.523	2.80575e-109	0	MT-ND2
MT-RNR1	5.03606e-114	-0.6667	0.39	0.526	3.1704e-109	0	MT-RNR1
HLA.C	1.1612e-100	0.618981	0.244	0.214	7.31022e-96	0	HLA.C
MT-ND3	1.95312e-94	-0.423174	0.457	0.527	1.22957e-89	0	MT-ND3
MT.ND4	6.69203e-93	0.643734	0.353	0.22	4.2129e-88	0	MT.ND4
HLA.DRB1	1.15512e-89	0.812359	0.297	0.209	7.27194e-85	0	HLA.DRB1
CD74	1.09377e-73	0.3626	0.799	0.712	6.8857e-69	0	CD74
MT.RNR1	2.42666e-47	0.287656	0.292	0.219	1.52768e-42	0	MT.RNR1
MT.ND1	6.28418e-42	0.583901	0.29	0.217	3.95614e-37	0	MT.ND1
MT.ND2	1.73765e-36	0.55273	0.302	0.218	1.09392e-31	0	MT.ND2
IGF1	0	1.46364	0.704	0.198	0	1	IGF1
HELLPAR	0	1.35344	0.715	0.219	0	1	HELLPAR
HP.1	0	0.80616	0.947	0.542	0	1	HP
MRC1.1	0	0.709863	1	0.717	0	1	MRC1
STXBP2	0	0.62424	0.985	0.629	0	1	STXBP2
ITIH5	0	0.619997	0.879	0.37	0	1	ITIH5
C1QA	0	0.54389	1	0.858	0	1	C1QA
PNPLA6	0	0.53502	0.985	0.605	0	1	PNPLA6
LGALS3BP	0	0.524682	0.994	0.645	0	1	LGALS3BP
ALDH2	0	0.517193	0.999	0.749	0	1	ALDH2
AC009093.3	0	0.51055	0.743	0.39	0	1	AC009093.3
MCEMP1	0	0.507368	0.999	0.671	0	1	MCEMP1
OLR1.1	0	0.492252	0.999	0.68	0	1	OLR1
C8B	0	0.490645	0.823	0.359	0	1	C8B
THBS1	0	0.489833	0.927	0.471	0	1	THBS1
TCF7L2	0	0.481558	0.988	0.599	0	1	TCF7L2
SLCO2B1	0	0.476547	0.992	0.636	0	1	SLCO2B1
MNDA	0	0.475434	0.996	0.656	0	1	MNDA
GLDN	0	0.466719	0.956	0.525	0	1	GLDN
FCGR2A.1	0	0.446433	0.99	0.637	0	1	FCGR2A
QSOX1	0	0.440367	0.932	0.537	0	1	QSOX1
CXCL16	0	0.438911	0.999	0.682	0	1	CXCL16
PYCARD	0	0.438594	0.998	0.689	0	1	PYCARD
FCGR3A	0	0.43541	0.997	0.673	0	1	FCGR3A
C1QC	0	0.427552	1	0.731	0	1	C1QC
IFI6	0	0.424345	0.998	0.709	0	1	IFI6
TXNIP	0	0.422389	1	0.866	0	1	TXNIP
ALOX5	0	0.415085	0.996	0.66	0	1	ALOX5
SPI1	0	0.403716	0.997	0.672	0	1	SPI1
PECAM1	0	0.40362	0.995	0.638	0	1	PECAM1
IFIT3	0	0.403371	0.97	0.593	0	1	IFIT3
IRS2	0	0.394	0.911	0.497	0	1	IRS2
LCP1	0	0.38679	0.998	0.723	0	1	LCP1
ADAMTSL4	0	0.380938	0.977	0.592	0	1	ADAMTSL4
SVIL	0	0.38066	0.984	0.611	0	1	SVIL
RASAL2	0	0.380139	0.918	0.514	0	1	RASAL2
MS4A7	0	0.377439	1	0.761	0	1	MS4A7
LAMTOR1	0	0.375085	0.993	0.666	0	1	LAMTOR1
SPN	0	0.374649	0.982	0.618	0	1	SPN
SRGN.1	0	0.3694	1	0.749	0	1	SRGN
L1M3c.1	0	0.360776	0.8	0.416	0	1	L1M3c
PPT1.1	0	0.35943	1	0.712	0	1	PPT1
SERPING1	0	0.357294	0.997	0.655	0	1	SERPING1
ALOX5AP	0	0.357206	0.999	0.756	0	1	ALOX5AP
CTSH	0	0.356314	0.992	0.669	0	1	CTSH
TNFSF13	0	0.352843	0.988	0.631	0	1	TNFSF13
IFI44L.1	0	0.347032	0.879	0.497	0	1	IFI44L
ITM2B	0	0.343735	1	0.81	0	1	ITM2B
CTSC	0	0.343244	1	0.788	0	1	CTSC
ARRDC4	0	0.33735	0.859	0.461	0	1	ARRDC4
GGA2	0	0.337103	0.954	0.574	0	1	GGA2
PRAL	0	0.334377	0.951	0.59	0	1	PRAL
ABHD2	0	0.334279	0.886	0.518	0	1	ABHD2
IFIT1	0	0.334244	0.862	0.476	0	1	IFIT1
XAF1	0	0.333971	0.959	0.603	0	1	XAF1
ISG15	0	0.330392	0.982	0.656	0	1	ISG15
GAA	0	0.326024	0.976	0.609	0	1	GAA
CAT	0	0.324749	0.983	0.626	0	1	CAT
GLUL	0	0.323671	1	0.74	0	1	GLUL
NDUFS3	0	0.321183	0.99	0.647	0	1	NDUFS3
FBN1	0	0.320575	0.554	0.173	0	1	FBN1
PTPMT1	0	0.317962	0.984	0.625	0	1	PTPMT1
EVI2B	0	0.316099	0.99	0.66	0	1	EVI2B
EEF1A1P11.1	0	0.309672	0.997	0.729	0	1	EEF1A1P11
NCKAP1L	0	0.309493	0.984	0.639	0	1	NCKAP1L
BST2.1	0	0.309158	0.984	0.65	0	1	BST2
S100A9	0	0.308308	0.998	0.748	0	1	S100A9
AC093484.3	0	0.306784	1	0.806	0	1	AC093484.3
IFIT2	0	0.302519	0.886	0.513	0	1	IFIT2
SELPLG	0	0.302265	0.948	0.564	0	1	SELPLG
LIMA1	0	0.301936	0.925	0.529	0	1	LIMA1
CD101	0	0.301264	0.784	0.343	0	1	CD101
C1orf162	0	0.299017	0.998	0.7	0	1	C1orf162
CD4	0	0.298304	0.936	0.554	0	1	CD4
CD81	0	0.298049	1	0.798	0	1	CD81
UBB	0	0.29358	1	0.808	0	1	UBB
CAP1	0	0.29321	0.996	0.683	0	1	CAP1
THEMIS2	0	0.292498	0.955	0.585	0	1	THEMIS2
ACSM3	0	0.288848	0.738	0.333	0	1	ACSM3
TMEM273	0	0.288162	0.768	0.357	0	1	TMEM273
ACVRL1	0	0.287253	0.857	0.453	0	1	ACVRL1
LAPTM5	0	0.28615	1	0.756	0	1	LAPTM5
MIR1282.1	0	0.28586	0.981	0.631	0	1	MIR1282
SLC47A1	0	0.284725	0.817	0.434	0	1	SLC47A1
HSP90AA1	0	0.284284	0.999	0.791	0	1	HSP90AA1
FFAR4	0	0.283818	0.92	0.527	0	1	FFAR4
CLEC12A	0	0.283541	0.956	0.581	0	1	CLEC12A
AMIGO2	0	0.282767	0.896	0.521	0	1	AMIGO2
MYL12A.1	0	0.281688	0.998	0.765	0	1	MYL12A
SEL1L.1	0	0.281093	0.945	0.584	0	1	SEL1L
CARD16	0	0.279443	0.984	0.627	0	1	CARD16
NCF2	0	0.279367	0.997	0.66	0	1	NCF2
MED11	0	0.278557	0.966	0.603	0	1	MED11
PTMS	0	0.277784	0.992	0.663	0	1	PTMS
TRHDE	0	0.27725	0.711	0.307	0	1	TRHDE
PLXDC2	0	0.274218	0.986	0.638	0	1	PLXDC2
TNFSF13B	0	0.273858	0.944	0.569	0	1	TNFSF13B
FAM89A	0	0.273786	0.968	0.585	0	1	FAM89A
CALM1	0	0.272582	0.999	0.785	0	1	CALM1
BHLHE41	0	0.271779	0.94	0.565	0	1	BHLHE41
TMEM52B	0	0.270723	0.959	0.586	0	1	TMEM52B
APLP2	0	0.270501	0.999	0.685	0	1	APLP2
COTL1	0	0.268164	0.997	0.694	0	1	COTL1
CASP1	0	0.267567	0.959	0.589	0	1	CASP1
PDLIM1	0	0.266428	0.982	0.6	0	1	PDLIM1
CFD	0	0.266331	0.988	0.67	0	1	CFD
CD163	0	0.266055	0.939	0.559	0	1	CD163
MGST3	0	0.265871	0.999	0.73	0	1	MGST3
PTPN6	0	0.2654	0.962	0.608	0	1	PTPN6
COLEC12	0	0.265091	0.865	0.484	0	1	COLEC12
RAP1B	0	0.26409	0.992	0.692	0	1	RAP1B
RNH1	0	0.261968	0.981	0.654	0	1	RNH1
ACER3	0	0.261646	0.942	0.571	0	1	ACER3
RPS27L	0	0.261248	0.989	0.699	0	1	RPS27L
PKM	0	0.26075	0.989	0.657	0	1	PKM
PRR13	0	0.259574	0.991	0.656	0	1	PRR13
TMBIM6.1	0	0.259528	0.998	0.715	0	1	TMBIM6
FCGR1B	0	0.259301	0.94	0.565	0	1	FCGR1B
S100A8	0	0.258759	0.975	0.622	0	1	S100A8
ATP1B1	0	0.257705	0.986	0.629	0	1	ATP1B1
S100A13	0	0.257622	0.911	0.538	0	1	S100A13
CD300LF	0	0.256802	0.857	0.487	0	1	CD300LF
HCAR2	0	0.256425	0.761	0.377	0	1	HCAR2
ANXA11	0	0.256364	0.966	0.614	0	1	ANXA11
TSPAN3	0	0.256183	0.884	0.517	0	1	TSPAN3
SERPINA1	0	0.254595	0.999	0.717	0	1	SERPINA1
IGSF6	0	0.253998	0.945	0.572	0	1	IGSF6
RAB31	0	0.252744	0.964	0.597	0	1	RAB31
TMBIM4	0	0.251467	0.987	0.671	0	1	TMBIM4
CLEC7A	0	0.251372	0.976	0.635	0	1	CLEC7A
PGD	0	0.250371	0.973	0.604	0	1	PGD
FCER1G	0	0.250158	1	0.788	0	1	FCER1G
LIPA	0	-0.254432	0.861	0.572	0	1	LIPA
FDX1	0	-0.286446	0.819	0.541	0	1	FDX1
SCD	0	-0.288425	0.984	0.647	0	1	SCD
DNAJC17.1	0	-0.567018	0.973	0.714	0	1	DNAJC17
GCHFR.1	0	-0.576731	0.968	0.705	0	1	GCHFR
AC020656.1.1	2.27194110977514e-318	0.624358	1	0.893	1.43027780624784e-313	1	AC020656.1
AluYc	5.71700873133612e-314	-0.313042	0.999	0.833	0	1	AluYc
LYZ.1	4.54727024929696e-312	0.61784	1	0.905	2.86269e-307	1	LYZ
GRN	6.46151e-307	0.341021	1	0.82	4.06778e-302	1	GRN
C1QB	6.27146e-296	0.396098	1	0.871	3.94814e-291	1	C1QB
H3F3A	6.01876e-289	0.277094	1	0.825	3.78905e-284	1	H3F3A
IFI27	6.95533e-272	0.940749	0.841	0.581	4.37866e-267	1	IFI27
MYL6	1.01099e-245	0.264705	1	0.857	6.36459e-241	1	MYL6
S100A4	5.10308e-236	0.279034	1	0.884	3.21259e-231	1	S100A4
CCL18.1	1.71385e-220	-1.11875	0.692	0.603	1.07894e-215	1	CCL18
CTSL	3.58333e-210	-0.358725	0.653	0.474	2.25585e-205	1	CTSL
DBI.1	7.26145e-209	-0.403155	0.663	0.523	4.57137e-204	1	DBI
MT2A	2.04672e-208	-0.775865	0.663	0.462	1.28849e-203	1	MT2A
ADAMTSL4.AS1	6.33003e-207	0.346596	0.534	0.273	3.98501e-202	1	ADAMTSL4.AS1
GPNMB.1	7.67431e-194	-0.343495	0.666	0.508	4.83129e-189	1	GPNMB
PLTP.1	9.83337e-182	-0.300445	0.604	0.432	6.1905e-177	1	PLTP
TNFSF12.TNFSF13	1.27473e-173	0.429486	0.554	0.31	8.02493e-169	1	TNFSF12.TNFSF13
PLIN2.1	8.72454e-173	-0.374841	0.658	0.49	5.49245e-168	1	PLIN2
IFITM2.1	9.33348e-165	-0.574527	0.6	0.438	5.8758e-160	1	IFITM2
TPT1	6.75805e-161	0.277562	1	0.956	4.25446e-156	1	TPT1
INHBA	7.29654e-156	0.358884	0.66	0.426	4.59346e-151	1	INHBA
TUBB	3.68137e-151	-0.274121	0.633	0.462	2.31757e-146	1	TUBB
SENP3.EIF4A1.1	5.91605e-148	0.297846	0.555	0.336	3.72439e-143	1	SENP3.EIF4A1
ZFP36L1.1	1.70887e-144	-0.299969	0.592	0.446	1.0758e-139	1	ZFP36L1
TXN.1	2.00968e-143	-0.387208	0.668	0.538	1.26518e-138	1	TXN
SSR4.1	3.19041e-143	-0.306281	0.653	0.512	2.00849e-138	1	SSR4
CD3D.1	5.17762e-142	-0.298995	0.354	0.215	3.25952e-137	1	CD3D
AP2S1.1	1.08871e-140	-0.267115	0.665	0.505	6.85384e-136	1	AP2S1
TMA7	1.65461e-139	-0.291884	0.656	0.521	1.04164e-134	1	TMA7
MZT2B.1	3.26673e-138	-0.284926	0.636	0.483	2.05654e-133	1	MZT2B
BLVRB.1	2.53695e-137	-0.268842	0.554	0.408	1.59711e-132	1	BLVRB
AP000350.4.1	5.74122e-137	-0.29519	0.647	0.499	3.61433e-132	1	AP000350.4
IL7R	6.31394e-136	-0.294068	0.541	0.373	3.97488e-131	1	IL7R
MIF.1	1.36609e-133	-0.288997	0.652	0.507	8.60011e-129	1	MIF
ATP6V1F.1	4.52454e-133	-0.282394	0.669	0.525	2.84838e-128	1	ATP6V1F
HINT1.1	2.90056e-132	-0.35434	0.658	0.535	1.82602e-127	1	HINT1
LPL.1	3.5756e-130	0.26786	0.669	0.461	2.25098e-125	1	LPL
SOD2	1.61832e-129	-0.404552	0.554	0.412	1.0188e-124	1	SOD2
SNHG6	3.01299e-129	-0.263667	0.622	0.47	1.8968e-124	1	SNHG6
FYB1	5.62373e-129	-0.308876	0.571	0.445	3.54036e-124	1	FYB1
RPS7.1	1.88154e-127	-0.485914	0.672	0.618	1.1845e-122	1	RPS7
EEF1B2	9.35328e-127	-0.377524	0.667	0.566	5.88826e-122	1	EEF1B2
MSR1.1	6.31338e-126	-0.285504	0.67	0.525	3.97452e-121	1	MSR1
AC073861.1	2.33326e-125	-0.336053	0.652	0.514	1.46888e-120	1	AC073861.1
RPSA.1	1.12416e-124	-0.424176	0.667	0.562	7.07707e-120	1	RPSA
TRABD2A.1	1.59956e-123	-0.261646	0.639	0.475	1.00699e-118	1	TRABD2A
CD14	1.85432e-120	-0.295835	0.518	0.399	1.16737e-115	1	CD14
AC067930.1	1.16786e-119	-0.292036	0.641	0.501	7.35214e-115	1	AC067930.1
CAPG.1	4.87838e-119	-0.307488	0.67	0.546	3.07113e-114	1	CAPG
CSTB.1	1.80669e-116	-0.610485	0.673	0.615	1.13738e-111	1	CSTB
RPL17.C18orf32.1	9.97905e-116	0.279122	0.556	0.358	6.28221e-111	1	RPL17.C18orf32
NME1.NME2	7.21613e-115	0.367773	0.556	0.355	4.54285e-110	1	NME1.NME2
EMP3.1	1.00606e-114	-0.308523	0.661	0.532	6.33354e-110	1	EMP3
STK17B.1	9.86131e-114	-0.301742	0.593	0.438	6.20809e-109	1	STK17B
RNASEK.C17orf49	6.77549e-112	0.35582	0.557	0.359	4.26544e-107	1	RNASEK.C17orf49
AC011448.1.1	2.67412e-110	-0.319038	0.665	0.539	1.68347e-105	1	AC011448.1
NDUFA13.1	1.34057e-109	-0.320448	0.665	0.54	8.4394e-105	1	NDUFA13
AC067930.5.1	6.9703e-109	-0.353823	0.666	0.552	4.38808e-104	1	AC067930.5
H2AFZ.1	6.96814e-108	-0.277529	0.656	0.501	4.38673e-103	1	H2AFZ
EIF3K.1	1.81129e-107	-0.268398	0.661	0.533	1.14028e-102	1	EIF3K
EEF1D.1	6.6069e-107	-0.35533	0.667	0.555	4.15931e-102	1	EEF1D
PSMA7.1	2.23615e-105	-0.356823	0.669	0.564	1.40775e-100	1	PSMA7
RPS5.1	6.54307e-104	-0.446724	0.672	0.613	4.11913e-99	1	RPS5
RPL10A.1	6.14597e-98	-0.442346	0.67	0.609	3.86913e-93	1	RPL10A
LGALS1.1	2.02556e-97	-0.549669	0.672	0.631	1.27517e-92	1	LGALS1
CTSB.1	3.6138e-94	-0.312921	0.672	0.576	2.27503e-89	1	CTSB
BRI3.1	9.84148e-93	-0.292676	0.672	0.57	6.1956e-88	1	BRI3
HIST1H4C.1	4.61406e-92	-0.304731	0.532	0.408	2.90474e-87	1	HIST1H4C
CTSZ.1	6.50216e-91	-0.284549	0.673	0.569	4.09337e-86	1	CTSZ
CD2.1	2.91791e-89	-0.600247	0.222	0.191	1.83694e-84	1	CD2
APOE.1	5.74353e-86	-0.720268	0.669	0.625	3.61578e-81	1	APOE
RPS3A.1	1.0177e-85	-0.414472	0.671	0.609	6.40681e-81	1	RPS3A
CD3G.1	6.91618e-85	-0.385585	0.21	0.159	4.35401e-80	1	CD3G
FTL.1	1.05918e-84	-0.481868	0.673	0.808	6.66796e-80	1	FTL
LTB.1	1.28489e-83	-0.507584	0.253	0.185	8.08888e-79	1	LTB
IFITM1.1	1.88304e-82	-0.549068	0.279	0.229	1.18545e-77	1	IFITM1
PTMA	4.64244e-81	-0.441367	0.673	0.648	2.9226e-76	1	PTMA
CD48.1	1.09785e-80	-0.531496	0.241	0.273	6.9114e-76	1	CD48
RPS10.1	2.79468e-80	-0.395093	0.669	0.602	1.75936e-75	1	RPS10
RPS27A.1	2.35063e-76	-0.531762	0.672	0.678	1.47982e-71	1	RPS27A
RPL35.1	2.58952e-74	-0.389125	0.673	0.63	1.63021e-69	1	RPL35
GPX1.1	7.9548e-73	-0.376987	0.673	0.605	5.00787e-68	1	GPX1
FP671120.4.1	8.16318e-73	-1.03901	0.673	0.676	5.13905e-68	1	FP671120.4
CXCR4.1	1.29909e-72	-0.355461	0.095	0.178	8.17832e-68	1	CXCR4
MAFB	2.47348e-72	-0.271245	0.394	0.321	1.55715e-67	1	MAFB
MGST1	8.77827e-70	-0.324559	0.402	0.391	5.52627e-65	1	MGST1
RPL35A	3.673e-68	-0.407603	0.672	0.632	2.3123e-63	1	RPL35A
MIF-AS1	1.93918e-67	-0.250031	0.426	0.352	1.22079e-62	1	MIF-AS1
RPL18.1	5.07515e-67	-0.415755	0.673	0.638	3.19501e-62	1	RPL18
HLA.A.1	8.51272e-64	-0.292173	0.23	0.202	5.3591e-59	1	HLA.A
MT-ATP6	1.64492e-62	-0.683483	0.443	0.527	1.03554e-57	1	MT-ATP6
RPL13A.1	2.17167e-61	-0.440813	0.671	0.637	1.36715e-56	1	RPL13A
RPS21	5.61347e-59	-0.355999	0.673	0.634	3.5339e-54	1	RPS21
ARL4C	1.61245e-56	-0.266486	0.047	0.103	1.0151e-51	1	ARL4C
RPS4X.1	2.40924e-56	-0.473912	0.673	0.67	1.51671e-51	1	RPS4X
MT-ATP8.1	1.08761e-55	-0.299026	0.432	0.381	6.84691e-51	1	MT-ATP8
RPL24	1.52352e-55	-0.293452	0.672	0.605	9.59117e-51	1	RPL24
RPL9.1	7.25114e-54	-0.369646	0.672	0.633	4.56488e-49	1	RPL9
MT-ND4L.1	1.21011e-53	-0.2879	0.44	0.385	7.61816e-49	1	MT-ND4L
MT-TK	1.01166e-52	-0.298112	0.422	0.368	6.36879e-48	1	MT-TK
ABCA1	1.97787e-51	-0.252284	0.261	0.26	1.24515e-46	1	ABCA1
MT-TT.1	4.83907e-51	-0.310185	0.411	0.353	3.04639e-46	1	MT-TT
RPL3.1	6.44489e-51	-0.390879	0.672	0.636	4.05732e-46	1	RPL3
MT-TC	9.6723e-51	-0.284748	0.397	0.337	6.0891e-46	1	MT-TC
MT-TY	1.10969e-50	-0.279833	0.401	0.338	6.98596e-46	1	MT-TY
AL121985.1.1	2.01266e-50	-0.280481	0.188	0.194	1.26705e-45	1	AL121985.1
RPL14.1	3.09328e-49	-0.339765	0.673	0.626	1.94734e-44	1	RPL14
RPL17-C18orf32.1	3.73216e-48	-0.404221	0.442	0.429	2.34955e-43	1	RPL17-C18orf32
RPL8.1	5.96112e-48	-0.375137	0.672	0.654	3.75276e-43	1	RPL8
RPS16.1	3.58067e-46	-0.356003	0.673	0.658	2.25418e-41	1	RPS16
LTR37-int.1	4.93936e-45	-0.766133	0.439	0.408	3.10953e-40	1	LTR37-int
MT-TG.1	2.10536e-44	-0.3898	0.403	0.359	1.32541e-39	1	MT-TG
MARCO.1	4.63378e-44	-0.332768	0.672	0.615	2.91715e-39	1	MARCO
MT-ND5	1.04436e-43	-0.470152	0.443	0.464	6.57467e-39	1	MT-ND5
RACK1.1	1.36292e-43	-0.288066	0.672	0.622	8.58015e-39	1	RACK1
RPS12.1	1.61697e-43	-0.514924	0.673	0.711	1.01795e-38	1	RPS12
MT-TR	5.24812e-41	-0.313528	0.371	0.326	3.3039e-36	1	MT-TR
RPL29.1	5.59173e-40	-0.378717	0.673	0.65	3.52022e-35	1	RPL29
RPL39P3	5.96632e-39	-0.285997	0.672	0.627	3.75604e-34	1	RPL39P3
RPL7A.1	2.81776e-38	-0.336052	0.673	0.649	1.77389e-33	1	RPL7A
HLA-A	8.02077e-38	-0.391048	0.443	0.455	5.0494e-33	1	HLA-A
RPS14.1	1.42988e-37	-0.450775	0.673	0.712	9.00169e-33	1	RPS14
RPS6.1	9.26263e-36	-0.338135	0.673	0.643	5.8312e-31	1	RPS6
RNASEK-C17orf49.1	1.2495e-35	-0.2875	0.443	0.409	7.86608e-31	1	RNASEK-C17orf49
UBA52.1	5.28977e-35	-0.340458	0.673	0.665	3.33012e-30	1	UBA52
RPS18.1	8.72221e-35	-0.45196	0.673	0.701	5.49098e-30	1	RPS18
VCAN	9.38375e-35	-0.250115	0.094	0.143	5.90744e-30	1	VCAN
MT-CO2	1.93124e-34	-0.541525	0.443	0.535	1.21579e-29	1	MT-CO2
MT-RNR2.1	9.94033e-31	-0.641626	0.443	0.538	6.25784e-26	1	MT-RNR2
TMSB10.1	2.67968e-30	-0.253349	0.673	0.758	1.68697e-25	1	TMSB10
MT-ND1.1	3.12912e-30	-0.505108	0.443	0.497	1.96991e-25	1	MT-ND1
RPL10.1	1.4447e-29	-0.46998	0.673	0.708	9.09494e-25	1	RPL10
HLA-B	1.79764e-29	-0.448635	0.443	0.493	1.13169e-24	1	HLA-B
NME1-NME2.1	2.5546e-29	-0.254374	0.442	0.4	1.60822e-24	1	NME1-NME2
MT-CYB	1.66326e-28	-0.495811	0.443	0.526	1.04709e-23	1	MT-CYB
MT-ND2.1	3.85373e-28	-0.489102	0.443	0.501	2.42607e-23	1	MT-ND2
MT-CO3	4.79717e-28	-0.45351	0.443	0.54	3.02001e-23	1	MT-CO3
MT-ND4	4.00171e-27	-0.479037	0.443	0.522	2.51923e-22	1	MT-ND4
RPL15.1	1.28775e-26	-0.333396	0.673	0.669	8.10689e-22	1	RPL15
RPL32.1	1.97697e-26	-0.379333	0.673	0.684	1.24458e-21	1	RPL32
HLA-DRB6.1	2.53176e-26	0.297305	0.212	0.147	1.59385e-21	1	HLA-DRB6
MT-RNR1.1	1.79421e-25	-0.584161	0.443	0.509	1.12953e-20	1	MT-RNR1
APOC2.1	3.67702e-25	-0.46493	0.31	0.27	2.31483e-20	1	APOC2
RPS11.1	4.64064e-25	-0.274946	0.673	0.645	2.92147e-20	1	RPS11
HLA-C	1.43772e-24	-0.289835	0.443	0.438	9.05103e-20	1	HLA-C
AP003352.1.1	2.48352e-23	-0.37588	0.673	0.69	1.56347e-18	1	AP003352.1
RPL37A	1.24865e-22	-0.274461	0.673	0.659	7.86073e-18	1	RPL37A
RPL30.1	2.12577e-21	-0.370812	0.673	0.693	1.33826e-16	1	RPL30
MT-CO1	1.41813e-20	-0.370627	0.443	0.528	8.92767e-16	1	MT-CO1
RPL37	4.61263e-20	-0.280177	0.673	0.661	2.90383e-15	1	RPL37
APOC1.1	7.83886e-20	-0.689929	0.673	0.728	4.93488e-15	1	APOC1
MT-ND3.1	1.23419e-19	-0.424012	0.443	0.525	7.76969e-15	1	MT-ND3
APOC4-APOC2.1	3.13891e-19	-0.537296	0.233	0.216	1.97607e-14	1	APOC4-APOC2
RPL28.1	5.47722e-19	-0.334674	0.673	0.743	3.44813e-14	1	RPL28
HLA-DRB5.1	2.93506e-18	-0.2611	0.44	0.428	1.84774e-13	1	HLA-DRB5
HLA.DRB5	2.21766e-17	0.257526	0.23	0.171	1.3961e-12	1	HLA.DRB5
RPS9.1	3.97496e-17	-0.2919	0.673	0.669	2.50239e-12	1	RPS9
RPL34	1.3611e-15	-0.325436	0.673	0.676	8.56866e-11	1	RPL34
MT-ND6	1.48872e-14	-0.30299	0.443	0.454	9.37208e-10	1	MT-ND6
RPL12.1	1.0901e-13	-0.297088	0.673	0.675	6.86264e-09	1	RPL12
RPS19.1	7.85549e-13	-0.320264	0.673	0.726	4.94534e-08	1	RPS19
ATG10.1	7.23543e-12	-0.293064	0.672	0.684	4.55499e-07	1	ATG10
RPS23.1	7.677e-11	-0.288133	0.672	0.685	4.83298e-06	1	RPS23
EEF1A1.1	1.75321e-09	-0.305954	0.673	0.714	0.000110372	1	EEF1A1
MT.ATP6.1	0.000594929	-0.291763	0.23	0.252	1	1	MT.ATP6
CD63	0	0.575116	1	0.811	0	2	CD63
ANXA2	0	0.528508	0.999	0.784	0	2	ANXA2
C1QC.1	0	0.521976	0.999	0.74	0	2	C1QC
MCEMP1.1	0	0.517959	0.998	0.682	0	2	MCEMP1
CD9	0	0.514638	0.991	0.648	0	2	CD9
NOP10	0	0.483137	0.997	0.702	0	2	NOP10
GSTO1	0	0.460231	0.996	0.725	0	2	GSTO1
GPD1	0	0.449294	0.938	0.474	0	2	GPD1
MGST3.1	0	0.441608	0.998	0.739	0	2	MGST3
MMACHC	0	0.43627	0.998	0.745	0	2	MMACHC
PRDX1	0	0.435222	0.998	0.748	0	2	PRDX1
RETN.1	0	0.426942	0.988	0.677	0	2	RETN
ALOX5AP.1	0	0.422127	0.999	0.764	0	2	ALOX5AP
CD68	0	0.408135	0.999	0.715	0	2	CD68
ATP6V0B	0	0.394656	0.996	0.702	0	2	ATP6V0B
RGCC	0	0.388921	0.977	0.587	0	2	RGCC
IGSF6.1	0	0.386024	0.964	0.582	0	2	IGSF6
AC093512.2	0	0.374746	0.996	0.734	0	2	AC093512.2
NDUFS3.1	0	0.372516	0.995	0.658	0	2	NDUFS3
FAM89A.1	0	0.369664	0.984	0.596	0	2	FAM89A
ALDOA	0	0.368246	0.996	0.735	0	2	ALDOA
MIR1282.2	0	0.367726	0.987	0.642	0	2	MIR1282
ACP5	0	0.366118	0.999	0.732	0	2	ACP5
ATP1B1.1	0	0.365269	0.989	0.641	0	2	ATP1B1
RBP4	0	0.362971	0.916	0.569	0	2	RBP4
PTPMT1.1	0	0.362206	0.992	0.636	0	2	PTPMT1
PEBP1	0	0.359733	0.997	0.698	0	2	PEBP1
GCHFR.2	0	0.359295	0.999	0.711	0	2	GCHFR
CES1P1.1	0	0.358953	0.915	0.558	0	2	CES1P1
DNAJC17.2	0	0.356322	1	0.719	0	2	DNAJC17
IFI6.1	0	0.352125	0.999	0.719	0	2	IFI6
RNH1.1	0	0.351164	0.981	0.665	0	2	RNH1
PDLIM1.1	0	0.3498	0.979	0.613	0	2	PDLIM1
ELOB	0	0.34383	0.999	0.756	0	2	ELOB
SPI1.1	0	0.342732	0.997	0.683	0	2	SPI1
BCL2A1	0	0.339092	0.961	0.565	0	2	BCL2A1
AKR1A1	0	0.337001	0.978	0.631	0	2	AKR1A1
TALDO1	0	0.32882	0.991	0.654	0	2	TALDO1
COLEC12.1	0	0.32806	0.898	0.493	0	2	COLEC12
ARL6IP1.1	0	0.327757	0.989	0.654	0	2	ARL6IP1
MRC1.2	0	0.327345	0.999	0.726	0	2	MRC1
TNFSF13.1	0	0.3243	0.99	0.642	0	2	TNFSF13
BHLHE41.1	0	0.318946	0.955	0.576	0	2	BHLHE41
LITAF	0	0.318825	0.997	0.696	0	2	LITAF
LDHB	0	0.315754	0.966	0.636	0	2	LDHB
ARPC5	0	0.311454	0.997	0.73	0	2	ARPC5
MYL12B	0	0.311197	0.995	0.73	0	2	MYL12B
PKM.1	0	0.308774	0.988	0.668	0	2	PKM
HSPA8	0	0.30578	0.99	0.701	0	2	HSPA8
PNPLA6.1	0	0.300587	0.98	0.619	0	2	PNPLA6
ATP6V0C	0	0.299136	1	0.734	0	2	ATP6V0C
AC093525.2	0	0.298345	1	0.733	0	2	AC093525.2
AL121594.1	0	0.293214	0.992	0.666	0	2	AL121594.1
ATP6V0D1	0	0.293106	0.981	0.624	0	2	ATP6V0D1
AC016876.1	0	0.292283	0.996	0.666	0	2	AC016876.1
EFHD2	0	0.292074	0.989	0.656	0	2	EFHD2
FDX1.1	0	0.291878	0.938	0.537	0	2	FDX1
PLBD1	0	0.291751	0.982	0.628	0	2	PLBD1
PYCARD.1	0	0.290885	0.996	0.7	0	2	PYCARD
PPT1.2	0	0.290528	0.997	0.722	0	2	PPT1
SERPINA1.1	0	0.290464	0.998	0.726	0	2	SERPINA1
RMDN3	0	0.289156	0.948	0.536	0	2	RMDN3
PSMA6	0	0.287125	0.992	0.672	0	2	PSMA6
LGALS3BP.1	0	0.286297	0.988	0.657	0	2	LGALS3BP
ALOX5.1	0	0.285057	0.995	0.672	0	2	ALOX5
BSG	0	0.284721	0.991	0.661	0	2	BSG
ACOT1	0	0.282882	0.941	0.549	0	2	ACOT1
MYDGF	0	0.282784	0.976	0.616	0	2	MYDGF
SLC7A8	0	0.282665	0.821	0.422	0	2	SLC7A8
CXCL16.1	0	0.280404	0.999	0.692	0	2	CXCL16
VPS29	0	0.279468	0.984	0.649	0	2	VPS29
CALR	0	0.276248	0.992	0.68	0	2	CALR
TMBIM6.2	0	0.274538	0.997	0.724	0	2	TMBIM6
SORT1	0	0.273744	0.96	0.577	0	2	SORT1
ATP5F1B	0	0.273562	0.96	0.613	0	2	ATP5F1B
LTA4H	0	0.271688	0.998	0.699	0	2	LTA4H
POMP	0	0.267751	0.992	0.681	0	2	POMP
SCP2	0	0.26726	0.982	0.638	0	2	SCP2
GNG5	0	0.265217	0.997	0.699	0	2	GNG5
HSP90B1.1	0	0.263201	0.994	0.692	0	2	HSP90B1
FABP5P7	0	0.262429	0.973	0.601	0	2	FABP5P7
CAP1.1	0	0.262394	0.995	0.693	0	2	CAP1
STXBP2.1	0	0.262007	0.973	0.642	0	2	STXBP2
PSME2	0	0.260805	0.988	0.671	0	2	PSME2
SELENOH	0	0.259637	0.99	0.66	0	2	SELENOH
VAT1	0	0.259567	0.951	0.55	0	2	VAT1
PHLDA3	0	0.259223	0.977	0.591	0	2	PHLDA3
NDUFS5	0	0.255939	0.994	0.7	0	2	NDUFS5
AL359762.3	0	0.255592	0.999	0.717	0	2	AL359762.3
SLC15A3	0	0.255327	0.973	0.619	0	2	SLC15A3
ATP5F1C	0	0.252112	0.97	0.616	0	2	ATP5F1C
CD59	0	0.25193	0.985	0.62	0	2	CD59
L1MC5a.1	0	-0.25033	0.996	0.821	0	2	L1MC5a
BTG1.1	0	-0.457659	0.966	0.72	0	2	BTG1
SRP14	5.56169697523491e-320	0.263954	0.997	0.744	3.50131071378939e-315	2	SRP14
LGALS3	2.69893240353698e-319	0.609095	1	0.862	1.69908590532267e-314	2	LGALS3
PFN1	2.88494317853975e-318	0.348109	1	0.767	1.81618712861791e-313	2	PFN1
RF01871	1.09505928698075e-313	-0.339189	0.949	0.714	0	2	RF01871
ARPC3	1.76369570539068e-311	0.299462	0.999	0.759	1.11032e-306	2	ARPC3
CFL1	1.01902e-307	0.456552	0.999	0.797	6.41517e-303	2	CFL1
HP.2	1.38563e-307	0.268464	0.897	0.561	8.72307e-303	2	HP
FCER1G.1	7.00146e-304	0.436824	1	0.795	4.4077e-299	2	FCER1G
ALDH2.1	1.58672e-303	0.315532	0.999	0.757	9.98907e-299	2	ALDH2
AluYc.1	1.04622e-299	-0.433752	0.998	0.839	6.58636e-295	2	AluYc
GPX4	4.27107e-299	0.255592	1	0.766	2.68881e-294	2	GPX4
CDC42	2.38366e-298	0.257715	0.999	0.764	1.50061e-293	2	CDC42
MYL6.1	6.58933e-296	0.495818	1	0.862	4.14825e-291	2	MYL6
RNASEK	2.53511e-295	0.273854	0.999	0.769	1.59596e-290	2	RNASEK
MYL12A.2	7.3329e-291	0.345613	0.997	0.773	4.61635e-286	2	MYL12A
CTSC.1	1.00162e-287	0.387363	1	0.795	6.30563e-283	2	CTSC
AC016876.2	5.15249e-283	0.381437	1	0.797	3.2437e-278	2	AC016876.2
CD81.1	1.73171e-276	0.380429	0.999	0.804	1.09018e-271	2	CD81
HSP90AA1.1	1.35534e-271	0.375074	0.999	0.798	8.53242e-267	2	HSP90AA1
S100A10	1.33665e-270	0.438149	1	0.837	8.41476e-266	2	S100A10
CD52	6.70331e-270	0.464099	1	0.842	4.22e-265	2	CD52
CALM1.1	6.08779e-268	0.300062	0.999	0.792	3.83251e-263	2	CALM1
ACTG1.1	2.48365e-266	0.365335	0.998	0.794	1.56356e-261	2	ACTG1
C1QA.1	2.69868e-264	0.477373	1	0.863	1.69893e-259	2	C1QA
YBX1	4.54936e-258	0.299051	1	0.81	2.864e-253	2	YBX1
ITM2B.1	1.48382e-251	0.320028	1	0.816	9.34123e-247	2	ITM2B
AC093484.3.1	1.27699e-248	0.302333	0.999	0.813	8.03917e-244	2	AC093484.3
UBB.1	2.36406e-242	0.283657	0.999	0.815	1.48827e-237	2	UBB
OAZ1	6.2092e-235	0.335821	1	0.856	3.90894e-230	2	OAZ1
C1QB.1	2.98148e-234	0.426957	1	0.876	1.87696e-229	2	C1QB
MME	3.35581e-225	0.26735	0.714	0.395	2.11262e-220	2	MME
CTSD	3.73362e-221	0.36032	1	0.861	2.35046e-216	2	CTSD
S100A11	2.97111e-220	0.431481	1	0.932	1.87043e-215	2	S100A11
H3F3A.1	3.2292e-220	0.263509	1	0.831	2.03291e-215	2	H3F3A
CRIP1	1.6517e-215	0.374253	1	0.853	1.03981e-210	2	CRIP1
AL928654.3	1.68738e-214	0.368375	1	0.853	1.06227e-209	2	AL928654.3
SERF2	3.87946e-203	0.306051	1	0.877	2.44227e-198	2	SERF2
TGM2.1	1.53892e-202	0.322474	0.713	0.413	9.68811e-198	2	TGM2
CYBA.1	1.5152e-197	0.313485	0.999	0.868	9.53877e-193	2	CYBA
MT2A.1	3.04868e-188	-0.742385	0.683	0.466	1.91927e-183	2	MT2A
S100A4.1	6.00083e-188	0.338542	0.999	0.888	3.77777e-183	2	S100A4
ABCG1	1.3153e-178	0.250202	0.727	0.444	8.28031e-174	2	ABCG1
SOD2.1	4.36293e-176	-0.355788	0.626	0.409	2.74664e-171	2	SOD2
FP671120.4.2	1.10171e-167	-1.32057	0.74	0.668	6.9357e-163	2	FP671120.4
FYB1.1	7.17772e-162	-0.290724	0.626	0.443	4.51866e-157	2	FYB1
HIST1H4C.2	8.24112e-162	-0.254384	0.622	0.402	5.18811e-157	2	HIST1H4C
VIM	2.05184e-159	0.333303	1	0.948	1.29171e-154	2	VIM
S100A6	2.928e-159	0.314894	1	0.949	1.84329e-154	2	S100A6
STK17B.2	4.41828e-158	-0.396073	0.617	0.44	2.78149e-153	2	STK17B
IFITM2.2	4.69091e-157	-0.570052	0.623	0.441	2.95311e-152	2	IFITM2
PCAT7.1	5.32971e-157	0.404053	0.728	0.475	3.35527e-152	2	PCAT7
ZFP36L1.2	1.04148e-147	-0.365077	0.595	0.451	6.55654e-143	2	ZFP36L1
PLAC8	1.21223e-143	-0.278561	0.497	0.333	7.6315e-139	2	PLAC8
IGFBP2.1	3.53754e-139	0.293474	0.56	0.312	2.22703e-134	2	IGFBP2
AC067930.5.2	4.0357e-137	-0.253036	0.733	0.549	2.54063e-132	2	AC067930.5
EEF1D.2	8.01471e-136	-0.255086	0.734	0.551	5.04558e-131	2	EEF1D
AC020656.1.2	5.92467e-125	-0.278961	1	0.897	3.72982e-120	2	AC020656.1
MSR1.2	4.32749e-117	0.340448	0.738	0.522	2.72433e-112	2	MSR1
FBP1.1	6.6624e-112	0.418732	0.736	0.542	4.19425e-107	2	FBP1
AC011481.4	8.24066e-110	0.399435	0.738	0.52	5.18782e-105	2	AC011481.4
LYZ.2	6.91768e-109	-0.271683	1	0.909	4.35496e-104	2	LYZ
GOLGA8A.1	5.62755e-106	-0.266423	0.477	0.339	3.54277e-101	2	GOLGA8A
CEBPB	1.28908e-102	0.351308	0.739	0.548	8.11529e-98	2	CEBPB
AC007192.1.1	2.8434e-99	0.400083	0.741	0.604	1.79004e-94	2	AC007192.1
IFI30.1	7.57081e-97	0.39326	0.741	0.606	4.76613e-92	2	IFI30
RPS3A.2	1.46834e-92	-0.272924	0.739	0.603	9.24378e-88	2	RPS3A
LTR37.int.1	2.06319e-92	-0.358109	0.518	0.347	1.29886e-87	2	LTR37.int
TNFSF12.TNFSF13.1	3.10611e-92	0.333774	0.521	0.321	1.95542e-87	2	TNFSF12.TNFSF13
ANXA5.1	7.70242e-92	0.267955	0.741	0.556	4.84898e-87	2	ANXA5
RPL14.2	3.66537e-87	-0.256144	0.741	0.62	2.3075e-82	2	RPL14
IFITM1.2	2.75169e-83	-0.535616	0.303	0.228	1.7323e-78	2	IFITM1
RPS6.2	7.81441e-83	-0.275703	0.741	0.637	4.91948e-78	2	RPS6
RPL18.2	7.99563e-81	-0.273484	0.741	0.632	5.03357e-76	2	RPL18
RPL13A.2	2.31215e-78	-0.299823	0.741	0.631	1.45559e-73	2	RPL13A
ACTB	6.36969e-76	0.340615	0.741	0.68	4.00998e-71	2	ACTB
HLA-DRB1	6.68492e-74	0.348285	0.477	0.485	4.20842e-69	2	HLA-DRB1
RPL29.2	1.04703e-73	-0.299958	0.74	0.644	6.59148e-69	2	RPL29
CD48.2	1.10429e-71	-0.534969	0.242	0.272	6.95194e-67	2	CD48
TSPO.1	7.98286e-71	0.256017	0.741	0.636	5.02553e-66	2	TSPO
MT-ATP8.2	3.59497e-70	-0.281873	0.468	0.378	2.26318e-65	2	MT-ATP8
LTB.2	1.12714e-69	-0.506446	0.255	0.187	7.0958e-65	2	LTB
MT-ND4L.2	3.0283e-69	-0.265542	0.473	0.384	1.90643e-64	2	MT-ND4L
SENP3.EIF4A1.2	7.34786e-68	0.334197	0.521	0.347	4.62577e-63	2	SENP3.EIF4A1
CD3D.2	1.62582e-67	-0.346501	0.295	0.226	1.02352e-62	2	CD3D
RPL3.2	6.01048e-66	-0.251309	0.74	0.63	3.78383e-61	2	RPL3
CD2.2	1.05033e-64	-0.597432	0.211	0.193	6.61222e-60	2	CD2
MT-TK.1	2.93427e-64	-0.259025	0.461	0.366	1.84724e-59	2	MT-TK
CD3G.2	2.46029e-62	-0.40383	0.193	0.162	1.54885e-57	2	CD3G
IFI27.1	3.61319e-61	0.374196	0.757	0.599	2.27465e-56	2	IFI27
NME1.NME2.1	9.76831e-55	0.344462	0.522	0.366	6.14954e-50	2	NME1.NME2
MT-TG.2	2.95342e-54	-0.338844	0.446	0.355	1.8593e-49	2	MT-TG
HERVH-int	3.02911e-54	-0.255692	0.462	0.382	1.90695e-49	2	HERVH-int
RNASEK.C17orf49.1	2.16418e-53	0.364464	0.523	0.37	1.36244e-48	2	RNASEK.C17orf49
LTR37-int.2	1.011e-52	-0.723515	0.473	0.406	6.36467e-48	2	LTR37-int
RPS4X.2	6.3252e-52	-0.278	0.741	0.663	3.98196e-47	2	RPS4X
MALAT1.1	1.27152e-49	-0.472778	0.999	0.985	8.00472e-45	2	MALAT1
CXCR4.2	3.41002e-49	-0.33609	0.124	0.172	2.14675e-44	2	CXCR4
RPL32.2	5.07706e-49	-0.292239	0.741	0.676	3.19621e-44	2	RPL32
AL121985.1.2	1.49362e-45	-0.291814	0.179	0.195	9.40295e-41	2	AL121985.1
RPL34.1	1.25074e-44	-0.250371	0.741	0.669	7.87394e-40	2	RPL34
HLA.DRB5.1	9.58732e-38	0.473815	0.264	0.169	6.0356e-33	2	HLA.DRB5
HLA-DRB6.2	2.08021e-37	0.41554	0.208	0.149	1.30957e-32	2	HLA-DRB6
HLA.DRB6.1	1.1495e-36	0.297218	0.264	0.161	7.23656e-32	2	HLA.DRB6
RPS27A.2	1.73869e-34	-0.304426	0.741	0.67	1.09458e-29	2	RPS27A
RPS18.2	1.41213e-33	-0.296623	0.741	0.692	8.88995e-29	2	RPS18
RPL10.2	1.93534e-33	-0.349867	0.741	0.7	1.21837e-28	2	RPL10
RPS14.2	5.52976e-31	-0.302713	0.741	0.703	3.4812e-26	2	RPS14
RPS12.2	3.36742e-27	-0.337356	0.741	0.702	2.11993e-22	2	RPS12
MT-ND5.1	6.9212e-26	-0.333327	0.477	0.459	4.35717e-21	2	MT-ND5
MT-ND1.2	1.78107e-25	-0.420053	0.477	0.491	1.12126e-20	2	MT-ND1
HLA-DQA1.1	4.52694e-25	0.255625	0.477	0.424	2.84989e-20	2	HLA-DQA1
MT-RNR1.2	1.221e-23	-0.542549	0.477	0.503	7.68668e-19	2	MT-RNR1
MT-ATP6.1	1.331e-19	-0.493258	0.477	0.52	8.37919e-15	2	MT-ATP6
HLA.DQA1.1	5.3983e-19	0.251849	0.263	0.188	3.39844e-14	2	HLA.DQA1
HLA.DRB1.1	6.0656e-19	0.299822	0.264	0.221	3.81854e-14	2	HLA.DRB1
MT-ND2.2	1.27126e-17	-0.392774	0.477	0.495	8.00311e-13	2	MT-ND2
HLA.C.1	2.82305e-13	0.256957	0.264	0.215	1.77723e-08	2	HLA.C
MT-RNR2.2	4.6897e-12	-0.539277	0.477	0.531	2.95235e-07	2	MT-RNR2
MT-CO3.1	1.41568e-07	-0.289507	0.477	0.533	0.00891227	2	MT-CO3
MT-CO2.1	1.82549e-06	-0.305687	0.477	0.529	0.114922	2	MT-CO2
MT-ND4.1	2.3428e-06	-0.320784	0.477	0.516	0.147489	2	MT-ND4
MT-CO1.1	5.38771e-05	-0.27992	0.477	0.522	1	2	MT-CO1
MT-CYB.1	5.82171e-05	-0.303877	0.477	0.519	1	2	MT-CYB
MT-ND3.2	0.000146229	-0.304696	0.477	0.518	1	2	MT-ND3
SCD.1	0	1.46073	0.971	0.66	0	3	SCD
AC020656.1.3	0	1.25087	0.998	0.897	0	3	AC020656.1
LYZ.3	0	1.22745	0.999	0.909	0	3	LYZ
CFD.1	0	1.22709	0.974	0.682	0	3	CFD
LIPA.1	0	1.14014	0.919	0.576	0	3	LIPA
NUPR1.1	0	0.985006	0.985	0.709	0	3	NUPR1
APOC1.2	0	0.923891	0.663	0.727	0	3	APOC1
PSAP	0	0.867628	0.996	0.801	0	3	PSAP
CTSS	0	0.758852	0.992	0.79	0	3	CTSS
NPC2	0	0.673236	0.975	0.688	0	3	NPC2
LRP1	0	0.66312	0.968	0.662	0	3	LRP1
CPM	0	0.622696	0.9	0.567	0	3	CPM
APLP2.1	0	0.589987	0.98	0.698	0	3	APLP2
MER11D	0	0.563774	0.912	0.574	0	3	MER11D
MIR4709	0	0.548074	0.953	0.631	0	3	MIR4709
AC026369.3	0	0.532967	0.909	0.578	0	3	AC026369.3
A2M	0	0.531635	0.619	0.21	0	3	A2M
SERPING1.1	0	0.503217	0.972	0.67	0	3	SERPING1
KCNMA1	0	0.497814	0.844	0.443	0	3	KCNMA1
TNFAIP2	0	0.459144	0.935	0.615	0	3	TNFAIP2
TSPAN4	0	0.443046	0.824	0.456	0	3	TSPAN4
TIMP2	0	0.398779	0.971	0.672	0	3	TIMP2
GAPDH	0	-0.267742	0.978	0.77	0	3	GAPDH
ANXA2.1	0	-0.274236	0.982	0.786	0	3	ANXA2
AC006064.4	0	-0.275771	0.974	0.764	0	3	AC006064.4
TAGLN2	0	-0.280325	0.954	0.724	0	3	TAGLN2
PFN1.1	0	-0.304218	0.977	0.77	0	3	PFN1
AC124319.1.1	0	-0.305824	0.926	0.713	0	3	AC124319.1
L1PA10	0	-0.31461	0.964	0.778	0	3	L1PA10
MYL12B.1	0	-0.320285	0.952	0.735	0	3	MYL12B
CFL1.1	0	-0.356761	0.982	0.799	0	3	CFL1
ACTG1.2	0	-0.377137	0.972	0.797	0	3	ACTG1
MYL12A.3	0	-0.408421	0.97	0.776	0	3	MYL12A
NDUFS3.2	0	-0.416644	0.906	0.668	0	3	NDUFS3
ALOX5AP.2	0	-0.424225	0.97	0.768	0	3	ALOX5AP
PTPMT1.2	0	-0.436824	0.872	0.65	0	3	PTPMT1
PNPLA6.2	0	-0.55229	0.784	0.64	0	3	PNPLA6
CRIP1.1	0	-0.703756	0.981	0.856	0	3	CRIP1
AL928654.3.1	0	-0.717665	0.981	0.855	0	3	AL928654.3
CALM1.2	0	-0.720272	0.968	0.796	0	3	CALM1
MRC1.3	0	-0.799224	0.956	0.731	0	3	MRC1
RETN.2	0	-1.0473	0.82	0.695	0	3	RETN
MCEMP1.2	0	-1.10218	0.808	0.703	0	3	MCEMP1
FCGR3A.1	7.90505033345994e-322	0.323243	0.979	0.686	4.97654538692637e-317	3	FCGR3A
PECAM1.1	1.03062093722484e-320	0.33122	0.963	0.654	6.48817104820526e-316	3	PECAM1
AQP9	4.59970175621742e-319	0.313199	0.616	0.254	2.89569624360912e-314	3	AQP9
RBP4.1	8.18511292700199e-316	0.704756	0.904	0.57	5.15285599206483e-311	3	RBP4
PLBD1.1	5.51684726209354e-315	0.386267	0.948	0.632	3.47307602537837e-310	3	PLBD1
S100A10.1	9.02258141128496e-310	-0.365747	0.987	0.839	5.68008e-305	3	S100A10
CD59.1	0	0.366087	0.941	0.625	3.21731e-304	3	CD59
PDLIM1.2	6.26973e-306	-0.306656	0.855	0.627	3.94704e-301	3	PDLIM1
FTH1P2	1.15266e-304	0.374381	0.946	0.641	7.25644e-300	3	FTH1P2
GADD45B	1.84903e-303	0.368964	0.722	0.364	1.16404e-298	3	GADD45B
STXBP2.2	2.52045e-303	-0.488873	0.869	0.654	1.58673e-298	3	STXBP2
NCF2.1	5.55476e-302	0.359818	0.966	0.674	3.49695e-297	3	NCF2
AC016876.1.1	1.74223e-300	0.306596	0.964	0.669	1.0968e-295	3	AC016876.1
CD68.1	3.16067e-299	0.404323	0.984	0.717	1.98977e-294	3	CD68
GCHFR.3	1.29442e-296	0.593249	0.968	0.714	8.14887e-292	3	GCHFR
DHRS3	8.41137e-292	0.355793	0.895	0.574	5.29529e-287	3	DHRS3
SLC15A3.1	1.33256e-291	0.408406	0.931	0.624	8.389e-287	3	SLC15A3
KMO	2.49018e-291	0.360725	0.882	0.555	1.56767e-286	3	KMO
PABPC4	3.02454e-289	0.356414	0.863	0.544	1.90407e-284	3	PABPC4
NR1H3	9.65113e-289	0.334371	0.661	0.32	6.07578e-284	3	NR1H3
PRCP	1.47645e-288	0.278835	0.563	0.229	9.29487e-284	3	PRCP
DNAJC17.3	3.03472e-287	0.580571	0.969	0.723	1.91048e-282	3	DNAJC17
AP005263.1	1.29936e-286	-0.273946	0.876	0.66	8.18e-282	3	AP005263.1
ISG15.1	3.59648e-286	-0.678255	0.829	0.684	2.26413e-281	3	ISG15
JPT1	2.40347e-285	0.36087	0.961	0.683	1.51308e-280	3	JPT1
HEXA	2.67691e-285	0.347414	0.934	0.633	1.68522e-280	3	HEXA
KCTD12.1	9.59805e-282	0.386533	0.89	0.573	6.04235e-277	3	KCTD12
AL031847.2.1	1.47449e-281	0.353116	0.931	0.641	9.28247e-277	3	AL031847.2
LTA4H.1	2.62812e-280	0.296545	0.973	0.702	1.65451e-275	3	LTA4H
CES1P1.2	1.15568e-278	0.489659	0.886	0.562	7.27549e-274	3	CES1P1
AC011481.4.1	3.37601e-278	1.24168	0.65	0.53	2.12533e-273	3	AC011481.4
SLC29A3	5.25365e-278	0.299739	0.585	0.259	3.30738e-273	3	SLC29A3
FABP5P7.1	6.92479e-278	0.366728	0.918	0.608	4.35943e-273	3	FABP5P7
AL592114.1.1	3.52822e-277	0.474003	0.959	0.713	2.22115e-272	3	AL592114.1
NDUFV2	3.68055e-277	-0.278825	0.867	0.655	2.31705e-272	3	NDUFV2
EIF4B	3.44163e-275	0.355356	0.935	0.646	2.16665e-270	3	EIF4B
EEF1A1P11.2	1.47486e-274	0.598721	0.972	0.741	9.28486e-270	3	EEF1A1P11
BSG.1	1.10799e-272	0.315671	0.952	0.666	6.97525e-268	3	BSG
SCPEP1	1.72942e-272	0.315047	0.922	0.618	1.08874e-267	3	SCPEP1
PLPP3	1.84671e-272	0.352391	0.574	0.251	1.16258e-267	3	PLPP3
JAML	9.05379e-270	0.357572	0.944	0.661	5.69972e-265	3	JAML
NAP1L1.1	9.65027e-270	0.302128	0.965	0.696	6.07523e-265	3	NAP1L1
BLOC1S2	2.7512e-268	0.367782	0.881	0.577	1.73199e-263	3	BLOC1S2
RPS13P2.1	3.02821e-265	0.38807	0.923	0.64	1.90638e-260	3	RPS13P2
RGCC.1	1.65671e-264	-0.832106	0.578	0.631	1.04296e-259	3	RGCC
SPN.1	2.37527e-264	-0.310651	0.834	0.647	1.49532e-259	3	SPN
GLUL.1	2.61441e-263	0.320507	0.988	0.75	1.64587e-258	3	GLUL
CYB5A	6.48012e-263	0.282727	0.889	0.575	4.07949e-258	3	CYB5A
INHBA.1	8.69423e-263	-1.10056	0.345	0.468	5.47337e-258	3	INHBA
SRGN.2	6.53854e-262	0.447034	0.987	0.759	4.11627e-257	3	SRGN
POLR2L	3.99588e-259	0.332865	0.927	0.64	2.51556e-254	3	POLR2L
CD84	1.68871e-257	0.361476	0.739	0.416	1.06311e-252	3	CD84
MS4A6A	1.69748e-257	0.279833	0.887	0.575	1.06863e-252	3	MS4A6A
FTL.2	4.03897e-255	0.493236	0.664	0.805	2.5427e-250	3	FTL
AC022966.1	1.60575e-251	0.261801	0.905	0.604	1.01088e-246	3	AC022966.1
OPN3	5.54378e-251	0.273324	0.86	0.545	3.49003e-246	3	OPN3
DRAM2	8.87945e-251	0.345156	0.796	0.486	5.58997e-246	3	DRAM2
RPL15P2.1	2.78977e-250	0.416313	0.963	0.718	1.75627e-245	3	RPL15P2
MS4A7.1	5.40013e-250	0.385527	0.99	0.77	3.3996e-245	3	MS4A7
PCBP2.1	7.62213e-250	0.270859	0.95	0.681	4.79844e-245	3	PCBP2
RPL5P4.1	9.62052e-250	0.305549	0.888	0.59	6.0565e-245	3	RPL5P4
ATP5MC2	1.35021e-249	0.356785	0.968	0.725	8.5001e-245	3	ATP5MC2
RPS2P5.1	1.879e-248	0.423277	0.938	0.678	1.1829e-243	3	RPS2P5
RBP7	1.39254e-247	0.349427	0.638	0.324	8.7666e-243	3	RBP7
LPL.2	3.30696e-247	-0.616454	0.573	0.478	2.08186e-242	3	LPL
ALDH2.2	6.83932e-247	0.332528	0.987	0.759	4.30563e-242	3	ALDH2
NPL	2.12874e-246	0.321267	0.701	0.394	1.34013e-241	3	NPL
ACTN1	1.42697e-244	0.265781	0.906	0.612	8.98334e-240	3	ACTN1
GNS	5.77296e-243	0.267202	0.887	0.586	3.63431e-238	3	GNS
SNORA10	1.13946e-242	0.322145	0.912	0.632	7.17335e-238	3	SNORA10
DPEP2	1.47269e-242	0.316264	0.758	0.44	9.27119e-238	3	DPEP2
CTSD.1	5.57692e-241	0.558905	0.997	0.861	3.51089e-236	3	CTSD
GSTP1	7.765e-241	0.289558	0.976	0.737	4.88838e-236	3	GSTP1
AC245033.1	2.37794e-240	0.385699	0.974	0.748	1.49701e-235	3	AC245033.1
RPS17	4.01178e-240	0.385727	0.974	0.748	2.52557e-235	3	RPS17
ZFP36L1.3	9.76605e-240	0.319642	0.758	0.433	6.14812e-235	3	ZFP36L1
RPL4.1	6.9474e-239	0.351795	0.975	0.749	4.37366e-234	3	RPL4
AC116533.1.1	9.2291e-239	0.40326	0.97	0.745	5.81009e-234	3	AC116533.1
AOC3	2.53573e-238	0.342843	0.678	0.362	1.59634e-233	3	AOC3
A2M.AS1	7.72388e-238	0.358251	0.282	0.085	4.86249e-233	3	A2M.AS1
AC245033.4	1.12063e-236	0.294055	0.872	0.575	7.05479e-232	3	AC245033.4
EEF1G	1.42913e-236	0.44912	0.978	0.772	8.99695e-232	3	EEF1G
AP002990.1	3.64643e-236	0.448612	0.978	0.772	2.29557e-231	3	AP002990.1
FBP1.2	4.52701e-234	-0.795535	0.635	0.554	2.84993e-229	3	FBP1
S100A4.2	6.59753e-234	-0.384622	0.991	0.889	4.15341e-229	3	S100A4
RPL22	1.56009e-232	0.442423	0.988	0.811	9.82139e-228	3	RPL22
RPL14P1.1	3.11694e-232	0.308776	0.956	0.71	1.96224e-227	3	RPL14P1
COMMD6	1.34292e-230	0.27728	0.957	0.708	8.45421e-226	3	COMMD6
JUND	1.24393e-229	-0.514409	0.617	0.544	7.83101e-225	3	JUND
ABCA1.1	8.039e-229	0.433371	0.516	0.232	5.06087e-224	3	ABCA1
RPS3AP6.1	2.85367e-228	0.484246	0.978	0.788	1.7965e-223	3	RPS3AP6
FTH1.1	6.22701e-228	0.623888	1	0.995	3.92015e-223	3	FTH1
PRDX1.1	1.04008e-227	0.337784	0.978	0.75	6.54775e-223	3	PRDX1
BEST1.1	7.217e-227	0.623552	1	0.995	4.54339e-222	3	BEST1
SNHG29	8.48786e-227	0.32432	0.967	0.733	5.34345e-222	3	SNHG29
LRRC75A	9.5636e-227	0.315261	0.966	0.73	6.02067e-222	3	LRRC75A
SNORA52.1	9.15725e-225	0.278408	0.968	0.733	5.76486e-220	3	SNORA52
AC135178.2	3.92759e-222	0.365984	0.948	0.707	2.47257e-217	3	AC135178.2
FUCA1	1.16339e-221	0.312943	0.777	0.485	7.32398e-217	3	FUCA1
MMACHC.1	1.78251e-221	0.332292	0.975	0.748	1.12216e-216	3	MMACHC
RPL21P93	1.89426e-221	0.345087	0.913	0.653	1.19251e-216	3	RPL21P93
GPX4.1	2.1223e-220	0.264773	0.982	0.768	1.33607e-215	3	GPX4
RPL10P16.1	4.2604e-220	0.320461	0.96	0.726	2.68209e-215	3	RPL10P16
AC113935.1.1	2.01204e-219	0.500798	0.983	0.8	1.26666e-214	3	AC113935.1
RPL17	3.90202e-219	0.4452	0.973	0.777	2.45648e-214	3	RPL17
SNORA27	1.21962e-218	0.407936	0.903	0.655	7.67797e-214	3	SNORA27
RPL9P9.1	1.20663e-214	0.356705	0.978	0.776	7.59619e-210	3	RPL9P9
AC016876.2.1	2.79837e-214	0.33383	0.989	0.799	1.76169e-209	3	AC016876.2
FDX1.2	1.25774e-212	0.441284	0.833	0.549	7.91799e-208	3	FDX1
RPL23	7.61093e-212	0.421352	0.981	0.797	4.79138e-207	3	RPL23
APOE.2	1.42166e-211	1.01539	0.658	0.628	8.94994e-207	3	APOE
PFDN5	3.79184e-211	0.423271	0.989	0.831	2.38711e-206	3	PFDN5
RPL21P16	1.59037e-209	0.416509	0.917	0.677	1.0012e-204	3	RPL21P16
CD163.1	2.03995e-209	0.309088	0.865	0.581	1.28423e-204	3	CD163
C1QA.2	4.82358e-209	-0.294465	0.996	0.863	3.03664e-204	3	C1QA
RPL7P9	8.01913e-209	0.31652	0.975	0.762	5.04837e-204	3	RPL7P9
MYL6.2	3.84184e-207	-0.259318	0.991	0.863	2.41859e-202	3	MYL6
RPL3P4	6.33314e-207	0.258363	0.956	0.723	3.98696e-202	3	RPL3P4
RPL5	3.09895e-206	0.394583	0.983	0.797	1.95091e-201	3	RPL5
RPS28.1	3.45449e-204	0.450826	0.99	0.829	2.17474e-199	3	RPS28
AluYc.2	5.60043e-203	-0.339609	0.988	0.84	3.52569e-198	3	AluYc
EIF1.1	4.55561e-202	0.425091	0.985	0.822	2.86794e-197	3	EIF1
AC024293.1.1	2.22968e-201	0.400949	0.974	0.773	1.40367e-196	3	AC024293.1
RPL21P28	4.84403e-201	0.260949	0.865	0.593	3.04951e-196	3	RPL21P28
RPS26.1	5.9337e-197	0.390516	0.957	0.734	3.7355e-192	3	RPS26
RPL38.1	5.6261e-196	0.349313	0.983	0.802	3.54186e-191	3	RPL38
RPL18AP3.1	1.04813e-195	0.261926	0.976	0.772	6.59839e-191	3	RPL18AP3
CKLF	4.99255e-194	-0.259994	0.847	0.641	3.14301e-189	3	CKLF
MGST1.1	2.52931e-192	0.351331	0.653	0.364	1.5923e-187	3	MGST1
RPS8	6.74727e-192	0.452012	0.992	0.866	4.24767e-187	3	RPS8
RPS25	1.06188e-190	0.28435	0.977	0.783	6.68498e-186	3	RPS25
RPS13	1.42169e-189	0.473127	0.989	0.849	8.9501e-185	3	RPS13
RPL21	2.87355e-189	0.491312	0.981	0.815	1.80902e-184	3	RPL21
CD63.1	1.20285e-188	0.366399	0.988	0.813	7.57242e-184	3	CD63
PCAT7.2	3.38887e-186	-0.624448	0.589	0.49	2.13343e-181	3	PCAT7
RPL6	2.0376e-183	0.298493	0.988	0.821	1.28275e-178	3	RPL6
AC010761.2.1	1.28187e-182	0.337243	0.974	0.781	8.06991e-178	3	AC010761.2
AL590556.1.1	3.61234e-182	0.326715	0.693	0.413	2.27412e-177	3	AL590556.1
NEAT1.1	5.07757e-180	0.311835	0.993	0.832	3.19653e-175	3	NEAT1
CYBB.1	1.19648e-179	-0.485583	0.6	0.504	7.53234e-175	3	CYBB
MDM2	3.22204e-179	0.291202	0.76	0.486	2.0284e-174	3	MDM2
RPL27	3.68616e-179	0.359273	0.977	0.796	2.32059e-174	3	RPL27
ANXA1.1	8.33003e-179	-0.50646	0.635	0.574	5.24408e-174	3	ANXA1
SVA-E	1.82912e-178	-0.298044	0.818	0.649	1.15151e-173	3	SVA-E
RPS29.1	2.12241e-176	0.262471	0.987	0.82	1.33614e-171	3	RPS29
RPL23A.1	5.9326e-175	0.347854	0.983	0.812	3.73481e-170	3	RPL23A
TSPO.2	1.65055e-172	-0.784173	0.653	0.645	1.03908e-167	3	TSPO
ARPC2.1	1.96184e-172	-0.530809	0.649	0.606	1.23506e-167	3	ARPC2
NACA	6.43014e-171	0.312092	0.989	0.831	4.04803e-166	3	NACA
RPS26P15.1	1.17059e-169	0.257462	0.835	0.575	7.36935e-165	3	RPS26P15
RPL36.1	8.57943e-169	0.28129	0.986	0.824	5.40109e-164	3	RPL36
TMEM132A	3.16911e-166	0.289819	0.747	0.483	1.99508e-161	3	TMEM132A
CEBPB.1	7.80716e-166	-0.41827	0.645	0.558	4.91492e-161	3	CEBPB
TDRD3	1.48887e-163	0.29296	0.521	0.272	9.37301e-159	3	TDRD3
RPLP2.1	3.81672e-163	0.344982	0.99	0.852	2.40278e-158	3	RPLP2
AC009093.3.1	1.56006e-162	-0.742885	0.34	0.446	9.8212e-158	3	AC009093.3
RPS3.1	4.8813e-162	0.282773	0.991	0.842	3.07297e-157	3	RPS3
VASP	6.23067e-161	-0.34657	0.588	0.486	3.92246e-156	3	VASP
GLDN.1	2.38991e-160	-0.296312	0.716	0.566	1.50455e-155	3	GLDN
RPL27A	3.55394e-160	0.346955	0.988	0.842	2.23734e-155	3	RPL27A
RPL18A	4.48748e-160	0.263451	0.988	0.835	2.82505e-155	3	RPL18A
KLF2	7.12687e-160	0.299587	0.546	0.291	4.48665e-155	3	KLF2
LRRFIP1.1	2.5762e-159	-0.442142	0.638	0.562	1.62182e-154	3	LRRFIP1
LGALS3.1	2.8784e-158	0.327357	0.994	0.863	1.81207e-153	3	LGALS3
RPL19	5.43823e-158	0.353512	0.996	0.877	3.42358e-153	3	RPL19
RTN4.1	1.51414e-157	-0.38187	0.636	0.536	9.53214e-153	3	RTN4
RPL13	9.43936e-157	0.391477	0.998	0.915	5.94245e-152	3	RPL13
FKBP1A.1	5.40916e-156	-0.415049	0.579	0.495	3.40528e-151	3	FKBP1A
ADGRE5	9.49282e-155	-0.317975	0.766	0.632	5.97611e-150	3	ADGRE5
RPS24	4.30705e-153	0.360661	0.995	0.882	2.71146e-148	3	RPS24
IGSF6.2	5.97854e-153	-0.457847	0.707	0.61	3.76373e-148	3	IGSF6
ARHGAP18.1	8.86209e-153	-0.361457	0.612	0.506	5.57904e-148	3	ARHGAP18
ARPC1B.1	4.19998e-151	-0.492278	0.648	0.591	2.64405e-146	3	ARPC1B
AC004922.1.1	6.73871e-151	-0.480066	0.647	0.585	4.24229e-146	3	AC004922.1
LY6E.1	3.93634e-149	-0.476074	0.635	0.56	2.47808e-144	3	LY6E
RPS2	3.96997e-148	0.411884	0.996	0.903	2.49926e-143	3	RPS2
HP.3	1.39453e-141	-0.330151	0.757	0.576	8.77916e-137	3	HP
RNF149	1.12773e-140	-0.323092	0.605	0.504	7.0995e-136	3	RNF149
RPS27.1	3.61421e-140	0.31459	0.995	0.885	2.27529e-135	3	RPS27
PGK1.1	1.81182e-139	-0.409617	0.571	0.492	1.14061e-134	3	PGK1
RPS15A.1	2.28318e-139	0.277294	0.987	0.853	1.43735e-134	3	RPS15A
TXNIP.1	9.85825e-138	0.279736	0.994	0.871	6.20616e-133	3	TXNIP
GLIPR2.1	5.85375e-137	-0.351108	0.609	0.504	3.68517e-132	3	GLIPR2
RPL26	6.1521e-137	0.367131	0.991	0.873	3.87299e-132	3	RPL26
RPLP1	2.50254e-136	0.356315	0.999	0.943	1.57545e-131	3	RPLP1
YWHAH	5.47213e-133	-0.357883	0.597	0.499	3.44492e-128	3	YWHAH
FAU	1.85059e-131	0.297642	0.991	0.869	1.16502e-126	3	FAU
RPL11	3.59516e-129	0.312441	0.994	0.89	2.2633e-124	3	RPL11
EML4	2.43944e-128	-0.336153	0.593	0.508	1.53573e-123	3	EML4
CD36	4.11765e-128	0.295875	0.356	0.171	2.59223e-123	3	CD36
GPNMB.2	1.13859e-126	0.531124	0.649	0.516	7.16788e-122	3	GPNMB
IGF1.1	3.16414e-125	-0.962728	0.163	0.275	1.99195e-120	3	IGF1
COX7A2.1	4.37051e-124	-0.411204	0.614	0.534	2.75141e-119	3	COX7A2
COLEC12.2	1.83829e-123	-0.394743	0.559	0.531	1.15728e-118	3	COLEC12
FLNA.1	1.84152e-123	-0.34356	0.609	0.51	1.15931e-118	3	FLNA
LST1.1	1.84625e-123	-0.400352	0.631	0.541	1.16229e-118	3	LST1
SNX2.1	3.60374e-123	-0.336254	0.585	0.482	2.2687e-118	3	SNX2
RPS15	2.82054e-122	0.255964	0.993	0.882	1.77564e-117	3	RPS15
ARL6IP5	1.68603e-118	-0.361433	0.611	0.525	1.06142e-113	3	ARL6IP5
BLVRB.2	3.30427e-118	0.269138	0.595	0.408	2.08017e-113	3	BLVRB
GCA	3.18153e-117	-0.331763	0.5	0.441	2.0029e-112	3	GCA
OSCAR.1	6.8976e-117	-0.349412	0.506	0.442	4.34232e-112	3	OSCAR
RPL41.1	8.80608e-117	0.313833	0.997	0.917	5.54378e-112	3	RPL41
B2M	1.43732e-114	0.337731	1	0.986	9.04851e-110	3	B2M
HNRNPA2B1	4.59874e-114	-0.40095	0.618	0.554	2.89509e-109	3	HNRNPA2B1
TPM4	9.02781e-114	-0.263741	0.738	0.61	5.68337e-109	3	TPM4
HELLPAR.1	1.51405e-113	-0.8588	0.182	0.294	9.53153e-109	3	HELLPAR
DNAJA1.1	1.57845e-113	-0.303735	0.612	0.507	9.93696e-109	3	DNAJA1
ANXA5.2	2.654e-113	-0.369534	0.643	0.567	1.6708e-108	3	ANXA5
SSB	6.91618e-110	-0.309184	0.594	0.496	4.35401e-105	3	SSB
PDAP1.1	7.57264e-110	-0.42427	0.605	0.526	4.76728e-105	3	PDAP1
ATP5MC3.1	2.20395e-109	-0.311648	0.617	0.514	1.38747e-104	3	ATP5MC3
YWHAB.1	1.30317e-106	-0.356418	0.644	0.571	8.20395e-102	3	YWHAB
DECR1.1	1.92574e-106	-0.331237	0.547	0.456	1.21233e-101	3	DECR1
AQP3	1.57129e-105	-0.397677	0.202	0.346	9.89188e-101	3	AQP3
RAC2	4.50512e-102	-0.396483	0.486	0.462	2.83615e-97	3	RAC2
CLIC1.1	2.57316e-101	-0.40711	0.634	0.574	1.61991e-96	3	CLIC1
REEP5.1	3.04196e-100	-0.302273	0.594	0.496	1.91504e-95	3	REEP5
NDUFB2.1	2.40452e-99	-0.352823	0.615	0.528	1.51374e-94	3	NDUFB2
RAC1.1	6.32473e-99	-0.372378	0.634	0.545	3.98167e-94	3	RAC1
DBI.2	1.33006e-98	-0.35725	0.618	0.533	8.37327e-94	3	DBI
RBPJ	6.49243e-98	-0.331252	0.593	0.509	4.08724e-93	3	RBPJ
SEPT11.1	2.66998e-97	-0.269898	0.59	0.483	1.68086e-92	3	2023-09-11
CHCHD2.1	3.69628e-95	-0.355166	0.619	0.538	2.32696e-90	3	CHCHD2
ACTR2	1.02073e-94	-0.265477	0.629	0.533	6.42589e-90	3	ACTR2
GYPC.1	1.12651e-94	-0.299528	0.615	0.498	7.09185e-90	3	GYPC
PLD3.1	5.32123e-94	0.338099	0.609	0.441	3.34993e-89	3	PLD3
RAB11FIP1.1	9.87434e-94	-0.370385	0.534	0.478	6.21629e-89	3	RAB11FIP1
MTPN.1	1.07443e-93	-0.267425	0.62	0.513	6.76398e-89	3	MTPN
ATP5MF.1	4.66697e-91	-0.307791	0.605	0.51	2.93804e-86	3	ATP5MF
H2AFZ.2	2.28164e-90	-0.422288	0.609	0.512	1.43639e-85	3	H2AFZ
GLRX.1	2.35552e-89	-0.318556	0.635	0.54	1.48289e-84	3	GLRX
CLTA.1	4.19003e-88	-0.268484	0.604	0.498	2.63779e-83	3	CLTA
MX1	4.95963e-88	-0.364321	0.492	0.452	3.12229e-83	3	MX1
SNX3.1	8.7905e-88	-0.301135	0.62	0.518	5.53397e-83	3	SNX3
GNAI2.1	2.8709e-87	-0.303716	0.641	0.553	1.80735e-82	3	GNAI2
AP2S1.2	6.33956e-87	-0.326496	0.618	0.515	3.99101e-82	3	AP2S1
IGFBP2.2	7.66894e-87	-0.729694	0.298	0.341	4.82791e-82	3	IGFBP2
TXN.2	2.0328e-86	-0.362295	0.624	0.547	1.27973e-81	3	TXN
LAP3	8.41463e-86	-0.294568	0.525	0.454	5.29734e-81	3	LAP3
MTDH	8.43116e-86	-0.255289	0.618	0.518	5.30775e-81	3	MTDH
SON	9.96412e-86	-0.296712	0.609	0.528	6.27281e-81	3	SON
HCST	1.02137e-85	-0.389575	0.583	0.507	6.42994e-81	3	HCST
MOB3B	1.19722e-85	-0.36747	0.324	0.399	7.53695e-81	3	MOB3B
MSN.1	9.66412e-85	-0.285772	0.602	0.507	6.08395e-80	3	MSN
DIAPH1	1.27615e-84	-0.328535	0.494	0.466	8.03387e-80	3	DIAPH1
GNB2.1	2.02884e-84	-0.251445	0.595	0.487	1.27724e-79	3	GNB2
GSN	2.19232e-84	-0.271098	0.58	0.466	1.38015e-79	3	GSN
SPATS2L	2.38296e-84	-0.263328	0.544	0.458	1.50017e-79	3	SPATS2L
RPL17.C18orf32.2	3.63165e-84	0.543588	0.442	0.378	2.28627e-79	3	RPL17.C18orf32
PPIA.1	5.77965e-84	-0.336851	0.542	0.466	3.63852e-79	3	PPIA
MYH9	7.41313e-84	-0.292657	0.583	0.495	4.66686e-79	3	MYH9
POR	2.61874e-83	-0.271667	0.497	0.433	1.6486e-78	3	POR
TBCA	4.10328e-83	-0.261088	0.591	0.496	2.58318e-78	3	TBCA
YWHAZ	1.59499e-82	-0.297242	0.609	0.526	1.00411e-77	3	YWHAZ
DOCK8	4.93293e-82	-0.259187	0.59	0.506	3.10547e-77	3	DOCK8
ACTR3	1.78308e-81	-0.290844	0.602	0.516	1.12252e-76	3	ACTR3
MT.CO3.1	2.01135e-81	-1.13763	0.114	0.27	1.26623e-76	3	MT.CO3
EMP3.2	2.01202e-81	-0.370285	0.617	0.541	1.26665e-76	3	EMP3
ACTB.1	2.12389e-81	-0.49311	0.658	0.689	1.33707e-76	3	ACTB
TUBA1A	4.38515e-81	-0.314038	0.649	0.547	2.76062e-76	3	TUBA1A
CAPG.2	6.06543e-81	-0.309704	0.638	0.554	3.81843e-76	3	CAPG
CD14.1	8.37007e-81	0.27056	0.577	0.396	5.2693e-76	3	CD14
PTMA.1	8.11302e-80	-0.480875	0.656	0.651	5.10747e-75	3	PTMA
COX7B.1	1.24282e-79	-0.269615	0.597	0.501	7.82404e-75	3	COX7B
SUB1	1.60343e-79	-0.328178	0.555	0.492	1.00942e-74	3	SUB1
PTPN12	2.55339e-79	-0.251306	0.545	0.456	1.60746e-74	3	PTPN12
PSMB8.1	4.83009e-79	-0.29373	0.548	0.469	3.04073e-74	3	PSMB8
HLA.DRA.1	2.40308e-78	-1.00175	0.114	0.263	1.51283e-73	3	HLA.DRA
TMEM173	2.6339e-78	-0.348406	0.328	0.409	1.65814e-73	3	TMEM173
HLA-DRB6.3	3.78007e-78	0.293809	0.274	0.142	2.3797e-73	3	HLA-DRB6
MT.CO2.1	4.81636e-78	-1.17533	0.114	0.268	3.03209e-73	3	MT.CO2
EMC10	8.15999e-78	-0.272692	0.519	0.447	5.13704e-73	3	EMC10
MT.RNR2	1.39604e-77	-1.22121	0.114	0.267	8.78862e-73	3	MT.RNR2
ALAS1	3.0678e-77	-0.292772	0.468	0.402	1.9313e-72	3	ALAS1
MT.CYB.1	3.3019e-77	-1.15255	0.114	0.266	2.07868e-72	3	MT.CYB
PCOLCE2.1	5.29448e-77	-0.281302	0.49	0.403	3.33309e-72	3	PCOLCE2
COX5B.1	1.94041e-76	-0.286026	0.628	0.537	1.22157e-71	3	COX5B
MT.ATP6.2	6.76106e-76	-1.18465	0.113	0.264	4.25636e-71	3	MT.ATP6
MT.CO1.1	8e-76	-1.20787	0.114	0.265	5.03632e-71	3	MT.CO1
IL7R.1	3.01423e-75	-0.60182	0.3	0.405	1.89758e-70	3	IL7R
HBEGF	4.72484e-75	-0.38852	0.245	0.355	2.97447e-70	3	HBEGF
ATP6V0E1.1	2.42489e-74	-0.28948	0.632	0.551	1.52657e-69	3	ATP6V0E1
PSMB1.1	2.70387e-74	-0.25619	0.58	0.484	1.70219e-69	3	PSMB1
CTNNB1	2.64244e-73	-0.298933	0.54	0.474	1.66352e-68	3	CTNNB1
CTSL.1	4.41847e-73	0.417609	0.627	0.482	2.7816e-68	3	CTSL
GMFG.1	4.82276e-73	-0.278455	0.623	0.539	3.03612e-68	3	GMFG
MT.ND4.1	8.61872e-73	-1.04817	0.114	0.26	5.42583e-68	3	MT.ND4
ATP6V1F.2	2.33148e-72	-0.295286	0.628	0.534	1.46776e-67	3	ATP6V1F
VAMP8.1	3.99368e-72	-0.311053	0.642	0.567	2.51418e-67	3	VAMP8
SAMD9L	6.2699e-72	-0.307134	0.522	0.469	3.94715e-67	3	SAMD9L
THBS1.1	1.04883e-70	-0.518204	0.473	0.536	6.60278e-66	3	THBS1
2023-09-07	1.51418e-70	-0.330008	0.554	0.494	9.53239e-66	3	2023-09-07
EIF2AK2	3.03397e-70	-0.294422	0.52	0.467	1.91e-65	3	EIF2AK2
MT.ND3.1	3.37771e-70	-1.01019	0.114	0.256	2.1264e-65	3	MT.ND3
CALM2.1	2.65804e-68	-0.284151	0.637	0.563	1.67334e-63	3	CALM2
NDUFA4.1	3.10531e-67	-0.310981	0.629	0.554	1.95492e-62	3	NDUFA4
AP000350.4.2	9.46081e-67	-0.316441	0.598	0.51	5.95596e-62	3	AP000350.4
GBP1	1.70631e-66	-0.282724	0.611	0.528	1.07419e-61	3	GBP1
PSMB9	2.40179e-66	-0.3265	0.537	0.477	1.51202e-61	3	PSMB9
TYMP.1	4.07343e-66	-0.316834	0.617	0.528	2.56439e-61	3	TYMP
ATP5PF.1	4.7707e-66	-0.262608	0.61	0.506	3.00335e-61	3	ATP5PF
SP100	5.98541e-66	-0.252006	0.555	0.48	3.76805e-61	3	SP100
PLTP.2	1.00474e-65	0.261317	0.574	0.441	6.32523e-61	3	PLTP
LTR37-int.3	3.69188e-64	-0.490545	0.53	0.399	2.32418e-59	3	LTR37-int
MT.ND2.1	6.57089e-64	-0.964824	0.112	0.247	4.13664e-59	3	MT.ND2
DDTL.1	1.28513e-63	-0.271388	0.548	0.456	8.09042e-59	3	DDTL
STK17B.3	1.28673e-63	-0.498812	0.464	0.457	8.10048e-59	3	STK17B
HSP90AB1.1	1.98197e-63	-0.317339	0.637	0.567	1.24773e-58	3	HSP90AB1
MIF.2	2.13976e-63	-0.304997	0.606	0.517	1.34706e-58	3	MIF
SRSF3	5.97477e-63	-0.254459	0.536	0.461	3.76136e-58	3	SRSF3
UPP1.1	1.57709e-62	-0.261988	0.522	0.449	9.92839e-58	3	UPP1
THBD	2.71193e-62	-0.255779	0.152	0.274	1.70727e-57	3	THBD
DDT.1	3.10768e-62	-0.283415	0.533	0.447	1.95641e-57	3	DDT
AC253536.7.1	3.22014e-62	-0.28335	0.533	0.447	2.02721e-57	3	AC253536.7
AD000864.2	3.38141e-62	-0.250421	0.539	0.459	2.12873e-57	3	AD000864.2
AC007192.1.2	5.22229e-62	-0.338904	0.658	0.613	3.28764e-57	3	AC007192.1
MT.RNR1.1	8.98927e-61	-0.960543	0.114	0.246	5.6591e-56	3	MT.RNR1
TGM2.2	1.19293e-60	-0.350926	0.51	0.435	7.50996e-56	3	TGM2
MT.ND1.1	1.55078e-60	-1.0169	0.113	0.244	9.76277e-56	3	MT.ND1
MLT2F	5.25033e-60	-0.279162	0.419	0.476	3.30529e-55	3	MLT2F
IFI30.2	8.59805e-60	-0.336518	0.658	0.616	5.41282e-55	3	IFI30
CCND3	9.44845e-60	-0.329078	0.325	0.394	5.94817e-55	3	CCND3
HLA.B.1	3.42542e-59	-0.774615	0.113	0.238	2.15644e-54	3	HLA.B
TUBB.1	3.1583e-58	-0.256883	0.58	0.474	1.98828e-53	3	TUBB
HINT1.2	2.61495e-57	-0.339497	0.615	0.544	1.64621e-52	3	HINT1
RBM39	9.42277e-57	-0.25226	0.577	0.499	5.93201e-52	3	RBM39
IFITM2.3	4.49052e-56	-0.570644	0.517	0.452	2.82696e-51	3	IFITM2
HLA.DRB1.2	1.16778e-55	-0.98822	0.113	0.238	7.35165e-51	3	HLA.DRB1
S1PR4	1.50652e-55	-0.252305	0.558	0.516	9.48414e-51	3	S1PR4
CD2.3	4.96418e-55	-0.484319	0.249	0.189	3.12515e-50	3	CD2
VPS28.1	9.40056e-55	-0.271613	0.59	0.496	5.91803e-50	3	VPS28
TBC1D10C	5.14549e-54	-0.29207	0.395	0.478	3.23929e-49	3	TBC1D10C
MZT2B.2	8.14615e-52	-0.258021	0.591	0.493	5.12833e-47	3	MZT2B
MT.ND6.1	7.07714e-51	-0.89342	0.112	0.221	4.45534e-46	3	MT.ND6
HLA.C.2	8.81951e-51	-0.838754	0.113	0.232	5.55224e-46	3	HLA.C
HCAR2.1	1.50823e-50	-0.279618	0.357	0.435	9.49493e-46	3	HCAR2
SLC39A10	3.39003e-49	-0.296594	0.401	0.426	2.13416e-44	3	SLC39A10
SLC19A3	5.37289e-49	-0.252661	0.224	0.31	3.38245e-44	3	SLC19A3
MYADM	8.7106e-49	-0.32929	0.417	0.415	5.48367e-44	3	MYADM
RHBDD2	1.95592e-48	-0.266356	0.351	0.385	1.23133e-43	3	RHBDD2
HLA.DPA1.1	7.86716e-48	-0.726384	0.112	0.223	4.95269e-43	3	HLA.DPA1
EIF3K.2	1.67697e-47	-0.265643	0.623	0.542	1.05572e-42	3	EIF3K
MT.ND5.1	3.19525e-47	-0.788458	0.112	0.225	2.01154e-42	3	MT.ND5
SLC2A3	3.40715e-47	-0.393237	0.407	0.475	2.14494e-42	3	SLC2A3
HLA.DPB1.1	1.5047e-46	-0.727392	0.112	0.222	9.47268e-42	3	HLA.DPB1
SCAND1.1	1.5079e-46	-0.262925	0.49	0.43	9.49281e-42	3	SCAND1
TRABD2A.2	6.73448e-46	-0.288326	0.573	0.488	4.23962e-41	3	TRABD2A
CD3G.3	3.96831e-45	-0.373333	0.192	0.162	2.49821e-40	3	CD3G
FN1.1	7.54484e-44	-0.416397	0.52	0.51	4.74978e-39	3	FN1
LYAR	5.40448e-43	-0.282941	0.367	0.383	3.40234e-38	3	LYAR
PSMA7.2	4.28966e-42	-0.305579	0.635	0.571	2.70051e-37	3	PSMA7
HLA.A.2	1.01494e-41	-0.649461	0.112	0.215	6.38948e-37	3	HLA.A
HLA-DPA1	2.53576e-41	0.348769	0.549	0.437	1.59636e-36	3	HLA-DPA1
AC067930.1.1	5.52127e-41	-0.26691	0.591	0.511	3.47586e-36	3	AC067930.1
ID3	2.43595e-40	-0.269136	0.272	0.347	1.53353e-35	3	ID3
ID2	1.3259e-39	-0.251279	0.513	0.447	8.34705e-35	3	ID2
CST3.1	1.29163e-38	-0.360385	0.658	0.637	8.1313e-34	3	CST3
HLA.DQB1.1	8.09647e-38	-0.745559	0.109	0.201	5.09705e-33	3	HLA.DQB1
AC011448.1.2	1.00095e-37	-0.266262	0.63	0.547	6.30136e-33	3	AC011448.1
CD3D.3	1.32637e-37	-0.28524	0.287	0.227	8.35005e-33	3	CD3D
IFITM1.3	1.37428e-37	-0.571851	0.204	0.239	8.65162e-33	3	IFITM1
HLA-A.1	4.3847e-37	0.343167	0.547	0.443	2.76034e-32	3	HLA-A
NDUFA13.2	8.25964e-37	-0.26738	0.63	0.548	5.19977e-32	3	NDUFA13
HLA-DPB1	5.87226e-36	0.292602	0.548	0.44	3.69683e-31	3	HLA-DPB1
AC073861.1.1	2.99575e-35	-0.266178	0.609	0.524	1.88595e-30	3	AC073861.1
HLA.DQA1.2	3.05162e-35	-0.695276	0.11	0.205	1.92112e-30	3	HLA.DQA1
HLA.E.1	6.20061e-35	-0.59297	0.109	0.197	3.90353e-30	3	HLA.E
CCL18.2	3.83871e-34	0.572915	0.718	0.603	2.41662e-29	3	CCL18
LTB.3	2.47738e-33	-0.539351	0.155	0.198	1.55961e-28	3	LTB
HLA.DRB6.2	4.50499e-33	-0.589179	0.108	0.179	2.83607e-28	3	HLA.DRB6
HLA.DQB1.AS1.1	2.47427e-32	-0.651834	0.109	0.19	1.55765e-27	3	HLA.DQB1.AS1
CTSB.2	3.0365e-32	0.265212	0.655	0.581	1.9116e-27	3	CTSB
APOC4-APOC2.2	2.1115e-30	0.524194	0.309	0.208	1.32928e-25	3	APOC4-APOC2
HLA.DRB5.2	2.55336e-30	-0.656823	0.109	0.186	1.60744e-25	3	HLA.DRB5
MIF.AS1.1	9.57191e-30	-0.335892	0.104	0.172	6.0259e-25	3	MIF.AS1
RPSA.2	1.20035e-29	-0.304725	0.63	0.57	7.55665e-25	3	RPSA
MT.TE.1	1.27732e-28	-0.397413	0.105	0.173	8.04124e-24	3	MT.TE
FP671120.4.3	2.78427e-28	-0.685529	0.657	0.678	1.75281e-23	3	FP671120.4
MT.TK	3.64777e-28	-0.365954	0.105	0.176	2.29642e-23	3	MT.TK
MT.TT.1	4.64772e-27	-0.382431	0.105	0.175	2.92593e-22	3	MT.TT
CSTB.2	6.38233e-26	0.274683	0.655	0.619	4.01793e-21	3	CSTB
Harlequin.int	2.60584e-25	-0.261147	0.175	0.216	1.64048e-20	3	Harlequin.int
HLA.DMA.1	2.87445e-25	-0.495954	0.108	0.185	1.80958e-20	3	HLA.DMA
MT.TG.1	3.31855e-25	-0.412206	0.107	0.177	2.08916e-20	3	MT.TG
TMSB10.2	7.43134e-25	-0.341885	0.663	0.756	4.67833e-20	3	TMSB10
MT.ATP8	1.67452e-24	-0.338507	0.105	0.177	1.05418e-19	3	MT.ATP8
HLA.DQA2.1	1.89844e-24	-0.46022	0.106	0.171	1.19514e-19	3	HLA.DQA2
MT.ND4L	4.4074e-24	-0.362762	0.106	0.179	2.77464e-19	3	MT.ND4L
MT.TP	2.67391e-23	-0.267503	0.105	0.165	1.68334e-18	3	MT.TP
MT.TY.1	8.00652e-23	-0.306438	0.105	0.168	5.04042e-18	3	MT.TY
RPS10.NUDT3.1	1.85462e-22	-0.317042	0.105	0.175	1.16756e-17	3	RPS10.NUDT3
MT.TC.1	4.32083e-22	-0.300823	0.105	0.168	2.72013e-17	3	MT.TC
RPL10A.2	1.93231e-21	-0.301148	0.644	0.614	1.21646e-16	3	RPL10A
RPL28.2	8.58501e-21	-0.331691	0.662	0.742	5.40461e-16	3	RPL28
MT.TR.1	3.15638e-20	-0.270339	0.105	0.169	1.98707e-15	3	MT.TR
RPS7.2	7.33992e-18	-0.280047	0.649	0.622	4.62077e-13	3	RPS7
RPL13A.3	2.13911e-17	-0.323011	0.649	0.641	1.34665e-12	3	RPL13A
HLA.DMB.1	3.05551e-17	-0.287128	0.106	0.163	1.92357e-12	3	HLA.DMB
RPS5.2	9.51232e-16	-0.273182	0.647	0.618	5.98839e-11	3	RPS5
FABP4.1	2.62392e-15	0.308151	0.659	0.649	1.65186e-10	3	FABP4
RPL35A.1	4.34733e-14	-0.26489	0.652	0.635	2.73682e-09	3	RPL35A
RPL10.3	2.9233e-12	-0.359265	0.659	0.709	1.84033e-07	3	RPL10
APOC2.2	2.33107e-11	0.404913	0.333	0.269	1.4675e-06	3	APOC2
MT-RNR2.3	4.78601e-10	-0.253905	0.55	0.523	3.01299e-05	3	MT-RNR2
RPS14.3	5.85129e-09	-0.275257	0.661	0.712	0.000368362	3	RPS14
RPS12.3	1.30459e-08	-0.291422	0.657	0.711	0.000821293	3	RPS12
EEF1A1.2	1.37606e-08	-0.268941	0.662	0.713	0.000866286	3	EEF1A1
CYP51A1.1	0	0.779056	0.743	0.215	0	4	CYP51A1
AC000120.2.1	0	0.77427	0.743	0.214	0	4	AC000120.2
TUBA1A.1	0	0.714359	0.911	0.529	0	4	TUBA1A
FADS1	0	0.660385	0.825	0.18	0	4	FADS1
MRC1.4	0	0.653943	1	0.734	0	4	MRC1
THBS1.2	0	0.576617	0.925	0.498	0	4	THBS1
MSMO1	0	0.545674	0.668	0.156	0	4	MSMO1
FDPS	0	0.511776	0.855	0.418	0	4	FDPS
DHCR24	0	0.510378	0.793	0.229	0	4	DHCR24
IDI1	0	0.49222	0.795	0.295	0	4	IDI1
GLDN.2	0	0.454545	0.953	0.551	0	4	GLDN
PNPLA6.3	0	0.386633	0.981	0.628	0	4	PNPLA6
LDLR	0	0.383923	0.593	0.056	0	4	LDLR
INSIG1	0	0.351875	0.554	0.103	0	4	INSIG1
DHCR7	0	0.272575	0.45	0.042	0	4	DHCR7
SQLE	0	0.27145	0.508	0.075	0	4	SQLE
SCD.2	0	-0.528846	0.98	0.668	0	4	SCD
GCHFR.4	0	-0.69486	0.948	0.723	0	4	GCHFR
TCF7L2.1	2.07507571253324e-322	0.390438	0.977	0.623	1.30634316406817e-317	4	TCF7L2
DNAJC17.4	3.6857297179757e-321	-0.679961	0.955	0.731	2.32031428665442e-316	4	DNAJC17
SC5D	9.99494801536842e-321	0.298871	0.682	0.261	6.29221957359503e-316	4	SC5D
NUPR1.2	3.40663203463998e-319	-0.358301	0.975	0.717	2.14461113108725e-314	4	NUPR1
SVIL.1	6.50557185003651e-314	0.270507	0.981	0.633	0	4	SVIL
ADAMTSL4.1	9.12028446793149e-311	0.28539	0.972	0.616	5.74158e-306	4	ADAMTSL4
MCEMP1.3	2.33588655234009e-310	0.368325	0.999	0.69	1.47053e-305	4	MCEMP1
ERG28	2.69299e-306	0.253276	0.608	0.208	1.69534e-301	4	ERG28
MNDA.1	3.44727e-303	0.404914	0.993	0.677	2.17019e-298	4	MNDA
PECAM1.2	5.92096e-301	0.254049	0.988	0.66	3.72748e-296	4	PECAM1
PDLIM1.3	7.55843e-300	0.270349	0.972	0.624	4.75833e-295	4	PDLIM1
FCGR2A.2	8.03565e-300	0.281621	0.987	0.658	5.05876e-295	4	FCGR2A
SPI1.2	3.86424e-297	0.266113	0.997	0.692	2.43269e-292	4	SPI1
PGD.1	3.37465e-296	0.265178	0.971	0.626	2.12448e-291	4	PGD
ALOX5.2	7.12787e-296	0.285449	0.994	0.681	4.48728e-291	4	ALOX5
PLXDC2.1	1.38123e-295	0.280502	0.986	0.659	8.69542e-291	4	PLXDC2
OLR1.2	1.92922e-293	0.429549	0.997	0.7	1.21452e-288	4	OLR1
ATP1B1.2	7.85086e-293	0.256277	0.981	0.651	4.94243e-288	4	ATP1B1
RGCC.2	1.70477e-292	0.369099	0.956	0.599	1.07322e-287	4	RGCC
RASAL2.1	4.76392e-290	0.334811	0.916	0.539	2.99908e-285	4	RASAL2
CXCL16.2	2.83239e-288	0.346536	0.998	0.701	1.7831e-283	4	CXCL16
EVI2B.1	2.84918e-288	0.316532	0.99	0.68	1.79367e-283	4	EVI2B
PTMS.1	9.24525e-288	0.277049	0.992	0.683	5.82026e-283	4	PTMS
FDFT1	6.72639e-287	0.424435	0.729	0.357	4.23453e-282	4	FDFT1
TMEM52B.1	1.93661e-283	0.315396	0.957	0.609	1.21918e-278	4	TMEM52B
FFAR4.1	1.19793e-278	0.284845	0.92	0.551	7.54147e-274	4	FFAR4
CHP1	4.23627e-273	0.272018	0.958	0.619	2.6669e-268	4	CHP1
PTPMT1.3	4.35883e-273	0.290497	0.972	0.647	2.74406e-268	4	PTPMT1
STXBP2.3	6.64241e-273	0.429786	0.973	0.651	4.18166e-268	4	STXBP2
CLEC12A.1	1.96727e-266	0.259699	0.947	0.604	1.23847e-261	4	CLEC12A
ABCG1.1	1.10372e-262	-0.378703	0.684	0.455	6.94835e-258	4	ABCG1
SORT1.1	2.81655e-261	0.268668	0.936	0.589	1.77313e-256	4	SORT1
NDUFS3.3	3.58556e-260	0.269108	0.977	0.669	2.25725e-255	4	NDUFS3
AC011603.2	1.54666e-257	0.536428	0.998	0.748	9.73685e-253	4	AC011603.2
QSOX1.1	2.33404e-254	0.326173	0.914	0.563	1.46937e-249	4	QSOX1
SERPINA1.2	5.12111e-254	0.371635	0.997	0.734	3.22394e-249	4	SERPINA1
CD46	9.33992e-254	0.280537	0.96	0.643	5.87986e-249	4	CD46
MED11.1	1.01254e-252	0.262224	0.953	0.626	6.37433e-248	4	MED11
IRS2.1	2.65498e-251	0.276161	0.886	0.524	1.67142e-246	4	IRS2
SLC2A3.1	3.47376e-248	0.447656	0.812	0.441	2.18687e-243	4	SLC2A3
TUBA1B.1	8.95963e-248	0.537581	0.998	0.764	5.64044e-243	4	TUBA1B
GPNMB.3	2.32704e-239	-0.279731	0.765	0.51	1.46497e-234	4	GPNMB
LCP1.1	4.23154e-239	0.308406	0.996	0.74	2.66392e-234	4	LCP1
CD44.1	5.11709e-233	0.295553	0.996	0.746	3.22141e-228	4	CD44
S100A8.1	1.69075e-230	0.327377	0.952	0.645	1.0644e-225	4	S100A8
ALDH2.3	2.83803e-225	0.254181	1	0.764	1.78666e-220	4	ALDH2
HP.4	4.02419e-225	0.484139	0.903	0.57	2.53339e-220	4	HP
ITIH5.1	1.13044e-224	0.288262	0.772	0.409	7.11655e-220	4	ITIH5
SRGN.3	7.47193e-223	0.255353	0.999	0.764	4.70388e-218	4	SRGN
PLIN2.2	7.12138e-220	-0.379227	0.742	0.493	4.48319e-215	4	PLIN2
ABHD2.1	2.5349e-216	0.250698	0.876	0.541	1.59582e-211	4	ABHD2
S100A9.1	9.01185e-214	0.30298	0.997	0.763	5.67332e-209	4	S100A9
MS4A7.2	3.71283e-210	0.255037	0.999	0.775	2.33737e-205	4	MS4A7
RBP4.2	1.01632e-209	-0.389685	0.839	0.584	6.39813e-205	4	RBP4
ACAT2	4.13073e-205	0.253924	0.618	0.286	2.60046e-200	4	ACAT2
ALOX5AP.3	4.82113e-200	0.347343	0.994	0.771	3.0351e-195	4	ALOX5AP
ARRDC4.1	1.02245e-197	0.321277	0.818	0.489	6.43673e-193	4	ARRDC4
AC011481.4.2	2.04746e-196	-0.491476	0.765	0.524	1.28896e-191	4	AC011481.4
PARAL1	3.057e-192	0.269142	0.715	0.381	1.9245e-187	4	PARAL1
L1M3c.2	9.98831e-186	0.288128	0.769	0.441	6.28804e-181	4	L1M3c
PCOLCE2.2	7.32144e-183	0.408534	0.705	0.389	4.60914e-178	4	PCOLCE2
INHBA.2	1.18495e-173	0.491891	0.751	0.433	7.45975e-169	4	INHBA
AluYc.3	5.13395e-172	-0.320237	0.998	0.843	3.23203e-167	4	AluYc
GCA.1	6.62522e-166	0.253042	0.735	0.424	4.17084e-161	4	GCA
PLTP.3	9.69011e-164	-0.28805	0.66	0.438	6.10031e-159	4	PLTP
FDX1.3	1.9195e-163	-0.416001	0.761	0.562	1.2084e-158	4	FDX1
APOE.3	4.52916e-162	-0.779284	0.774	0.62	2.85129e-157	4	APOE
ALAS1.1	9.05476e-156	0.273325	0.686	0.386	5.70033e-151	4	ALAS1
ITGAX	6.52209e-154	0.264108	0.684	0.383	4.10591e-149	4	ITGAX
RUSC1.AS1	6.43645e-151	0.391208	0.444	0.217	4.052e-146	4	RUSC1.AS1
LPL.3	2.3571e-148	0.291341	0.76	0.466	1.48389e-143	4	LPL
PLAC8.1	1.996e-146	0.294421	0.621	0.328	1.25656e-141	4	PLAC8
GSN.1	1.16835e-139	0.28075	0.742	0.456	7.35524e-135	4	GSN
SOD2.2	1.01049e-138	-0.253132	0.662	0.412	6.36141e-134	4	SOD2
S100A4.3	5.52142e-137	0.304725	1	0.891	3.47596e-132	4	S100A4
RNF149.1	2.26267e-136	0.300682	0.767	0.493	1.42444e-131	4	RNF149
PCAT7.3	5.50955e-134	0.32248	0.758	0.479	3.46848e-129	4	PCAT7
GPX1.2	1.77209e-133	-0.282635	0.778	0.601	1.1156e-128	4	GPX1
JUND.1	5.47324e-127	0.404	0.77	0.534	3.44563e-122	4	JUND
TXNIP.2	1.37667e-126	0.257814	1	0.874	8.66671e-122	4	TXNIP
CCL18.3	1.38806e-120	-0.868837	0.749	0.604	8.73842e-116	4	CCL18
ABCA1.2	1.88378e-116	-0.417287	0.085	0.274	1.18591e-111	4	ABCA1
TKT.1	1.42148e-111	0.366993	0.773	0.536	8.94876e-107	4	TKT
CSTB.3	6.95135e-109	-0.356995	0.776	0.61	4.37615e-104	4	CSTB
LGALS1.2	6.06989e-107	-0.356095	0.774	0.625	3.82124e-102	4	LGALS1
MT2A.2	8.7791e-97	-0.769029	0.637	0.476	5.5268e-92	4	MT2A
IGF1.2	6.58059e-95	0.309684	0.466	0.248	4.14275e-90	4	IGF1
FBP1.3	1.82715e-93	0.363543	0.772	0.545	1.15026e-88	4	FBP1
CEBPB.2	1.39802e-90	0.292341	0.774	0.551	8.80107e-86	4	CEBPB
HELLPAR.2	1.15096e-89	0.277485	0.484	0.267	7.24578e-85	4	HELLPAR
IL7R.2	8.63678e-85	-0.286454	0.554	0.382	5.4372e-80	4	IL7R
RPS27A.3	4.55029e-75	-0.314967	0.778	0.669	2.86459e-70	4	RPS27A
FABP4.2	7.0041e-74	-0.343472	0.777	0.64	4.40936e-69	4	FABP4
TSPAN4.1	3.63507e-73	-0.297804	0.566	0.486	2.28842e-68	4	TSPAN4
FP671120.4.4	1.28552e-67	-0.855439	0.777	0.668	8.09289e-63	4	FP671120.4
APOC1.3	2.25219e-66	-0.862924	0.778	0.716	1.41785e-61	4	APOC1
FN1.2	4.0604e-58	0.284574	0.682	0.498	2.55618e-53	4	FN1
IFITM2.4	1.37482e-57	-0.568491	0.547	0.452	8.65502e-53	4	IFITM2
LTB.4	2.92907e-57	-0.440757	0.286	0.187	1.84397e-52	4	LTB
LTR37.int.2	1.0171e-55	-0.371346	0.5	0.353	6.40307e-51	4	LTR37.int
CD3D.4	3.77592e-53	-0.313989	0.315	0.226	2.37709e-48	4	CD3D
ZFP36L1.4	1.20099e-51	-0.306445	0.545	0.459	7.56069e-47	4	ZFP36L1
CD48.3	1.71002e-40	-0.482007	0.254	0.27	1.07652e-35	4	CD48
RPS12.4	1.06183e-39	-0.294321	0.778	0.7	6.68465e-35	4	RPS12
LTR37-int.4	4.93241e-39	-0.628505	0.492	0.406	3.10515e-34	4	LTR37-int
CD3G.4	1.61856e-36	-0.383859	0.186	0.164	1.01895e-31	4	CD3G
CD2.4	1.89075e-35	-0.616663	0.159	0.198	1.1903e-30	4	CD2
CXCR4.3	2.24792e-35	-0.327607	0.104	0.173	1.41516e-30	4	CXCR4
APOC2.3	1.04903e-34	-0.407756	0.361	0.269	6.60405e-30	4	APOC2
HLA-A.2	1.15426e-32	-0.257469	0.495	0.45	7.26656e-28	4	HLA-A
HLA.DRB5.3	4.78309e-32	0.439235	0.283	0.171	3.01115e-27	4	HLA.DRB5
MT-TG.3	4.76959e-29	-0.258276	0.446	0.358	3.00265e-24	4	MT-TG
IFITM1.4	1.06181e-28	-0.544999	0.232	0.236	6.68455e-24	4	IFITM1
CAMP.1	1.537e-28	-0.266842	0.318	0.243	9.67602e-24	4	CAMP
AL121985.1.3	3.38547e-24	-0.262839	0.181	0.194	2.13129e-19	4	AL121985.1
HLA.DQA1.3	1.09427e-23	0.284379	0.284	0.188	6.8889e-19	4	HLA.DQA1
MT.ND3.2	7.47549e-20	0.366261	0.284	0.239	4.70612e-15	4	MT.ND3
HLA-DRB6.4	1.64687e-18	0.291116	0.228	0.149	1.03677e-13	4	HLA-DRB6
APOC4-APOC2.3	6.34742e-17	-0.579237	0.246	0.216	3.99595e-12	4	APOC4-APOC2
HLA.DPA1.2	4.04899e-15	0.306166	0.283	0.207	2.549e-10	4	HLA.DPA1
HLA-B.1	1.00906e-14	-0.278165	0.494	0.486	6.35243e-10	4	HLA-B
HLA.DRA.2	4.34178e-14	0.301187	0.284	0.246	2.73332e-09	4	HLA.DRA
MT.CO3.2	2.74732e-13	0.252505	0.284	0.252	1.72955e-08	4	MT.CO3
HLA.DRB1.3	5.41232e-12	0.296104	0.284	0.221	3.40727e-07	4	HLA.DRB1
MT.ND2.2	5.61845e-09	0.255055	0.284	0.23	0.000353704	4	MT.ND2
MT-ATP6.2	8.63791e-09	-0.372086	0.495	0.518	0.000543791	4	MT-ATP6
MT-CO2.2	6.46537e-05	-0.308108	0.495	0.526	1	4	MT-CO2
RBP4.3	0	1.16182	0.948	0.581	0	5	RBP4
FDX1.4	0	1.13183	0.983	0.551	0	5	FDX1
CD63.2	0	1.06454	1	0.819	0	5	CD63
CD9.1	0	1.06023	1	0.662	0	5	CD9
LGALS3.2	0	1.05343	0.999	0.868	0	5	LGALS3
GCHFR.5	0	0.994313	0.998	0.723	0	5	GCHFR
DNAJC17.5	0	0.983527	0.998	0.731	0	5	DNAJC17
AKR1C3	0	0.871224	0.914	0.338	0	5	AKR1C3
CES1P1.3	0	0.868554	0.97	0.57	0	5	CES1P1
SCD.3	0	0.856348	0.995	0.672	0	5	SCD
ACP5.1	0	0.785586	0.999	0.743	0	5	ACP5
NOP10.1	0	0.69769	0.998	0.715	0	5	NOP10
GPD1.1	0	0.685677	0.976	0.491	0	5	GPD1
NMB	0	0.683682	0.823	0.325	0	5	NMB
BCL2A1.1	0	0.635564	0.988	0.579	0	5	BCL2A1
RMDN3.1	0	0.606411	0.989	0.55	0	5	RMDN3
CA2	0	0.599244	0.594	0.134	0	5	CA2
CD59.2	0	0.580412	0.998	0.634	0	5	CD59
AC022966.1.1	0	0.538822	0.99	0.611	0	5	AC022966.1
SLC3A2	0	0.509267	0.967	0.569	0	5	SLC3A2
HES2	0	0.472021	0.691	0.129	0	5	HES2
FAM89A.2	0	0.459475	0.992	0.612	0	5	FAM89A
SLC7A8.1	0	0.456604	0.904	0.433	0	5	SLC7A8
AL049629.2	0	0.444617	0.961	0.524	0	5	AL049629.2
ACOT1.1	0	0.440975	0.978	0.563	0	5	ACOT1
SCCPDH	0	0.378227	0.947	0.498	0	5	SCCPDH
AC125611.3	0	0.36472	0.952	0.509	0	5	AC125611.3
TUBA1C	0	0.360943	0.954	0.516	0	5	TUBA1C
OTOA	0	0.349079	0.555	0.095	0	5	OTOA
AC008878.2	0	0.34713	0.928	0.479	0	5	AC008878.2
TEX14	0	0.346109	0.729	0.244	0	5	TEX14
NAGLU	0	0.337462	0.88	0.398	0	5	NAGLU
RAB20	0	0.304885	0.826	0.328	0	5	RAB20
AC068580.4	0	0.291181	0.944	0.498	0	5	AC068580.4
SRGN.4	0	-0.421833	0.996	0.768	0	5	SRGN
MNDA.2	0	-0.512342	0.914	0.686	0	5	MNDA
BTG1.2	0	-0.717699	0.955	0.731	0	5	BTG1
IGSF6.3	4.94065645841247e-324	0.631527	0.981	0.597	3.11034086682898e-319	5	IGSF6
GAPLINC	2.94957190567224e-321	0.381517	0.882	0.421	1.8568734974969e-316	5	GAPLINC
TMEM251	6.67186248144019e-320	0.309156	0.881	0.419	4.20020430656586e-315	5	TMEM251
CES1	1.10977025368861e-319	0.330552	0.782	0.312	6.98644765507126e-315	5	CES1
TALDO1.1	7.94867632998773e-319	0.568423	0.997	0.668	5.00400969678047e-314	5	TALDO1
MYDGF.1	1.25671031741825e-318	0.470707	0.992	0.63	7.91149413227487e-314	5	MYDGF
VAT1.1	3.43439852393626e-318	0.379681	0.972	0.566	2.16209124675883e-313	5	VAT1
BLOC1S2.1	4.29204213789562e-318	0.403009	0.978	0.584	2.70201220749081e-313	5	BLOC1S2
BHLHE41.2	1.29143769759879e-317	0.49276	0.979	0.59	8.13011688146341e-313	5	BHLHE41
GSTO1.1	6.14037436190494e-315	0.701104	1	0.736	3.86561127579364e-310	5	GSTO1
PLPP3.1	8.284791736256e-314	0.338462	0.717	0.255	0	5	PLPP3
LCP1.2	2.18799017196517e-313	-0.271086	0.994	0.743	0	5	LCP1
MCOLN1	1.89638681681335e-311	0.380559	0.969	0.568	1.19385e-306	5	MCOLN1
ATP6V0D1.1	1.48502828643204e-310	0.431805	0.995	0.638	9.34885e-306	5	ATP6V0D1
SLC15A3.2	0	0.498558	0.99	0.632	2.0505e-304	5	SLC15A3
CNIH4	2.07175e-307	0.29718	0.963	0.552	1.30425e-302	5	CNIH4
S100A8.2	1.64668e-305	-0.941188	0.845	0.656	1.03665e-300	5	S100A8
PLBD1.2	1.00366e-304	0.502702	0.992	0.642	6.31843e-300	5	PLBD1
VEGFB	4.02523e-304	0.341543	0.974	0.58	2.53404e-299	5	VEGFB
MMACHC.2	5.09168e-304	0.712422	0.998	0.755	3.20542e-299	5	MMACHC
PRDX1.2	2.5989e-303	0.71183	0.998	0.758	1.63611e-298	5	PRDX1
PHLDA3.1	3.71264e-302	0.341366	0.986	0.607	2.33726e-297	5	PHLDA3
EMC7	3.57059e-301	0.273407	0.957	0.545	2.24783e-296	5	EMC7
OPN3.1	1.66008e-300	0.307809	0.96	0.552	1.04509e-295	5	OPN3
ATP6V1D	1.83543e-300	0.319268	0.943	0.524	1.15548e-295	5	ATP6V1D
MIR4709.1	4.31591e-299	0.410972	0.993	0.641	2.71704e-294	5	MIR4709
Charlie1a.1	7.80339e-299	-0.331986	0.99	0.777	4.91254e-294	5	Charlie1a
TSPAN4.2	3.67588e-296	0.264408	0.904	0.466	2.31411e-291	5	TSPAN4
CCL18.4	1.15065e-294	1.18124	0.942	0.594	7.24379e-290	5	CCL18
PDLIM1.4	9.83722e-294	0.379564	0.991	0.628	6.19292e-289	5	PDLIM1
CYB5A.1	5.83564e-293	0.304849	0.972	0.583	3.67377e-288	5	CYB5A
MLEC	1.06433e-291	0.327764	0.938	0.523	6.7004e-287	5	MLEC
KMO.1	1.26491e-291	0.260145	0.962	0.563	7.96314e-287	5	KMO
SORT1.2	1.57949e-291	0.28422	0.976	0.592	9.94351e-287	5	SORT1
NDUFAB1	5.49982e-291	0.266444	0.97	0.579	3.46236e-286	5	NDUFAB1
L1PA16	7.48378e-290	-0.381828	0.992	0.82	4.71134e-285	5	L1PA16
TMEM52B.2	9.09032e-289	-0.355631	0.898	0.618	5.72272e-284	5	TMEM52B
FABP5P7.2	2.68056e-288	0.311312	0.986	0.616	1.68752e-283	5	FABP5P7
AluYj4	9.53725e-288	-0.304766	0.987	0.767	6.00408e-283	5	AluYj4
NPC2.1	4.57083e-287	0.522333	0.999	0.698	2.87752e-282	5	NPC2
LDHB.1	2.80641e-286	0.588437	0.984	0.648	1.76675e-281	5	LDHB
ARL6IP1.2	3.33396e-286	0.483299	0.996	0.668	2.09886e-281	5	ARL6IP1
TMEM132A.1	3.51245e-286	0.385108	0.907	0.484	2.21123e-281	5	TMEM132A
VKORC1	8.06496e-286	0.252268	0.959	0.562	5.07722e-281	5	VKORC1
L1MC4.1	1.18362e-285	-0.339524	0.999	0.858	7.45136e-281	5	L1MC4
LAMTOR5	1.82056e-285	0.310051	0.993	0.642	1.14611e-280	5	LAMTOR5
AKR1C2	6.28576e-285	0.262939	0.542	0.145	3.95714e-280	5	AKR1C2
MER20.1	5.02691e-284	-0.322712	0.981	0.76	3.16464e-279	5	MER20
AKR1A1.1	3.5579e-283	0.45491	0.987	0.645	2.23984e-278	5	AKR1A1
MER5A.1	1.9246e-282	-0.29595	0.995	0.801	1.21161e-277	5	MER5A
AGRP	3.38223e-281	0.458293	0.886	0.459	2.12925e-276	5	AGRP
CORO1C	1.17262e-280	0.306196	0.983	0.618	7.38208e-276	5	CORO1C
PTPMT1.4	1.45155e-280	0.375841	0.993	0.651	9.1381e-276	5	PTPMT1
DNASE2	2.56651e-280	0.331652	0.961	0.578	1.61572e-275	5	DNASE2
PEBP1.1	4.60174e-280	0.553926	0.998	0.711	2.89698e-275	5	PEBP1
MER33	7.99449e-280	-0.300288	0.986	0.767	5.03285e-275	5	MER33
ATP6V0B.1	3.05307e-279	0.556157	0.999	0.714	1.92203e-274	5	ATP6V0B
ATP5F1C.1	9.63904e-279	0.284301	0.987	0.63	6.06816e-274	5	ATP5F1C
HEXA.1	2.1259e-278	0.386212	0.989	0.642	1.33834e-273	5	HEXA
L1ME4c	8.60743e-278	-0.277602	0.987	0.761	5.41872e-273	5	L1ME4c
MPC2	9.46953e-278	0.256838	0.955	0.563	5.96145e-273	5	MPC2
STMN1	1.67839e-277	0.409538	0.978	0.615	1.05661e-272	5	STMN1
L1ME4b.1	2.9355e-277	-0.318899	0.996	0.843	1.84801e-272	5	L1ME4b
PSMB6	5.68493e-277	0.283091	0.976	0.606	3.57889e-272	5	PSMB6
DAD1	9.34775e-277	0.261967	0.984	0.623	5.88478e-272	5	DAD1
ATP1B1.3	1.36013e-276	0.401881	0.994	0.655	8.56255e-272	5	ATP1B1
MER58B	3.00702e-276	-0.260444	0.984	0.741	1.89304e-271	5	MER58B
PLA2G16	5.33972e-276	0.354971	0.992	0.649	3.36157e-271	5	PLA2G16
L1MC4a.1	8.41524e-276	-0.273409	0.996	0.798	5.29773e-271	5	L1MC4a
AP001931.1	1.23789e-275	0.34164	0.993	0.654	7.793e-271	5	AP001931.1
BSG.2	2.19347e-275	0.50544	0.993	0.675	1.38088e-270	5	BSG
L1MC5a.2	4.12833e-275	-0.377852	0.992	0.828	2.59895e-270	5	L1MC5a
L1ME3G.1	9.95518e-275	-0.306343	0.995	0.803	6.26719e-270	5	L1ME3G
TNNI2	1.02117e-274	0.360462	0.898	0.477	6.42865e-270	5	TNNI2
PSMA4	1.0807e-273	0.259559	0.988	0.635	6.80344e-269	5	PSMA4
RAN	1.62526e-273	0.26392	0.994	0.653	1.02317e-268	5	RAN
ANXA2.2	2.44998e-273	0.675915	1	0.793	1.54236e-268	5	ANXA2
TSPAN3.1	3.78035e-273	0.251076	0.94	0.541	2.37988e-268	5	TSPAN3
L1MB3.1	4.06452e-273	-0.357364	0.997	0.846	2.55878e-268	5	L1MB3
VDAC2	1.75115e-271	0.269228	0.983	0.626	1.10242e-266	5	VDAC2
NDUFS3.4	3.47984e-271	0.393197	0.996	0.672	2.1907e-266	5	NDUFS3
PFDN2	5.36788e-271	0.268016	0.984	0.629	3.37929e-266	5	PFDN2
CREG1	2.49814e-269	0.263414	0.97	0.6	1.57268e-264	5	CREG1
MER5B.1	3.24942e-269	-0.303889	0.989	0.769	2.04564e-264	5	MER5B
PSMD7	3.31617e-269	0.252523	0.958	0.577	2.08766e-264	5	PSMD7
COLEC12.3	2.52639e-268	0.35638	0.916	0.509	1.59046e-263	5	COLEC12
AC016876.1.2	2.92024e-268	0.418816	0.998	0.679	1.83841e-263	5	AC016876.1
SELENOH.1	3.96847e-268	0.354737	0.996	0.673	2.49831e-263	5	SELENOH
COX5A	4.12984e-268	0.25736	0.986	0.637	2.5999e-263	5	COX5A
L1MD2	5.79528e-268	-0.320736	0.993	0.794	3.64836e-263	5	L1MD2
AL121594.1.1	1.77737e-267	0.359269	0.998	0.68	1.11893e-262	5	AL121594.1
TMED10	5.0423e-267	0.301183	0.989	0.647	3.17433e-262	5	TMED10
L1ME4a.1	7.6423e-267	-0.302173	0.999	0.866	4.81113e-262	5	L1ME4a
GPR137B	7.76283e-267	0.26841	0.862	0.437	4.88701e-262	5	GPR137B
ZBTB8OS	1.21743e-266	0.261505	0.961	0.584	7.66422e-262	5	ZBTB8OS
ACTN1.1	1.65342e-266	0.274747	0.978	0.619	1.0409e-261	5	ACTN1
L1ME2.1	1.6714e-266	-0.288531	0.995	0.813	1.05221e-261	5	L1ME2
SLC7A7	5.17143e-266	0.253465	0.989	0.646	3.25562e-261	5	SLC7A7
L3.1	1.18725e-265	-0.328676	0.998	0.849	7.47422e-261	5	L3
MGST3.2	1.9055e-265	0.583834	1	0.75	1.19959e-260	5	MGST3
M6PR	2.40871e-265	0.262634	0.984	0.633	1.51638e-260	5	M6PR
Tigger2	7.04044e-265	-0.258493	0.982	0.745	4.43224e-260	5	Tigger2
FCGR1B.1	8.90717e-265	0.271138	0.964	0.591	5.60742e-260	5	FCGR1B
MER2.1	3.18478e-264	-0.256215	0.99	0.775	2.00494e-259	5	MER2
MS4A4A	4.62007e-264	0.258108	0.989	0.647	2.90852e-259	5	MS4A4A
L1MB5	6.00554e-264	-0.273397	0.993	0.792	3.78073e-259	5	L1MB5
PSMA3	6.08773e-264	0.262485	0.969	0.603	3.83247e-259	5	PSMA3
EFHD2.1	1.9767e-263	0.383622	0.993	0.67	1.24441e-258	5	EFHD2
LGALS9	9.928e-263	0.253745	0.99	0.651	6.25007e-258	5	LGALS9
AluSc5	2.5733e-262	-0.299179	0.995	0.836	1.62e-257	5	AluSc5
ELOB.1	7.24619e-262	0.567931	1	0.766	4.56177e-257	5	ELOB
AC010197.2	1.42751e-261	0.368217	0.914	0.517	8.98675e-257	5	AC010197.2
L1ME2z	2.15472e-261	-0.273973	0.984	0.752	1.35648e-256	5	L1ME2z
MGST1.2	2.28501e-261	0.512784	0.79	0.367	1.4385e-256	5	MGST1
PDIA3	5.45416e-261	0.296456	0.975	0.618	3.43361e-256	5	PDIA3
NUPR1.3	1.2204e-260	0.52959	0.998	0.72	7.68293e-256	5	NUPR1
Tigger3b	2.59564e-260	-0.342044	0.99	0.799	1.63406e-255	5	Tigger3b
SERPING1.2	5.50391e-260	0.539026	0.995	0.681	3.46493e-255	5	SERPING1
SCPEP1.1	1.62807e-259	0.285117	0.979	0.627	1.02494e-254	5	SCPEP1
POMP.1	2.14791e-259	0.388331	0.998	0.694	1.3522e-254	5	POMP
NDUFB1	2.46015e-259	0.304403	0.993	0.666	1.54876e-254	5	NDUFB1
ATP5F1B.1	2.6365e-259	0.364654	0.976	0.627	1.65978e-254	5	ATP5F1B
MER30	6.90503e-259	-0.309187	0.983	0.756	4.34699e-254	5	MER30
MIR1282.3	1.12528e-258	0.298497	0.99	0.656	7.08407e-254	5	MIR1282
WFDC21P	1.15787e-258	0.349702	0.685	0.266	7.28923e-254	5	WFDC21P
L1PA10.1	2.32561e-258	-0.325015	0.989	0.784	1.46406e-253	5	L1PA10
Tigger1.1	2.14892e-257	-0.325888	0.995	0.831	1.35283e-252	5	Tigger1
LAMP1	4.83983e-257	0.341216	0.992	0.664	3.04687e-252	5	LAMP1
L1ME3B.1	1.16816e-256	-0.282742	0.989	0.784	7.35402e-252	5	L1ME3B
TIMP2.1	1.58059e-256	0.393676	0.996	0.683	9.95047e-252	5	TIMP2
SLC25A3	2.7709e-256	0.314093	0.995	0.678	1.74439e-251	5	SLC25A3
PSMA6.1	9.78881e-256	0.344778	0.997	0.685	6.16245e-251	5	PSMA6
HAL1ME	1.65268e-255	-0.293523	0.98	0.746	1.04043e-250	5	HAL1ME
L1MC5.1	3.47016e-255	-0.291069	0.994	0.819	2.18461e-250	5	L1MC5
RGCC.3	4.2832e-255	0.298245	0.966	0.604	2.69644e-250	5	RGCC
PKM.2	4.35643e-255	0.343692	0.996	0.681	2.74255e-250	5	PKM
L1ME3A.1	6.24822e-255	-0.29565	0.99	0.802	3.9335e-250	5	L1ME3A
L1ME3.1	6.48777e-255	-0.261143	0.987	0.766	4.08431e-250	5	L1ME3
L1MA9	8.16459e-255	-0.293942	0.996	0.818	5.13994e-250	5	L1MA9
CD68.2	1.19662e-254	0.534111	0.999	0.727	7.53323e-250	5	CD68
AP001781.2	6.56752e-254	0.363647	0.75	0.33	4.13452e-249	5	AP001781.2
L1M2	1.1659e-253	-0.310569	0.992	0.783	7.33982e-249	5	L1M2
L1MC3	1.45883e-253	-0.293126	0.988	0.777	9.18394e-249	5	L1MC3
ALG9	4.72869e-253	0.368071	0.778	0.358	2.9769e-248	5	ALG9
L1MCa	4.79935e-253	-0.30352	0.99	0.773	3.02138e-248	5	L1MCa
TNFSF13.2	5.03398e-253	0.271907	0.989	0.657	3.16909e-248	5	TNFSF13
RNH1.2	9.82435e-253	0.391803	0.992	0.677	6.18482e-248	5	RNH1
VPS29.1	1.53218e-252	0.29597	0.99	0.663	9.64567e-248	5	VPS29
RETREG1	3.92778e-252	0.278951	0.65	0.243	2.47269e-247	5	RETREG1
PRDX5	9.38057e-252	0.2713	0.987	0.656	5.90545e-247	5	PRDX5
CD151	1.42093e-251	0.27541	0.963	0.601	8.9453e-247	5	CD151
CD52.1	1.81989e-251	0.711645	0.999	0.849	1.1457e-246	5	CD52
AC092069.1	1.96622e-251	0.336034	0.99	0.666	1.23781e-246	5	AC092069.1
MLT1J	2.00764e-251	-0.274339	0.973	0.735	1.26389e-246	5	MLT1J
L1MC1.1	2.92495e-251	-0.312042	0.992	0.809	1.84137e-246	5	L1MC1
L1MA2	3.66283e-251	-0.250232	0.992	0.787	2.3059e-246	5	L1MA2
TMEM59	4.40591e-251	0.333356	0.996	0.686	2.7737e-246	5	TMEM59
L1MD3	7.35363e-251	-0.254909	0.981	0.744	4.6294e-246	5	L1MD3
L1ME3Cz	1.58895e-250	-0.274678	0.993	0.8	1.00031e-245	5	L1ME3Cz
NDUFB8	2.26204e-250	0.272961	0.986	0.653	1.42404e-245	5	NDUFB8
AluYm1	2.3349e-250	-0.269664	0.993	0.813	1.46992e-245	5	AluYm1
ENO1	2.85554e-250	0.314421	0.992	0.673	1.79768e-245	5	ENO1
L1M3	7.77698e-250	-0.258369	0.976	0.736	4.89592e-245	5	L1M3
L3b	1.13815e-249	-0.25533	0.96	0.705	7.16513e-245	5	L3b
LGALS3BP.2	1.95666e-249	0.330412	0.992	0.671	1.2318e-244	5	LGALS3BP
SCP2.1	3.51236e-249	0.26474	0.985	0.652	2.21117e-244	5	SCP2
L1MB8.1	3.02607e-248	-0.276512	0.997	0.846	1.90503e-243	5	L1MB8
L1MD	9.47066e-247	-0.263344	0.989	0.78	5.96216e-242	5	L1MD
FABP3	1.1776e-246	0.557488	0.363	0.069	7.41349e-242	5	FABP3
L1MEg	4.71921e-246	-0.304125	0.992	0.813	2.97093e-241	5	L1MEg
CALR.1	4.81358e-246	0.386217	0.995	0.693	3.03034e-241	5	CALR
SAP18	2.61509e-245	0.257332	0.998	0.693	1.6463e-240	5	SAP18
COX6A1	4.41009e-245	0.281032	0.999	0.699	2.77633e-240	5	COX6A1
AluSg4	7.47139e-245	-0.288643	0.995	0.85	4.70354e-240	5	AluSg4
LITAF.1	1.56096e-244	0.375972	0.998	0.709	9.82686e-240	5	LITAF
L1M1	7.2827e-243	-0.259895	0.996	0.808	4.58475e-238	5	L1M1
ERP29	1.96464e-242	0.279187	0.995	0.689	1.23682e-237	5	ERP29
ATP5MPL	2.60873e-242	0.260836	0.993	0.68	1.6423e-237	5	ATP5MPL
UGCG	1.06382e-241	0.299092	0.632	0.235	6.69716e-237	5	UGCG
L1MEc.1	2.0672e-240	-0.29138	0.993	0.84	1.30139e-235	5	L1MEc
L1M4.1	3.49354e-240	-0.28229	0.995	0.854	2.19933e-235	5	L1M4
HSPH1	1.06699e-239	0.254069	0.926	0.55	6.71712e-235	5	HSPH1
FLAM-A	2.1995e-239	-0.259612	0.996	0.841	1.38467e-234	5	FLAM-A
PSME2.1	4.39968e-239	0.2512	0.993	0.684	2.76977e-234	5	PSME2
SNX22	5.10398e-239	0.326124	0.986	0.669	3.21316e-234	5	SNX22
MLT1B	1.69133e-238	-0.270033	0.966	0.726	1.06476e-233	5	MLT1B
PPIB	6.74128e-238	0.326423	0.986	0.671	4.2439e-233	5	PPIB
HSP90B1.2	1.09414e-237	0.393894	0.996	0.704	6.88808e-233	5	HSP90B1
L1MB4.1	1.17179e-237	-0.25406	0.992	0.802	7.37691e-233	5	L1MB4
ATP5MD	1.32227e-237	0.261215	0.998	0.703	8.32421e-233	5	ATP5MD
AluYa5	3.12838e-237	-0.259982	0.998	0.82	1.96944e-232	5	AluYa5
L1MA4	5.00677e-237	-0.27029	0.99	0.788	3.15196e-232	5	L1MA4
RF01871.1	1.11127e-236	-0.4551	0.956	0.724	6.9959e-232	5	RF01871
VMP1.1	1.8323e-236	-0.279904	0.939	0.679	1.15351e-231	5	VMP1
L1PA13	9.38999e-236	-0.256913	0.988	0.772	5.91137e-231	5	L1PA13
HSPA8.1	1.94539e-235	0.385494	0.997	0.713	1.2247e-230	5	HSPA8
SPI1.3	2.48094e-235	0.27823	0.996	0.696	1.56185e-230	5	SPI1
BST2.2	6.75006e-234	0.262378	0.988	0.675	4.24943e-229	5	BST2
GNG5.1	3.85837e-233	0.298628	0.998	0.711	2.429e-228	5	GNG5
MCEMP1.4	1.19844e-232	0.280419	0.995	0.695	7.54468e-228	5	MCEMP1
L1MB7.1	1.88579e-232	-0.301182	0.996	0.878	1.18718e-227	5	L1MB7
SEC11A	2.06302e-232	0.314948	0.998	0.711	1.29876e-227	5	SEC11A
L1ME1.1	9.161e-232	-0.306213	0.999	0.884	5.76722e-227	5	L1ME1
HAL1b	9.88708e-230	-0.277082	0.947	0.697	6.22431e-225	5	HAL1b
AKR1C1	1.45868e-229	0.274425	0.609	0.226	9.18295e-225	5	AKR1C1
L1MA4A	3.08e-229	-0.289936	0.986	0.777	1.93898e-224	5	L1MA4A
RPS27L.1	4.17901e-229	0.315828	0.999	0.72	2.63085e-224	5	RPS27L
CTSC.2	1.19994e-228	0.645119	0.998	0.803	7.55413e-224	5	CTSC
NDUFS5.1	2.86558e-228	0.32743	0.996	0.712	1.804e-223	5	NDUFS5
L1MEd	1.49659e-226	-0.29931	0.999	0.857	9.42166e-222	5	L1MEd
AluJr4.1	2.37335e-226	-0.303268	0.999	0.901	1.49412e-221	5	AluJr4
L1M6	1.33626e-224	-0.262166	0.935	0.684	8.41227e-220	5	L1M6
AluSg7	1.44781e-224	-0.263784	0.997	0.87	9.11452e-220	5	AluSg7
TMBIM6.3	4.05022e-223	0.389577	0.999	0.735	2.54978e-218	5	TMBIM6
AluSx4	4.35898e-222	-0.295797	0.996	0.89	2.74415e-217	5	AluSx4
SVA-E.1	7.3565e-222	-0.274309	0.916	0.65	4.63121e-217	5	SVA-E
AC093525.2.1	9.80809e-222	0.387489	1	0.744	6.17458e-217	5	AC093525.2
AL359762.3.1	1.59041e-221	0.292897	0.999	0.729	1.00123e-216	5	AL359762.3
ATP6V0C.1	6.04035e-221	0.387991	1	0.745	3.80264e-216	5	ATP6V0C
UQCRH	5.11985e-219	0.331857	0.996	0.719	3.22315e-214	5	UQCRH
L1PA11	1.01662e-217	-0.271747	0.967	0.731	6.40003e-213	5	L1PA11
PLIN2.3	2.9941e-217	0.847515	0.738	0.497	1.8849e-212	5	PLIN2
L1MD1	5.0303e-217	-0.309713	0.977	0.773	3.16678e-212	5	L1MD1
AC093512.2.1	1.51204e-216	0.389343	0.999	0.745	9.51887e-212	5	AC093512.2
IFI6.2	3.90281e-216	0.465658	0.995	0.731	2.45697e-211	5	IFI6
GPX4.2	8.49624e-216	0.476456	1	0.776	5.34873e-211	5	GPX4
ALDOA.1	8.82368e-215	0.38232	0.999	0.746	5.55486e-210	5	ALDOA
MYL12B.2	1.85158e-214	0.338026	0.999	0.741	1.16565e-209	5	MYL12B
CSTB.4	1.85737e-212	0.802131	0.741	0.615	1.16929e-207	5	CSTB
CD81.2	1.16828e-211	0.542069	0.999	0.813	7.3548e-207	5	CD81
AC016876.2.2	1.22952e-211	0.512257	0.999	0.806	7.74035e-207	5	AC016876.2
UQCR11	1.52074e-210	0.298859	0.998	0.737	9.57367e-206	5	UQCR11
MIRc.1	1.78907e-210	-0.278884	0.999	0.886	1.12629e-205	5	MIRc
HSP90AA1.2	3.38855e-209	0.5487	0.999	0.807	2.13323e-204	5	HSP90AA1
SOX4	7.90056e-208	0.409513	0.685	0.323	4.97372e-203	5	SOX4
MIR3	7.34492e-207	-0.273793	0.999	0.88	4.62392e-202	5	MIR3
C1QC.2	1.54975e-204	0.532977	0.992	0.751	9.75628e-200	5	C1QC
SRP14.1	1.2375e-203	0.316626	0.999	0.755	7.79055e-199	5	SRP14
EIF4A1	1.47677e-202	0.350576	0.998	0.748	9.29685e-198	5	EIF4A1
L1PA5	2.58968e-201	-0.267842	0.996	0.863	1.63031e-196	5	L1PA5
RNASEK.1	6.43627e-201	0.414342	0.999	0.779	4.05189e-196	5	RNASEK
ARPC5.1	6.43728e-200	0.252142	0.998	0.741	4.05253e-195	5	ARPC5
MS4A6A.1	2.27913e-199	-0.428749	0.808	0.593	1.4348e-194	5	MS4A6A
DYNLL1	1.79281e-197	0.269209	0.996	0.738	1.12865e-192	5	DYNLL1
GSTP1.1	1.92587e-197	0.313436	0.997	0.746	1.21241e-192	5	GSTP1
CTSD.2	1.45571e-196	0.581616	0.999	0.866	9.16426e-192	5	CTSD
NME2	8.52806e-196	0.384895	0.999	0.773	5.36876e-191	5	NME2
FCER1G.2	1.18405e-195	0.482265	1	0.804	7.4541e-191	5	FCER1G
AluYc.4	1.31398e-195	-0.462765	0.999	0.845	8.27203e-191	5	AluYc
JUNB	2.53064e-194	-0.356977	0.838	0.621	1.59314e-189	5	JUNB
YBX1.1	5.12449e-194	0.459137	1	0.818	3.22607e-189	5	YBX1
FLAM-C	2.08706e-193	-0.32761	0.999	0.923	1.31389e-188	5	FLAM-C
FOS	8.56503e-192	-0.264998	0.868	0.614	5.39203e-187	5	FOS
CFL1.2	2.58513e-191	0.445248	0.999	0.805	1.62744e-186	5	CFL1
S100A11.1	4.29172e-191	0.57357	1	0.935	2.70181e-186	5	S100A11
HPGD	6.82801e-191	0.289211	0.67	0.308	4.2985e-186	5	HPGD
L1M5.1	1.40513e-190	-0.328116	0.998	0.914	8.84583e-186	5	L1M5
L2b	2.31782e-188	-0.360693	0.998	0.913	1.45916e-183	5	L2b
AC011603.2.1	9.22249e-187	0.263327	0.996	0.752	5.80593e-182	5	AC011603.2
TGM2.3	3.36324e-185	0.692324	0.725	0.425	2.11729e-180	5	TGM2
APOC1.4	6.51732e-184	0.790827	0.741	0.719	4.10292e-179	5	APOC1
CDC42.1	9.70523e-184	0.288079	0.999	0.774	6.10983e-179	5	CDC42
COX4I1	1.67785e-183	0.270656	0.998	0.764	1.05628e-178	5	COX4I1
ARPC3.1	4.79753e-182	0.25113	0.999	0.769	3.02023e-177	5	ARPC3
THBS1.3	5.37121e-181	-0.63742	0.648	0.522	3.38139e-176	5	THBS1
MACC1	3.99219e-179	0.348561	0.687	0.341	2.51324e-174	5	MACC1
PFN1.2	2.03189e-176	0.266134	0.999	0.777	1.27915e-171	5	PFN1
L2	4.45818e-176	-0.347141	0.998	0.914	2.8066e-171	5	L2
C8B.1	2.22868e-175	0.342371	0.752	0.398	1.40304e-170	5	C8B
VMO1	2.28849e-174	-0.419461	0.748	0.536	1.4407e-169	5	VMO1
MYL12A.4	1.13132e-173	0.308111	0.998	0.782	7.1221e-169	5	MYL12A
MYL6.3	1.4191e-170	0.457081	1	0.868	8.93379e-166	5	MYL6
S100A10.2	1.52518e-170	0.450797	1	0.844	9.60164e-166	5	S100A10
LST1.2	7.2819e-169	-0.373481	0.728	0.538	4.58425e-164	5	LST1
L1PA7	2.44868e-168	-0.270534	0.998	0.881	1.54155e-163	5	L1PA7
MIR.1	4.42321e-168	-0.342959	1	0.933	2.78459e-163	5	MIR
CTSL.2	1.36698e-166	0.617707	0.739	0.481	8.6057e-162	5	CTSL
AluSq	4.1952e-166	-0.293511	0.998	0.923	2.64105e-161	5	AluSq
PPIC	3.57091e-165	0.268533	0.7	0.361	2.24803e-160	5	PPIC
ITM2B.2	1.45103e-164	0.396213	0.999	0.824	9.13482e-160	5	ITM2B
PEPD	7.67831e-162	0.300964	0.715	0.388	4.8338e-157	5	PEPD
CYP27A1.1	8.30156e-161	0.546499	0.74	0.483	5.22616e-156	5	CYP27A1
CYBB.2	2.3561e-159	-0.317214	0.71	0.501	1.48326e-154	5	CYBB
ZFP36L2	1.0967e-158	-0.370106	0.709	0.513	6.90417e-154	5	ZFP36L2
AC093484.3.2	1.05612e-154	0.32257	0.999	0.821	6.6487e-150	5	AC093484.3
MME.1	2.57936e-153	0.377702	0.725	0.408	1.62381e-148	5	MME
MSR1.3	3.10607e-151	0.700202	0.738	0.531	1.9554e-146	5	MSR1
UBB.2	8.56111e-151	0.305605	0.999	0.822	5.38956e-146	5	UBB
AluSc8	1.3098e-150	-0.299452	1	0.942	8.24572e-146	5	AluSc8
SAMHD1	9.39923e-148	-0.253702	0.738	0.536	5.91719e-143	5	SAMHD1
C1QB.2	4.9773e-145	0.455196	0.999	0.881	3.13341e-140	5	C1QB
SLC35F6.1	1.02455e-141	0.282614	0.717	0.411	6.44993e-137	5	SLC35F6
GRN.1	2.78981e-140	0.319503	0.999	0.833	1.7563e-135	5	GRN
MT2A.3	8.14472e-140	-0.651401	0.726	0.472	5.12742e-135	5	MT2A
TXN.3	3.83505e-139	0.559967	0.74	0.543	2.41432e-134	5	TXN
ATP6V1F.3	1.25215e-138	0.524486	0.74	0.531	7.88281e-134	5	ATP6V1F
DDX17	1.20498e-137	-0.269939	0.723	0.53	7.58585e-133	5	DDX17
PNRC1	1.11154e-135	-0.278988	0.674	0.47	6.9976e-131	5	PNRC1
L2c	5.20416e-135	-0.378551	0.999	0.949	3.27623e-130	5	L2c
OAZ1.1	5.08071e-134	0.309165	0.999	0.862	3.19851e-129	5	OAZ1
ALDH1A1	3.926e-133	0.310002	0.725	0.432	2.47158e-128	5	ALDH1A1
MIRb.1	1.69231e-132	-0.326742	1	0.946	1.06538e-127	5	MIRb
PSMA7.3	4.5176e-131	0.5299	0.741	0.567	2.84401e-126	5	PSMA7
ABCG1.2	4.75002e-131	0.401467	0.731	0.456	2.99033e-126	5	ABCG1
HEXB	3.27128e-129	0.384936	0.737	0.466	2.0594e-124	5	HEXB
HIST2H2AA3	5.7891e-129	-0.250864	0.745	0.52	3.64447e-124	5	HIST2H2AA3
OSCAR.2	3.78384e-128	0.278893	0.724	0.431	2.38208e-123	5	OSCAR
PNISR	2.65118e-124	-0.25331	0.711	0.508	1.66902e-119	5	PNISR
CYBA.2	4.87997e-124	0.296195	0.999	0.874	3.07214e-119	5	CYBA
GPNMB.4	2.61317e-123	0.523278	0.74	0.515	1.64509e-118	5	GPNMB
BCAP31.1	2.72842e-123	0.329659	0.737	0.47	1.71765e-118	5	BCAP31
CAMP.2	1.56959e-121	0.415484	0.509	0.232	9.88119e-117	5	CAMP
SERF2.1	7.56378e-121	0.291881	1	0.882	4.7617e-116	5	SERF2
CTSA.1	1.78555e-120	0.314371	0.729	0.455	1.12407e-115	5	CTSA
IFITM2.5	2.75785e-119	-0.536216	0.664	0.446	1.73618e-114	5	IFITM2
AC020656.1.4	9.47339e-119	-0.729986	1	0.901	5.96388e-114	5	AC020656.1
C1QA.3	1.03554e-116	0.298168	0.999	0.868	6.51912e-112	5	C1QA
[truncated: 23,935 more rows]

## Sheet: Table S4
	p_val	avg_log2FC	pct.1	pct.2	p_val_adj	cluster	gene
PI3	0	1.72661	0.635	0.275	0	0	PI3
CCL4L2	0	1.69452	0.361	0.145	0	0	CCL4L2
SLPI	0	1.51634	0.525	0.219	0	0	SLPI
CCL4	0	1.48612	0.406	0.203	0	0	CCL4
CCL3	0	1.43005	0.41	0.194	0	0	CCL3
AC243829.4	0	1.42562	0.397	0.187	0	0	AC243829.4
C15orf48	0	1.41907	0.645	0.309	0	0	C15orf48
MIR147B	0	1.36852	0.489	0.219	0	0	MIR147B
PLAU	0	1.25649	0.312	0.118	0	0	PLAU
CCL3L1	0	1.2182	0.228	0.095	0	0	CCL3L1
MRNIP	0	1.09629	0.562	0.316	0	0	MRNIP
SQSTM1	0	1.0707	0.671	0.408	0	0	SQSTM1
CXCR4	0	1.03405	0.649	0.373	0	0	CXCR4
CCRL2	0	1.01036	0.33	0.157	0	0	CCRL2
GABARAPL2	0	1.00123	0.436	0.245	0	0	GABARAPL2
AC025580.1	0	0.946645	0.23	0.117	0	0	AC025580.1
BRI3	0	0.93117	0.686	0.464	0	0	BRI3
AC007192.1	0	0.918549	0.626	0.374	0	0	AC007192.1
IFI30	0	0.901463	0.638	0.388	0	0	IFI30
CXCL8	0	0.890729	0.969	0.833	0	0	CXCL8
TNFAIP6	0	0.872489	0.486	0.296	0	0	TNFAIP6
FCER1G	0	0.854111	0.882	0.676	0	0	FCER1G
AC093525.2	0	0.850737	0.465	0.312	0	0	AC093525.2
ATP6V0C	0	0.847347	0.466	0.314	0	0	ATP6V0C
PLPP3	0	0.840645	0.169	0.083	0	0	PLPP3
FTH1	0	0.820845	1	0.964	0	0	FTH1
BEST1	0	0.820757	1	0.964	0	0	BEST1
CTSD	0	0.819576	0.635	0.401	0	0	CTSD
IPO11	0	0.807696	0.14	0.046	0	0	IPO11
CD83	0	0.787385	0.326	0.21	0	0	CD83
KATNBL1	0	0.783921	0.343	0.193	0	0	KATNBL1
ERBIN	0	0.774037	0.368	0.224	0	0	ERBIN
PHACTR1	0	0.747437	0.616	0.392	0	0	PHACTR1
CD63	0	0.741854	0.547	0.371	0	0	CD63
ASAH1	0	0.714347	0.508	0.346	0	0	ASAH1
SGTB	0	0.71204	0.176	0.093	0	0	SGTB
AL008729.2	0	0.707338	0.263	0.13	0	0	AL008729.2
RILPL2	0	0.700135	0.361	0.257	0	0	RILPL2
HIST2H2AA4	0	0.689203	0.376	0.263	0	0	HIST2H2AA4
HIST2H2AA3	0	0.68897	0.455	0.332	0	0	HIST2H2AA3
FTH1P10	0	0.667418	0.597	0.433	0	0	FTH1P10
RHOA	0	0.6424	0.518	0.42	0	0	RHOA
RNASEK.C17orf49	0	0.641405	0.659	0.51	0	0	RNASEK.C17orf49
VEGFA	0	0.639367	0.211	0.148	0	0	VEGFA
RNASEK	0	0.632867	0.654	0.509	0	0	RNASEK
ATP6V1G1	0	0.630693	0.322	0.244	0	0	ATP6V1G1
RALGDS	0	0.62525	0.212	0.12	0	0	RALGDS
CLEC4E	0	0.623235	0.334	0.226	0	0	CLEC4E
CSTB	0	0.622139	0.439	0.295	0	0	CSTB
LIMS1	0	0.621689	0.322	0.247	0	0	LIMS1
ATP6V0E1	0	0.619739	0.392	0.297	0	0	ATP6V0E1
LGALS3	0	0.613888	0.352	0.227	0	0	LGALS3
KLF2	0	0.612474	0.562	0.427	0	0	KLF2
MAFF	0	0.612198	0.233	0.172	0	0	MAFF
ANP32A	0	0.599097	0.469	0.321	0	0	ANP32A
EMP3	0	0.593951	0.244	0.222	0	0	EMP3
MARCKS	0	0.593007	0.839	0.694	0	0	MARCKS
AC120057.2	0	0.586535	0.739	0.59	0	0	AC120057.2
GABARAP	0	0.585304	0.74	0.591	0	0	GABARAP
NOP10	0	0.566464	0.507	0.397	0	0	NOP10
TNFAIP2	0	0.562628	0.468	0.349	0	0	TNFAIP2
CYSTM1	0	0.562526	0.527	0.381	0	0	CYSTM1
RNF13	0	0.554601	0.357	0.263	0	0	RNF13
MGAT1	0	0.548111	0.191	0.151	0	0	MGAT1
SOD2	0	0.547347	0.966	0.901	0	0	SOD2
SMIM25	0	0.540551	0.461	0.338	0	0	SMIM25
RAB7A	0	0.53878	0.27	0.208	0	0	RAB7A
SLC3A2	0	0.538063	0.152	0.116	0	0	SLC3A2
SLC43A3	0	0.528561	0.134	0.1	0	0	SLC43A3
PNRC1	0	0.528475	0.781	0.665	0	0	PNRC1
SDCBP	0	0.526989	0.759	0.626	0	0	SDCBP
TANK	0	0.525164	0.357	0.26	0	0	TANK
ATP6V1B2	0	0.52501	0.297	0.221	0	0	ATP6V1B2
FTH1P7	0	0.52269	0.264	0.207	0	0	FTH1P7
TNFRSF1B	0	0.518515	0.429	0.335	0	0	TNFRSF1B
PCBP1	0	0.518184	0.385	0.31	0	0	PCBP1
MAP1LC3B	0	0.517827	0.372	0.303	0	0	MAP1LC3B
GSTO1	0	0.509259	0.228	0.198	0	0	GSTO1
ATP6AP1	0	0.481927	0.148	0.126	0	0	ATP6AP1
EIF1	0	0.452797	0.817	0.684	0	0	EIF1
MXD1	0	0.436002	0.582	0.467	0	0	MXD1
HLA.A	0	0.424419	0.503	0.428	0	0	HLA.A
ARL8B	0	0.420966	0.146	0.129	0	0	ARL8B
PCBP1.AS1	0	0.418319	0.436	0.37	0	0	PCBP1.AS1
ALOX5AP	0	0.36661	0.647	0.519	0	0	ALOX5AP
TMSB4X	0	0.359246	0.921	0.796	0	0	TMSB4X
B2M	0	0.351981	0.972	0.892	0	0	B2M
H3F3A	0	0.34207	0.78	0.683	0	0	H3F3A
C17orf49	0	0.319172	0.114	0.122	0	0	C17orf49
H3F3B	0	0.297598	0.89	0.814	0	0	H3F3B
FTL	0	0.290062	0.988	0.897	0	0	FTL
FLNA	0	0.26464	0.12	0.14	0	0	FLNA
PTGES3	0	-0.260111	0.024	0.103	0	0	PTGES3
RPL39P3	0	-0.265462	0.054	0.148	0	0	RPL39P3
RPS26	0	-0.269797	0.079	0.169	0	0	RPS26
SEC61G	0	-0.271936	0.02	0.102	0	0	SEC61G
COX5B	0	-0.276497	0.059	0.145	0	0	COX5B
GNAS	0	-0.276714	0.09	0.185	0	0	GNAS
EEF2	0	-0.292566	0.026	0.119	0	0	EEF2
UPP1	0	-0.293979	0.086	0.172	0	0	UPP1
UQCRB	0	-0.305091	0.043	0.137	0	0	UQCRB
SSR4	0	-0.308924	0.018	0.104	0	0	SSR4
LAMTOR4	0	-0.309361	0.101	0.185	0	0	LAMTOR4
HSP90B1	0	-0.31037	0.047	0.13	0	0	HSP90B1
ENO1	0	-0.310756	0.063	0.155	0	0	ENO1
AC138811.2	0	-0.313237	0.034	0.13	0	0	AC138811.2
ANXA11	0	-0.319293	0.045	0.114	0	0	ANXA11
TOMM7	0	-0.323307	0.016	0.104	0	0	TOMM7
AP2S1	0	-0.324181	0.016	0.1	0	0	AP2S1
ANPEP	0	-0.325528	0.03	0.1	0	0	ANPEP
VAPA	0	-0.3278	0.075	0.165	0	0	VAPA
BX679664.3	0	-0.330355	0.013	0.1	0	0	BX679664.3
ATP5MC2	0	-0.337713	0.028	0.122	0	0	ATP5MC2
FKBP1A	0	-0.340562	0.074	0.157	0	0	FKBP1A
AKAP13	0	-0.343744	0.075	0.164	0	0	AKAP13
SCO2	0	-0.344009	0.135	0.234	0	0	SCO2
LAMTOR5	0	-0.346998	0.03	0.107	0	0	LAMTOR5
BTF3	0	-0.349094	0.033	0.13	0	0	BTF3
DDX21	0	-0.35069	0.042	0.114	0	0	DDX21
SNORA27	0	-0.351963	0.024	0.12	0	0	SNORA27
AC113935.1	0	-0.353385	0.013	0.103	0	0	AC113935.1
SENP3.EIF4A1	0	-0.354782	0.061	0.153	0	0	SENP3.EIF4A1
PGK1	0	-0.354923	0.088	0.18	0	0	PGK1
ITGB2	0	-0.355587	0.043	0.124	0	0	ITGB2
EIF4G2	0	-0.357144	0.049	0.148	0	0	EIF4G2
UBB	0	-0.357247	0.077	0.165	0	0	UBB
EEF1A1P5	0	-0.362432	0.013	0.103	0	0	EEF1A1P5
EEF1A1P11	0	-0.372765	0.016	0.11	0	0	EEF1A1P11
AC093484.3	0	-0.373876	0.075	0.161	0	0	AC093484.3
ID2	0	-0.375491	0.054	0.13	0	0	ID2
SNX22	0	-0.376099	0.014	0.102	0	0	SNX22
EIF3K	0	-0.37754	0.023	0.118	0	0	EIF3K
PPIB	0	-0.382483	0.014	0.104	0	0	PPIB
RPL18AP3	0	-0.38282	0.009	0.102	0	0	RPL18AP3
EIF4A1	0	-0.384146	0.076	0.171	0	0	EIF4A1
AC011603.2	0	-0.386091	0.038	0.116	0	0	AC011603.2
RPL38	0	-0.391036	0.061	0.167	0	0	RPL38
NDUFA4	0	-0.393174	0.01	0.1	0	0	NDUFA4
COX4I1	0	-0.398157	0.067	0.173	0	0	COX4I1
TUBA1B	0	-0.401626	0.039	0.12	0	0	TUBA1B
SNORA52	0	-0.417451	0.014	0.116	0	0	SNORA52
RPL31	0	-0.425332	0.011	0.11	0	0	RPL31
SAMHD1	0	-0.434224	0.039	0.123	0	0	SAMHD1
TKT	0	-0.434309	0.028	0.105	0	0	TKT
MIR1244.1	0	-0.441372	0.01	0.109	0	0	MIR1244.1
PPIA	0	-0.446844	0.005	0.105	0	0	PPIA
SNORA10	0	-0.460525	0.013	0.113	0	0	SNORA10
MBNL1	0	-0.460592	0.04	0.136	0	0	MBNL1
CTSZ	0	-0.464528	0.035	0.125	0	0	CTSZ
RPL36A.HNRNPH2	0	-0.478588	0.035	0.14	0	0	RPL36A.HNRNPH2
COTL1	0	-0.486146	0.176	0.298	0	0	COTL1
MT.ND4L	0	-0.488975	0.099	0.199	0	0	MT.ND4L
JPT1	0	-0.490964	0.053	0.139	0	0	JPT1
RPL7	0	-0.493358	0.01	0.117	0	0	RPL7
MT.TS1	0	-0.493612	0.004	0.103	0	0	MT.TS1
NACA	0	-0.494547	0.101	0.216	0	0	NACA
CALR	0	-0.496103	0.011	0.107	0	0	CALR
RPS25	0	-0.514087	0.081	0.186	0	0	RPS25
RPS21	0	-0.520877	0.044	0.153	0	0	RPS21
RPL4	0	-0.523915	0.005	0.109	0	0	RPL4
YBX1	0	-0.524606	0.054	0.156	0	0	YBX1
LDHA	0	-0.525393	0.028	0.129	0	0	LDHA
RPL23	0	-0.527329	0.068	0.176	0	0	RPL23
TSPO	0	-0.533806	0.068	0.179	0	0	TSPO
MTCO2P12	0	-0.53453	0.036	0.138	0	0	MTCO2P12
NME2	0	-0.537683	0.008	0.111	0	0	NME2
VMP1	0	-0.540088	0.108	0.222	0	0	VMP1
MT.ATP8	0	-0.542124	0.027	0.125	0	0	MT.ATP8
RPL24	0	-0.551368	0.075	0.181	0	0	RPL24
NME1.NME2	0	-0.552021	0.008	0.111	0	0	NME1.NME2
ACTB	0	-0.555624	0.727	0.756	0	0	ACTB
AL669831.3	0	-0.560463	0.026	0.128	0	0	AL669831.3
TPM4	0	-0.564961	0.082	0.196	0	0	TPM4
COX7C	0	-0.565621	0.008	0.11	0	0	COX7C
CALM1	0	-0.576056	0.071	0.192	0	0	CALM1
AP002990.1	0	-0.607212	0.017	0.137	0	0	AP002990.1
EEF1G	0	-0.609765	0.017	0.136	0	0	EEF1G
SERPINB1	0	-0.613686	0.224	0.354	0	0	SERPINB1
S100A9	0	-0.616939	0.897	0.807	0	0	S100A9
RPL27A	0	-0.618252	0.052	0.171	0	0	RPL27A
RPS29	0	-0.644181	0.057	0.173	0	0	RPS29
RPL36A	0	-0.644266	0.02	0.131	0	0	RPL36A
RPS20	0	-0.655059	0.038	0.158	0	0	RPS20
MTND2P28	0	-0.659991	0.131	0.258	0	0	MTND2P28
RPL28	0	-0.660134	0.292	0.381	0	0	RPL28
MTND1P23	0	-0.663007	0.128	0.261	0	0	MTND1P23
HSPA8	0	-0.671351	0.01	0.102	0	0	HSPA8
RPS10.NUDT3	0	-0.68106	0.075	0.192	0	0	RPS10.NUDT3
RPL35A	0	-0.68636	0.061	0.181	0	0	RPL35A
AC135178.2	0	-0.69614	0.017	0.139	0	0	AC135178.2
RPL21	0	-0.697747	0.08	0.202	0	0	RPL21
RPS15	0	-0.703059	0.077	0.194	0	0	RPS15
RPL34	0	-0.710225	0.131	0.245	0	0	RPL34
RPL22	0	-0.720181	0.004	0.128	0	0	RPL22
RPL36	0	-0.730441	0.028	0.155	0	0	RPL36
RPS10	0	-0.734897	0.078	0.196	0	0	RPS10
RPL35	0	-0.73902	0.018	0.142	0	0	RPL35
S100A8	0	-0.741244	0.819	0.744	0	0	S100A8
SH3D19	0	-0.743293	0.03	0.155	0	0	SH3D19
EEF1B2	0	-0.749318	0.007	0.126	0	0	EEF1B2
AC010761.2	0	-0.75683	0.009	0.133	0	0	AC010761.2
RPL14	0	-0.759357	0.025	0.15	0	0	RPL14
RPLP0	0	-0.761802	0.006	0.125	0	0	RPLP0
RPL27	0	-0.775767	0.028	0.158	0	0	RPL27
ARHGDIB	0	-0.780258	0.053	0.186	0	0	ARHGDIB
HSP90AB1	0	-0.804076	0.038	0.144	0	0	HSP90AB1
RPS18	0	-0.823545	0.007	0.13	0	0	RPS18
RPL13A	0	-0.824396	0.04	0.169	0	0	RPL13A
RPSA	0	-0.825489	0.004	0.124	0	0	RPSA
MT.ND1	0	-0.826682	0.523	0.623	0	0	MT.ND1
RPL17	0	-0.829013	0.046	0.177	0	0	RPL17
EEF1A1	0	-0.834588	0.081	0.192	0	0	EEF1A1
RPL8	0	-0.847983	0.069	0.194	0	0	RPL8
RPS5	0	-0.857623	0.017	0.141	0	0	RPS5
RPL37A	0	-0.861118	0.022	0.155	0	0	RPL37A
AC020656.1	0	-0.8631	0.071	0.177	0	0	AC020656.1
MT.ND2	0	-0.87726	0.391	0.501	0	0	MT.ND2
RPL32	0	-0.87744	0.094	0.209	0	0	RPL32
RPL12	0	-0.8791	0.07	0.194	0	0	RPL12
RPL9	0	-0.881525	0.063	0.19	0	0	RPL9
LYZ	0	-0.890907	0.077	0.183	0	0	LYZ
RPL15	0	-0.895782	0.038	0.164	0	0	RPL15
CST3	0	-0.898	0.017	0.138	0	0	CST3
RPL18	0	-0.903382	0.054	0.18	0	0	RPL18
RACK1	0	-0.914446	0.02	0.155	0	0	RACK1
RPL5	0	-0.919939	0.006	0.132	0	0	RPL5
RPS7	0	-0.929065	0.05	0.182	0	0	RPS7
RPS13	0	-0.929795	0.052	0.178	0	0	RPS13
RPL29	0	-0.949879	0.037	0.172	0	0	RPL29
RPS19	0	-0.954254	0.109	0.217	0	0	RPS19
RPS15A	0	-0.954392	0.075	0.205	0	0	RPS15A
ANXA2	0	-0.954434	0.007	0.135	0	0	ANXA2
RPL10A	0	-0.973816	0.004	0.134	0	0	RPL10A
RPL19	0	-0.992026	0.081	0.203	0	0	RPL19
RPL23A	0	-0.999313	0.014	0.15	0	0	RPL23A
RPL6	0	-1.00149	0.023	0.159	0	0	RPL6
MTCO3P12	0	-1.0039	0.075	0.227	0	0	MTCO3P12
RPS3	0	-1.0143	0.053	0.187	0	0	RPS3
RPS3A	0	-1.0227	0.061	0.194	0	0	RPS3A
PTMA	0	-1.02541	0.056	0.188	0	0	PTMA
RPLP2	0	-1.02562	0.047	0.183	0	0	RPLP2
RPS6	0	-1.05107	0.061	0.191	0	0	RPS6
RPS14	0	-1.05639	0.087	0.215	0	0	RPS14
ANXA1	0	-1.09862	0.018	0.143	0	0	ANXA1
RPL26	0	-1.10329	0.042	0.18	0	0	RPL26
RPS2	0	-1.10893	0.074	0.208	0	0	RPS2
CTSL	0	-1.11011	0.008	0.111	0	0	CTSL
RPS24	0	-1.11088	0.077	0.212	0	0	RPS24
RPL3	0	-1.11783	0.01	0.148	0	0	RPL3
MT.ND6	0	-1.14045	0.044	0.193	0	0	MT.ND6
RPL7A	0	-1.14283	0.03	0.168	0	0	RPL7A
RPL18A	0	-1.1551	0.038	0.175	0	0	RPL18A
RPLP1	0	-1.15533	0.18	0.276	0	0	RPLP1
RPL11	0	-1.19669	0.046	0.185	0	0	RPL11
CTSB	0	-1.22684	0.088	0.183	0	0	CTSB
S100A10	0	-1.22896	0.049	0.17	0	0	S100A10
ATG10	0	-1.2661	0.021	0.165	0	0	ATG10
RPS4X	0	-1.26694	0.009	0.148	0	0	RPS4X
MT.ND3	0	-1.2677	0.289	0.441	0	0	MT.ND3
MT.ND5	0	-1.28043	0.102	0.258	0	0	MT.ND5
LGALS1	0	-1.28844	0.026	0.151	0	0	LGALS1
VIM	0	-1.29876	0.214	0.317	0	0	VIM
RPS23	0	-1.32254	0.019	0.166	0	0	RPS23
MT.ND4	0	-1.36597	0.418	0.537	0	0	MT.ND4
MTATP6P1	0	-1.43334	0.192	0.357	0	0	MTATP6P1
RPL10	0	-1.45914	0.067	0.195	0	0	RPL10
RPS8	0	-1.52046	0.02	0.173	0	0	RPS8
MTCO1P12	0	-1.538	0.053	0.224	0	0	MTCO1P12
MT.CYB	0	-1.5403	0.367	0.493	0	0	MT.CYB
MT.ATP6	0	-1.61977	0.406	0.538	0	0	MT.ATP6
RPS12	0	-1.6394	0.031	0.183	0	0	RPS12
MT.CO2	0	-1.65152	0.481	0.611	0	0	MT.CO2
MT.CO3	0	-1.76171	0.43	0.573	0	0	MT.CO3
RPL13	0	-1.85587	0.041	0.198	0	0	RPL13
MT.CO1	0	-2.68027	0.213	0.375	0	0	MT.CO1
RPL37	1.10670704668439e-321	-0.506914	0.139	0.251	6.4619517748855e-317	0	RPL37
HCAR3	3.07802897359097e-321	0.508198	0.331	0.208	1.79723033739003e-316	0	HCAR3
S100A11	4.75291151299279e-321	0.297901	0.831	0.716	2.77517750332136e-316	0	S100A11
H2AFZ	9.90601619911699e-321	-0.262179	0.051	0.117	5.78402379850242e-316	0	H2AFZ
ARF1	1.66351902954748e-320	0.267619	0.184	0.199	9.71312126162476e-316	0	ARF1
ATP6V1F	2.73020675891873e-320	0.255393	0.141	0.163	1.59414042446506e-315	0	ATP6V1F
TSC22D3	6.64221854268972e-320	0.457129	0.523	0.428	3.8783249848911e-315	0	TSC22D3
ACSL4	1.60783783126117e-319	-0.344652	0.036	0.103	9.38800431295084e-315	0	ACSL4
DUSP1	4.41859705307785e-318	0.324941	0.813	0.724	2.57997463332163e-313	0	DUSP1
FTH1P2	7.03777243940668e-318	0.494773	0.181	0.139	4.10928494964517e-313	0	FTH1P2
NPC2	1.44249324416713e-315	0.556059	0.32	0.237	8.42257380336746e-311	0	NPC2
CXCR2	1.4452020677649e-315	-0.82419	0.098	0.173	8.43839035347246e-311	0	CXCR2
FP236383.3	2.07081588347545e-315	-0.557334	0.108	0.205	1.20912868620248e-310	0	FP236383.3
AC026333.3	4.05120769952606e-315	0.498839	0.342	0.218	2.36545966367627e-310	0	AC026333.3
CAST	2.94189976463761e-311	0.318738	0.172	0.179	1.71775e-306	0	CAST
TPP1	0	0.375226	0.166	0.154	6.34164e-304	0	TPP1
PYCARD	0	-0.320782	0.04	0.105	8.30961e-304	0	PYCARD
MIR4709	0	0.463905	0.223	0.189	8.62617e-304	0	MIR4709
MNDA	5.73427e-308	-0.970637	0.163	0.271	3.34818e-303	0	MNDA
CDKN1A	4.09231e-307	0.51182	0.176	0.134	2.38946e-302	0	CDKN1A
FP236383.2	5.48371e-307	-0.576369	0.126	0.226	3.20188e-302	0	FP236383.2
P2RX4	7.28968e-307	0.377107	0.125	0.115	4.25637e-302	0	P2RX4
NINJ1	1.5273e-306	0.472331	0.338	0.277	8.91774e-302	0	NINJ1
IRAK2	7.52378e-306	0.593459	0.177	0.104	4.39306e-301	0	IRAK2
HSP90AA1	1.96192e-304	-1.27577	0.157	0.271	1.14554e-299	0	HSP90AA1
TNFSF13B	2.07044e-299	-0.768026	0.06	0.145	1.20891e-294	0	TNFSF13B
IFITM3	1.27347e-298	0.313932	0.648	0.525	7.43566e-294	0	IFITM3
RRAGC	8.74855e-298	0.566951	0.156	0.096	5.10819e-293	0	RRAGC
BLOC1S1	6.18403e-295	0.368983	0.213	0.202	3.6108e-290	0	BLOC1S1
RPS27	9.2693e-292	-0.773952	0.125	0.228	5.41225e-287	0	RPS27
RPL39	3.97561e-288	-0.530927	0.13	0.235	2.32132e-283	0	RPL39
CD53	3.43859e-287	0.39412	0.438	0.363	2.00776e-282	0	CD53
ATP6V1E1	3.21398e-285	0.451559	0.126	0.101	1.87661e-280	0	ATP6V1E1
ATP6V0B	9.34751e-285	0.399469	0.398	0.348	5.45791e-280	0	ATP6V0B
RPL17.C18orf32	1.55013e-284	-0.444707	0.129	0.228	9.05106e-280	0	RPL17.C18orf32
S100A4	7.32695e-284	-0.76065	0.28	0.403	4.27813e-279	0	S100A4
TMSB10	1.00355e-283	-0.759461	0.205	0.313	5.85963e-279	0	TMSB10
GNPDA1	1.35015e-283	0.573794	0.125	0.075	7.88337e-279	0	GNPDA1
AQP9	1.45759e-283	0.38411	0.568	0.477	8.51075e-279	0	AQP9
TYMP	4.67841e-283	-0.432692	0.218	0.334	2.73168e-278	0	TYMP
SLAMF7	2.50112e-282	0.604048	0.161	0.1	1.46038e-277	0	SLAMF7
GPX1	1.12926e-281	-0.492684	0.073	0.156	6.59361e-277	0	GPX1
SOCS3	1.14905e-281	-0.392708	0.074	0.152	6.70916e-277	0	SOCS3
AC009779.3	4.50132e-280	0.334671	0.18	0.176	2.62828e-275	0	AC009779.3
IER5	1.2305e-279	0.514597	0.252	0.189	7.18479e-275	0	IER5
CIR1	1.66996e-279	0.566869	0.242	0.158	9.75074e-275	0	CIR1
PLEKHB2	1.16287e-277	0.336731	0.144	0.142	6.7899e-273	0	PLEKHB2
WTAP	8.5998e-277	0.423771	0.258	0.221	5.02134e-272	0	WTAP
ARHGDIA	1.48494e-275	0.274149	0.148	0.155	8.67044e-271	0	ARHGDIA
FP671120.4	3.00615e-275	-0.596412	0.152	0.254	1.75526e-270	0	FP671120.4
RNASET2	7.94587e-274	-0.391188	0.052	0.121	4.63951e-269	0	RNASET2
ZFP36L2	2.76629e-273	-0.297145	0.051	0.112	1.61521e-268	0	ZFP36L2
PFDN5	4.64239e-273	-0.283884	0.148	0.237	2.71064e-268	0	PFDN5
PPIF	1.56855e-272	0.47955	0.344	0.259	9.15862e-268	0	PPIF
CXCL1	1.51521e-271	0.683638	0.27	0.172	8.84717e-267	0	CXCL1
ATP6V1D	6.55641e-271	0.443049	0.124	0.098	3.82822e-266	0	ATP6V1D
UBE2B	2.54714e-268	0.3825	0.452	0.365	1.48725e-263	0	UBE2B
GRN	1.18855e-266	0.323504	0.198	0.195	6.93981e-262	0	GRN
IGSF6	7.04356e-264	0.461093	0.371	0.281	4.11267e-259	0	IGSF6
FTH1P8	1.29467e-262	0.420495	0.14	0.115	7.55947e-258	0	FTH1P8
AC145207.2	3.81346e-262	0.294507	0.141	0.149	2.22664e-257	0	AC145207.2
RAB5C	4.20902e-261	0.275312	0.15	0.153	2.45761e-256	0	RAB5C
AC006064.4	5.06688e-261	-0.483791	0.161	0.266	2.9585e-256	0	AC006064.4
CXCL16	1.64202e-260	0.431217	0.348	0.28	9.58756e-256	0	CXCL16
GRINA	1.3096e-259	0.39477	0.388	0.323	7.6466e-255	0	GRINA
TNFSF14	2.37921e-259	0.568551	0.144	0.072	1.3892e-254	0	TNFSF14
NCF2	7.71342e-258	0.417031	0.395	0.322	4.50379e-253	0	NCF2
TDP2	1.51989e-257	0.533117	0.236	0.154	8.87449e-253	0	TDP2
TNIP1	3.24106e-257	0.433626	0.273	0.225	1.89242e-252	0	TNIP1
CD74	1.87446e-255	-0.623719	0.101	0.192	1.09448e-250	0	CD74
C3AR1	4.73305e-253	0.502936	0.207	0.164	2.76358e-248	0	C3AR1
GNB1	6.6687e-252	0.294623	0.187	0.183	3.89378e-247	0	GNB1
CXCL2	1.01224e-251	0.753417	0.292	0.211	5.91037e-247	0	CXCL2
HNRNPC	4.32695e-251	0.272795	0.278	0.272	2.52646e-246	0	HNRNPC
FGR	3.44658e-249	0.420648	0.302	0.245	2.01242e-244	0	FGR
SNX10	1.7123e-247	0.42147	0.318	0.273	9.99793e-243	0	SNX10
GNAI2	7.24594e-247	-0.306446	0.173	0.261	4.23083e-242	0	GNAI2
TREM1	2.13749e-246	0.384485	0.456	0.358	1.24806e-241	0	TREM1
RHOB	5.89011e-244	0.550286	0.126	0.089	3.43918e-239	0	RHOB
HNRNPF	7.64982e-244	0.356543	0.16	0.145	4.46665e-239	0	HNRNPF
FNIP2	3.09678e-243	0.402636	0.125	0.111	1.80818e-238	0	FNIP2
FP671120.5	2.51813e-242	-0.551945	0.145	0.237	1.47031e-237	0	FP671120.5
PAG1	3.55701e-241	0.472457	0.269	0.189	2.0769e-236	0	PAG1
PTGER4	1.10493e-240	0.480681	0.142	0.102	6.45159e-236	0	PTGER4
AKIRIN2	4.05164e-240	0.470295	0.161	0.119	2.36571e-235	0	AKIRIN2
ATP6V1C1	1.64978e-239	0.455681	0.162	0.118	9.63288e-235	0	ATP6V1C1
CORO1A	3.15237e-238	-0.40127	0.041	0.101	1.84064e-233	0	CORO1A
BCL2A1	6.47508e-233	0.266758	0.722	0.627	3.78074e-228	0	BCL2A1
HMOX1	4.91424e-232	0.603481	0.135	0.114	2.86937e-227	0	HMOX1
ETV6	5.07291e-232	-0.30598	0.044	0.101	2.96202e-227	0	ETV6
LYN	1.09068e-231	0.32598	0.508	0.438	6.36836e-227	0	LYN
AC242842.3	3.12211e-231	0.462939	0.188	0.136	1.82297e-226	0	AC242842.3
GAPDH	2.18132e-229	-0.491372	0.178	0.28	1.27365e-224	0	GAPDH
PLIN2	3.95235e-226	0.508009	0.139	0.125	2.30774e-221	0	PLIN2
GADD45B	7.69224e-226	0.477346	0.251	0.218	4.49142e-221	0	GADD45B
CHMP2A	8.94538e-223	0.350752	0.213	0.187	5.22312e-218	0	CHMP2A
ZFYVE16	2.42323e-222	0.459261	0.222	0.157	1.4149e-217	0	ZFYVE16
MAP4K4	4.42331e-222	0.47786	0.209	0.148	2.58272e-217	0	MAP4K4
NBPF19	5.52993e-222	0.465647	0.182	0.129	3.22887e-217	0	NBPF19
SMAP2	3.1741e-221	-0.362027	0.114	0.189	1.85333e-216	0	SMAP2
PFKFB3	7.21803e-221	-0.38351	0.078	0.149	4.21454e-216	0	PFKFB3
LAMP2	2.62803e-219	0.352188	0.205	0.178	1.53448e-214	0	LAMP2
PIM3	3.18152e-219	0.333154	0.213	0.193	1.85766e-214	0	PIM3
OAZ1	6.01947e-219	-0.481185	0.309	0.421	3.51471e-214	0	OAZ1
BID	1.30678e-217	0.33314	0.156	0.142	7.63013e-213	0	BID
S100A12	3.35533e-217	-0.928238	0.105	0.186	1.95914e-212	0	S100A12
SERPINA1	3.51794e-217	0.356889	0.377	0.307	2.05409e-212	0	SERPINA1
SPAG9	2.20791e-216	0.377923	0.296	0.235	1.28918e-211	0	SPAG9
WBP2	4.42772e-216	0.418346	0.162	0.127	2.5853e-211	0	WBP2
ATP6V0D1	1.13084e-214	0.374692	0.249	0.209	6.60286e-210	0	ATP6V0D1
CD48	1.15262e-214	0.355083	0.239	0.211	6.73003e-210	0	CD48
UBC	1.76963e-214	0.360542	0.495	0.414	1.03327e-209	0	UBC
AL121985.1	3.98974e-213	0.342045	0.203	0.182	2.32957e-208	0	AL121985.1
RAB32	6.0722e-212	0.417532	0.124	0.097	3.54549e-207	0	RAB32
SLC11A1	2.94112e-211	-0.354538	0.147	0.23	1.71729e-206	0	SLC11A1
EIF1B	5.26961e-211	0.291207	0.188	0.18	3.07687e-206	0	EIF1B
SGK1	4.9878e-210	0.431796	0.206	0.169	2.91233e-205	0	SGK1
HLA.B	9.34404e-208	0.309018	0.526	0.474	5.45589e-203	0	HLA.B
SLC15A3	1.06064e-206	0.379475	0.136	0.11	6.19294e-202	0	SLC15A3
CXCL3	1.23284e-206	-0.892995	0.044	0.106	7.19844e-202	0	CXCL3
THE1D	5.99173e-205	0.251437	0.294	0.285	3.49851e-200	0	THE1D
SLC25A13	5.89788e-203	0.480905	0.115	0.064	3.44371e-198	0	SLC25A13
RBM47	5.87406e-201	-0.275764	0.129	0.198	3.4298e-196	0	RBM47
LPCAT1	1.96891e-199	0.477476	0.141	0.085	1.14963e-194	0	LPCAT1
SLC15A4	3.68852e-199	0.46343	0.164	0.096	2.15369e-194	0	SLC15A4
UBALD2	3.91593e-198	0.356488	0.208	0.177	2.28647e-193	0	UBALD2
L1PB3	1.67899e-197	-0.250056	0.091	0.151	9.80348e-193	0	L1PB3
SFT2D1	5.21065e-197	0.277587	0.11	0.106	3.04244e-192	0	SFT2D1
NLRP3	1.02252e-196	-0.704622	0.062	0.13	5.9704e-192	0	NLRP3
ARPC5	1.9852e-195	0.293689	0.444	0.402	1.15914e-190	0	ARPC5
MER21C	1.6439e-193	-0.297013	0.204	0.286	9.59857e-189	0	MER21C
HCAR2	1.38824e-192	0.372679	0.266	0.177	8.10577e-188	0	HCAR2
L1MDa	9.471e-192	-0.372233	0.225	0.316	5.53002e-187	0	L1MDa
RIT1	3.91319e-191	0.389628	0.142	0.115	2.28487e-186	0	RIT1
CNBP	4.78225e-189	0.260722	0.199	0.191	2.79231e-184	0	CNBP
CHMP2B	1.95669e-188	0.380375	0.138	0.107	1.14249e-183	0	CHMP2B
PILRA	1.56282e-186	0.359638	0.153	0.126	9.12516e-182	0	PILRA
PTPN12	3.40583e-186	0.291083	0.167	0.154	1.98863e-181	0	PTPN12
PLEKHO2	4.33093e-186	0.448378	0.148	0.097	2.52879e-181	0	PLEKHO2
SIRPA	4.8212e-186	0.274037	0.147	0.139	2.81505e-181	0	SIRPA
GNG2	2.43893e-185	0.485127	0.182	0.121	1.42407e-180	0	GNG2
RPS11	7.97063e-185	-0.469524	0.163	0.252	4.65397e-180	0	RPS11
Charlie4a	4.51429e-184	-0.269326	0.195	0.27	2.63585e-179	0	Charlie4a
RESF1	2.5757e-183	0.35689	0.362	0.274	1.50393e-178	0	RESF1
JUND	1.20735e-182	0.322749	0.476	0.429	7.04958e-178	0	JUND
TET2	9.57967e-181	-0.328275	0.067	0.124	5.59347e-176	0	TET2
TOM1	9.93062e-180	0.382847	0.226	0.176	5.79839e-175	0	TOM1
NSMAF	1.16558e-178	0.45673	0.156	0.1	6.80569e-174	0	NSMAF
EFHD2	5.02253e-178	0.251938	0.47	0.431	2.93261e-173	0	EFHD2
L1M7	6.39334e-177	-0.334266	0.122	0.191	3.73301e-172	0	L1M7
CLEC2B	7.19798e-177	0.395411	0.301	0.238	4.20283e-172	0	CLEC2B
ADORA2A	1.10158e-176	0.402256	0.1	0.069	6.43203e-172	0	ADORA2A
CELF2	3.23643e-176	-0.284535	0.066	0.12	1.88972e-171	0	CELF2
PIM1	2.96382e-174	0.350379	0.152	0.139	1.73055e-169	0	PIM1
DDIT3	1.11225e-173	0.448396	0.121	0.08	6.4943e-169	0	DDIT3
FTH1P20	1.1565e-172	0.335302	0.142	0.119	6.7527e-168	0	FTH1P20
MLT1I	9.36891e-172	-0.250044	0.155	0.221	5.47042e-167	0	MLT1I
HES4	1.25653e-171	0.542459	0.108	0.057	7.33673e-167	0	HES4
TNFRSF14	1.63936e-171	0.372687	0.12	0.089	9.57206e-167	0	TNFRSF14
CHD1	5.46826e-171	-0.338547	0.074	0.132	3.19286e-166	0	CHD1
IL2RG	1.91592e-170	0.381113	0.249	0.186	1.11868e-165	0	IL2RG
AC016876.2	4.06324e-170	-0.389176	0.124	0.2	2.37249e-165	0	AC016876.2
L1PA10	4.2051e-169	-0.302396	0.242	0.324	2.45532e-164	0	L1PA10
CARD16	1.18859e-168	0.367895	0.273	0.214	6.94007e-164	0	CARD16
ZBED6	1.62695e-168	0.289389	0.157	0.14	9.49959e-164	0	ZBED6
ZC3H11A	1.8767e-168	0.291704	0.16	0.142	1.09579e-163	0	ZC3H11A
ATP2B1	3.45152e-168	0.26596	0.231	0.219	2.01531e-163	0	ATP2B1
ANKRD12	2.84856e-167	0.286814	0.247	0.221	1.66324e-162	0	ANKRD12
PTGS2	4.16996e-167	-0.654902	0.116	0.191	2.4348e-162	0	PTGS2
TLR2	7.54907e-167	0.306884	0.377	0.308	4.40782e-162	0	TLR2
AC023644.1	8.0221e-167	0.331081	0.144	0.121	4.68402e-162	0	AC023644.1
ACSL1	6.38362e-164	-0.444418	0.256	0.349	3.72733e-159	0	ACSL1
PPP1R15A	1.04069e-163	0.273081	0.531	0.482	6.07646e-159	0	PPP1R15A
C5AR1	3.36978e-163	0.282188	0.254	0.238	1.96758e-158	0	C5AR1
INSIG1	1.46521e-162	0.366871	0.112	0.093	8.55524e-158	0	INSIG1
ATP2B1.AS1	1.78905e-162	0.344015	0.287	0.254	1.04461e-157	0	ATP2B1.AS1
IVNS1ABP	2.4765e-160	0.269562	0.493	0.42	1.446e-155	0	IVNS1ABP
IER3	2.67307e-160	0.254174	0.145	0.142	1.56078e-155	0	IER3
SEC14L1	1.11369e-158	0.327333	0.313	0.238	6.50273e-154	0	SEC14L1
GLUL	5.14433e-158	0.290462	0.565	0.506	3.00372e-153	0	GLUL
PITPNA	5.20845e-158	0.329481	0.186	0.157	3.04116e-153	0	PITPNA
PIK3AP1	5.47496e-158	0.342514	0.266	0.221	3.19678e-153	0	PIK3AP1
GCA	1.7703e-156	-0.643184	0.211	0.293	1.03366e-151	0	GCA
IL4R	1.46896e-155	-0.317279	0.058	0.109	8.57709e-151	0	IL4R
NBN	1.621e-152	0.351762	0.254	0.21	9.46488e-148	0	NBN
L1PA2	4.22035e-152	-0.342823	0.235	0.317	2.46422e-147	0	L1PA2
ELF1	8.60726e-152	0.284617	0.214	0.189	5.0257e-147	0	ELF1
NFKBIA	3.10215e-150	0.252272	0.781	0.722	1.81131e-145	0	NFKBIA
TXNRD1	4.75008e-150	0.324453	0.125	0.108	2.77353e-145	0	TXNRD1
L1MA7	1.55988e-148	-0.263254	0.258	0.334	9.10796e-144	0	L1MA7
CMTM2	6.3431e-147	-0.327884	0.215	0.216	3.70367e-142	0	CMTM2
SELL	1.17681e-146	-0.609019	0.081	0.137	6.87129e-142	0	SELL
TIMP1	2.8143e-146	-0.889974	0.207	0.275	1.64324e-141	0	TIMP1
MER58B	1.34655e-145	-0.250284	0.376	0.461	7.86237e-141	0	MER58B
H3F3AP4	5.23986e-145	0.283943	0.225	0.195	3.0595e-140	0	H3F3AP4
NAPA	4.15677e-144	0.266653	0.112	0.103	2.42709e-139	0	NAPA
NPL	1.12987e-143	0.275999	0.12	0.109	6.59718e-139	0	NPL
AL008729.1	2.66947e-143	0.344755	0.184	0.119	1.55867e-138	0	AL008729.1
RAB8B	2.76556e-143	0.258423	0.138	0.123	1.61478e-138	0	RAB8B
PLEKHA2	4.00727e-143	0.358896	0.102	0.075	2.3398e-138	0	PLEKHA2
FAM177A1	5.08912e-143	0.278207	0.162	0.143	2.97149e-138	0	FAM177A1
PDE4B	6.59446e-143	-0.435327	0.172	0.249	3.85044e-138	0	PDE4B
LAMTOR3	9.41794e-143	0.327465	0.108	0.085	5.49904e-138	0	LAMTOR3
SLC20A1	1.81344e-142	0.352422	0.126	0.099	1.05885e-137	0	SLC20A1
TXN	1.06692e-140	0.25041	0.364	0.316	6.22966e-136	0	TXN
CAMKK2	1.15138e-139	0.358235	0.158	0.104	6.72277e-135	0	CAMKK2
CDC42EP3	1.24378e-139	0.33469	0.255	0.186	7.26231e-135	0	CDC42EP3
AC073548.1	7.19146e-139	0.272264	0.107	0.097	4.19902e-134	0	AC073548.1
TAF7	1.58767e-136	0.274277	0.162	0.14	9.27022e-132	0	TAF7
IRAK3	2.36765e-136	0.273474	0.294	0.248	1.38245e-131	0	IRAK3
CCR1	2.70797e-134	0.311081	0.178	0.151	1.58116e-129	0	CCR1
RAC2	3.61012e-134	0.290689	0.343	0.278	2.10791e-129	0	RAC2
L1PB1	5.18278e-134	-0.313384	0.314	0.398	3.02617e-129	0	L1PB1
IL1B	2.37936e-133	-0.360702	0.279	0.364	1.38928e-128	0	IL1B
UGCG	2.81748e-133	0.333593	0.121	0.099	1.6451e-128	0	UGCG
PELI1	2.3407e-130	-0.508265	0.155	0.227	1.36671e-125	0	PELI1
IRF1	4.43864e-130	-0.256846	0.27	0.341	2.59168e-125	0	IRF1
RAB20	4.81016e-130	0.334775	0.14	0.11	2.80861e-125	0	RAB20
PROK2	1.39624e-129	-0.601486	0.084	0.13	8.15248e-125	0	PROK2
S100A6	1.47657e-126	-0.373088	0.469	0.52	8.62154e-122	0	S100A6
UBA52	1.20027e-125	-0.315856	0.253	0.335	7.00828e-121	0	UBA52
LSP1	8.78784e-125	0.328132	0.248	0.194	5.13113e-120	0	LSP1
L1PA6	1.55957e-123	-0.306098	0.271	0.345	9.10617e-119	0	L1PA6
CREBRF	1.90762e-123	0.286045	0.249	0.205	1.11384e-118	0	CREBRF
EVI2A	2.63e-122	0.272924	0.154	0.132	1.53563e-117	0	EVI2A
PCNX1	4.24859e-122	-0.3141	0.074	0.121	2.48071e-117	0	PCNX1
MBP	3.20542e-119	0.313604	0.175	0.146	1.87161e-114	0	MBP
CFL1	1.73626e-114	-0.29628	0.342	0.424	1.01378e-109	0	CFL1
SNX27	2.83488e-114	0.274955	0.129	0.107	1.65526e-109	0	SNX27
FOS	3.53309e-114	0.270649	0.654	0.589	2.06293e-109	0	FOS
L1ME3	3.86279e-113	-0.259117	0.342	0.416	2.25544e-108	0	L1ME3
SLC25A37	6.25683e-113	-0.438424	0.509	0.584	3.6533e-108	0	SLC25A37
SORL1	3.43916e-112	-0.493462	0.133	0.196	2.00809e-107	0	SORL1
S100P	1.41768e-110	0.349088	0.244	0.177	8.27771e-106	0	S100P
OSER1	3.65584e-110	0.300996	0.114	0.086	2.13461e-105	0	OSER1
SLC2A3	1.17875e-109	-0.278607	0.245	0.311	6.88257e-105	0	SLC2A3
PLAUR	1.22648e-109	0.267389	0.43	0.373	7.1613e-105	0	PLAUR
CPD	1.81905e-109	0.254592	0.3	0.245	1.06212e-104	0	CPD
AP003352.1	4.42844e-107	-0.388245	0.222	0.293	2.58572e-102	0	AP003352.1
JUN	6.08936e-107	0.289626	0.236	0.223	3.55551e-102	0	JUN
GRAMD1A	6.54747e-107	0.267781	0.157	0.134	3.823e-102	0	GRAMD1A
FNIP1	3.24645e-102	0.252901	0.21	0.174	1.89557e-97	0	FNIP1
LRP10	9.26228e-102	-0.295296	0.062	0.105	5.40815e-97	0	LRP10
TLR4	2.79184e-101	-0.321844	0.079	0.125	1.63013e-96	0	TLR4
RPL30	3.21069e-101	-0.399681	0.244	0.309	1.87469e-96	0	RPL30
RPS16	1.82572e-98	-0.400285	0.195	0.259	1.06602e-93	0	RPS16
TMEM140	4.13318e-96	0.324418	0.116	0.078	2.41332e-91	0	TMEM140
RPS27A	3.7083e-95	-0.389821	0.208	0.272	2.16524e-90	0	RPS27A
L3	2.68855e-94	-0.267652	0.749	0.803	1.56982e-89	0	L3
TUBA1A	7.08331e-91	-0.296241	0.143	0.194	4.13587e-86	0	TUBA1A
LY96	2.4e-88	0.256853	0.275	0.228	1.40133e-83	0	LY96
L1MEg	6.6183e-88	-0.264328	0.447	0.519	3.86436e-83	0	L1MEg
PSAP	1.56098e-87	0.264672	0.348	0.283	9.11442e-83	0	PSAP
L1PA5	2.23297e-86	-0.301762	0.413	0.486	1.30381e-81	0	L1PA5
L1MC4	1.11339e-85	-0.256105	0.702	0.756	6.501e-81	0	L1MC4
L1ME3Cz	3.17882e-85	-0.262928	0.433	0.505	1.85608e-80	0	L1ME3Cz
MCOLN1	1.89956e-83	0.25366	0.105	0.085	1.10913e-78	0	MCOLN1
RASSF5	8.73687e-80	0.253705	0.173	0.139	5.10137e-75	0	RASSF5
EHD1	1.56279e-78	-0.266151	0.171	0.221	9.12498e-74	0	EHD1
STX3	3.05425e-77	0.250545	0.187	0.139	1.78334e-72	0	STX3
IL1R2	1.56203e-76	-0.423289	0.317	0.342	9.12052e-72	0	IL1R2
NADK	2.08239e-76	0.269613	0.136	0.1	1.21589e-71	0	NADK
ACTG1	1.00632e-74	-0.270985	0.385	0.452	5.87583e-70	0	ACTG1
XPO6	3.58111e-72	-0.402626	0.094	0.137	2.09098e-67	0	XPO6
LRG1	2.9976e-71	-0.425275	0.122	0.159	1.75027e-66	0	LRG1
L1PA7	1.22729e-68	-0.263421	0.523	0.587	7.166e-64	0	L1PA7
BTG1	1.4131e-67	-0.272223	0.3	0.361	8.25093e-63	0	BTG1
L1MB3	2.19095e-63	-0.261421	0.614	0.67	1.27927e-58	0	L1MB3
HERVIP10FH.int	7.51433e-59	-0.314364	0.091	0.127	4.38754e-54	0	HERVIP10FH.int
MX2	5.87498e-58	-0.300784	0.074	0.109	3.43034e-53	0	MX2
FFAR2	4.22756e-55	-0.263039	0.208	0.212	2.46843e-50	0	FFAR2
STEAP4	4.29088e-54	-0.340989	0.121	0.145	2.5054e-49	0	STEAP4
CREB5	1.42951e-52	-0.317601	0.085	0.12	8.34676e-48	0	CREB5
VNN2	1.48397e-52	-0.365518	0.094	0.126	8.66473e-48	0	VNN2
LIMK2	6.06798e-50	-0.364988	0.167	0.207	3.54303e-45	0	LIMK2
NABP1	1.13113e-46	-0.371659	0.241	0.287	6.60455e-42	0	NABP1
CR1	1.51446e-46	-0.336741	0.08	0.11	8.84277e-42	0	CR1
IFIT2	9.88093e-44	-0.491254	0.11	0.133	5.76938e-39	0	IFIT2
SMCHD1	1.34748e-42	-0.268501	0.271	0.315	7.86781e-38	0	SMCHD1
LRRK2	2.97479e-38	-0.301274	0.088	0.118	1.73695e-33	0	LRRK2
CCL20	1.38428e-37	0.255589	0.092	0.101	8.08268e-33	0	CCL20
FAM129A	7.26305e-36	-0.326173	0.251	0.288	4.24082e-31	0	FAM129A
R3HDM4	1.65401e-29	-0.271548	0.132	0.162	9.65758e-25	0	R3HDM4
LTR39	1.66023e-23	-0.256467	0.089	0.111	9.6939e-19	0	LTR39
AL356273.3	7.55883e-18	-0.263325	0.111	0.124	4.41353e-13	0	AL356273.3
S100A12.1	0	2.39248	0.525	0.13	0	1	S100A12
S100A8.1	0	1.97724	0.997	0.72	0	1	S100A8
MNDA.1	0	1.91475	0.631	0.209	0	1	MNDA
IFIT2.1	0	1.85408	0.352	0.101	0	1	IFIT2
S100A9.1	0	1.84938	0.998	0.793	0	1	S100A9
S100A4.1	0	1.8045	0.731	0.343	0	1	S100A4
TNFSF13B.1	0	1.76847	0.379	0.103	0	1	TNFSF13B
IFIT3	0	1.58065	0.405	0.154	0	1	IFIT3
GCA.1	0	1.49232	0.603	0.241	0	1	GCA
CST7	0	1.4235	0.262	0.063	0	1	CST7
SELL.1	0	1.40188	0.365	0.099	0	1	SELL
CXCR2.1	0	1.35217	0.433	0.129	0	1	CXCR2
CMTM2.1	0	1.27915	0.487	0.18	0	1	CMTM2
TNFSF10	0	1.27736	0.19	0.047	0	1	TNFSF10
S100A6.1	0	1.26547	0.817	0.473	0	1	S100A6
SERPINB1.1	0	1.26344	0.581	0.307	0	1	SERPINB1
LY6E	0	1.23521	0.285	0.106	0	1	LY6E
IFITM1	0	1.23457	0.825	0.488	0	1	IFITM1
GBP1	0	1.21854	0.447	0.217	0	1	GBP1
FCGR3B	0	1.21436	0.703	0.334	0	1	FCGR3B
ARHGDIB.1	0	1.19541	0.332	0.149	0	1	ARHGDIB
ACTB.1	0	1.18187	0.976	0.723	0	1	ACTB
ISG15	0	1.17362	0.386	0.196	0	1	ISG15
PROK2.1	0	1.17038	0.307	0.1	0	1	PROK2
TSPO.1	0	1.15975	0.277	0.152	0	1	TSPO
RSAD2	0	1.14996	0.239	0.081	0	1	RSAD2
IL1RN	0	1.1401	0.626	0.362	0	1	IL1RN
FFAR2.1	0	1.13957	0.427	0.183	0	1	FFAR2
PLEK	0	1.13495	0.757	0.532	0	1	PLEK
ANXA3	0	1.12027	0.232	0.057	0	1	ANXA3
IFITM2	0	1.10769	0.993	0.805	0	1	IFITM2
GMFG	0	1.10007	0.549	0.291	0	1	GMFG
GBP5	0	1.09524	0.387	0.19	0	1	GBP5
TUBA1A.1	0	1.09171	0.338	0.168	0	1	TUBA1A
BASP1	0	1.08819	0.626	0.351	0	1	BASP1
IRF1.1	0	1.07027	0.514	0.309	0	1	IRF1
ITM2B	0	1.06525	0.79	0.517	0	1	ITM2B
JPT1.1	0	1.05303	0.248	0.114	0	1	JPT1
MX1	0	1.04164	0.2	0.08	0	1	MX1
COTL1.1	0	1.04036	0.473	0.259	0	1	COTL1
IFIT1	0	1.03874	0.112	0.025	0	1	IFIT1
MSRB1	0	1.03405	0.309	0.112	0	1	MSRB1
FCGR2A	0	1.03212	0.562	0.312	0	1	FCGR2A
GYG1	0	1.03088	0.147	0.046	0	1	GYG1
G0S2	0	1.02108	0.86	0.592	0	1	G0S2
CD69	0	1.01125	0.112	0.043	0	1	CD69
CDA	0	1.01001	0.171	0.051	0	1	CDA
CSF2RB	0	0.996731	0.39	0.175	0	1	CSF2RB
VNN2.1	0	0.988926	0.292	0.1	0	1	VNN2
LRG1.1	0	0.982347	0.332	0.131	0	1	LRG1
LAMTOR4.1	0	0.977048	0.268	0.163	0	1	LAMTOR4
ISG20	0	0.97426	0.363	0.18	0	1	ISG20
JAML	0	0.971781	0.194	0.057	0	1	JAML
BATF	0	0.969345	0.177	0.063	0	1	BATF
IFITM3.1	0	0.96076	0.769	0.509	0	1	IFITM3
STEAP4.1	0	0.957948	0.31	0.12	0	1	STEAP4
MME	0	0.952092	0.137	0.026	0	1	MME
IDI1	0	0.947016	0.196	0.071	0	1	IDI1
CXCR1	0	0.939285	0.208	0.06	0	1	CXCR1
FCGR3A	0	0.934059	0.307	0.148	0	1	FCGR3A
RGL4	0	0.926254	0.164	0.05	0	1	RGL4
SOCS3.1	0	0.924266	0.226	0.131	0	1	SOCS3
ZFP36	0	0.923714	0.612	0.425	0	1	ZFP36
NCF4	0	0.921205	0.196	0.069	0	1	NCF4
CKLF	0	0.919564	0.388	0.198	0	1	CKLF
CKLF.CMTM1	0	0.916709	0.355	0.178	0	1	CKLF.CMTM1
CORO1A.1	0	0.911764	0.186	0.082	0	1	CORO1A
PDE4B.1	0	0.910778	0.379	0.221	0	1	PDE4B
SECTM1	0	0.905457	0.229	0.087	0	1	SECTM1
C5orf56	0	0.90319	0.241	0.127	0	1	C5orf56
S100A11.1	0	0.900299	0.944	0.701	0	1	S100A11
MXD3	0	0.893166	0.372	0.219	0	1	MXD3
GNG10	0	0.889525	0.359	0.184	0	1	GNG10
JUNB	0	0.889231	0.623	0.421	0	1	JUNB
APOL6	0	0.888652	0.239	0.108	0	1	APOL6
RNASET2.1	0	0.887486	0.204	0.101	0	1	RNASET2
DNAJC25.GNG10	0	0.887379	0.356	0.183	0	1	DNAJC25.GNG10
HERC5	0	0.882192	0.127	0.039	0	1	HERC5
FYB1	0	0.88168	0.634	0.403	0	1	FYB1
OAZ1.1	0	0.872105	0.598	0.383	0	1	OAZ1
TGIF2.RAB5IF	0	0.870294	0.324	0.183	0	1	TGIF2.RAB5IF
RAB5IF	0	0.868016	0.341	0.197	0	1	RAB5IF
SAMHD1.1	0	0.867669	0.179	0.104	0	1	SAMHD1
SP110	0	0.864296	0.251	0.109	0	1	SP110
H3F3A.1	0	0.863941	0.891	0.669	0	1	H3F3A
VAMP5	0	0.859936	0.144	0.086	0	1	VAMP5
LIMK2.1	0	0.856745	0.379	0.179	0	1	LIMK2
SAMD9L	0	0.854493	0.191	0.078	0	1	SAMD9L
P2RY13	0	0.849372	0.153	0.044	0	1	P2RY13
XAF1	0	0.84731	0.194	0.081	0	1	XAF1
FKBP1A.1	0	0.839934	0.231	0.136	0	1	FKBP1A
MX2.1	0	0.837956	0.224	0.089	0	1	MX2
CFD	0	0.837011	0.161	0.066	0	1	CFD
PTGS2.1	0	0.834445	0.288	0.168	0	1	PTGS2
LST1	0	0.828696	0.198	0.08	0	1	LST1
FAM129A.1	0	0.826546	0.492	0.256	0	1	FAM129A
TALDO1	0	0.826011	0.369	0.231	0	1	TALDO1
R3HDM4.1	0	0.82583	0.302	0.14	0	1	R3HDM4
GLIPR2	0	0.823373	0.27	0.159	0	1	GLIPR2
PGS1	0	0.820843	0.23	0.103	0	1	PGS1
CNN2	0	0.818911	0.287	0.138	0	1	CNN2
DAPP1	0	0.818041	0.194	0.079	0	1	DAPP1
IGSF6.1	0	0.814426	0.428	0.273	0	1	IGSF6
SPI1	0	0.812753	0.421	0.257	0	1	SPI1
PRAL	0	0.812559	0.177	0.073	0	1	PRAL
LY96.1	0	0.809425	0.386	0.213	0	1	LY96
CFL1.1	0	0.808059	0.585	0.392	0	1	CFL1
C4orf3	0	0.807767	0.402	0.258	0	1	C4orf3
IFI16	0	0.804403	0.278	0.15	0	1	IFI16
TRIM22	0	0.803794	0.191	0.085	0	1	TRIM22
PRELID1	0	0.802308	0.254	0.158	0	1	PRELID1
ARRB2	0	0.800753	0.351	0.2	0	1	ARRB2
ICAM3	0	0.800397	0.137	0.047	0	1	ICAM3
AC114271.1	0	0.795883	0.136	0.047	0	1	AC114271.1
BCL2A1.1	0	0.795682	0.837	0.612	0	1	BCL2A1
DDX58	0	0.79261	0.142	0.051	0	1	DDX58
ALPL	0	0.791368	0.237	0.092	0	1	ALPL
CR1.1	0	0.785699	0.225	0.091	0	1	CR1
NFE2	0	0.784666	0.121	0.027	0	1	NFE2
ZYX	0	0.779806	0.229	0.118	0	1	ZYX
LMNB1	0	0.779745	0.273	0.121	0	1	LMNB1
LRRK2.1	0	0.778718	0.227	0.099	0	1	LRRK2
IFI6	0	0.778658	0.221	0.12	0	1	IFI6
RNF149	0	0.772321	0.581	0.346	0	1	RNF149
GNAI2.1	0	0.771054	0.361	0.236	0	1	GNAI2
AC011558.1	0	0.770092	0.24	0.111	0	1	AC011558.1
FPR2	0	0.769268	0.381	0.21	0	1	FPR2
GBP2	0	0.766078	0.342	0.204	0	1	GBP2
HCAR2.1	0	0.761251	0.319	0.17	0	1	HCAR2
IER2	0	0.758201	0.505	0.334	0	1	IER2
IL4R.1	0	0.75792	0.193	0.091	0	1	IL4R
GNB2	0	0.753069	0.307	0.192	0	1	GNB2
BTG2	0	0.752753	0.349	0.216	0	1	BTG2
ZFP36L1	0	0.75115	0.558	0.407	0	1	ZFP36L1
PFN1	0	0.748644	0.489	0.335	0	1	PFN1
SAT1	0	0.748016	0.957	0.859	0	1	SAT1
LRP10.1	0	0.747716	0.192	0.088	0	1	LRP10
PYGL	0	0.747504	0.131	0.048	0	1	PYGL
TNFRSF10C	0	0.747293	0.142	0.041	0	1	TNFRSF10C
APBB1IP	0	0.744632	0.219	0.107	0	1	APBB1IP
ACTG1.1	0	0.741731	0.609	0.423	0	1	ACTG1
FLOT2	0	0.740979	0.164	0.067	0	1	FLOT2
PYCARD.1	0	0.738904	0.159	0.089	0	1	PYCARD
XPO6.1	0	0.738093	0.258	0.115	0	1	XPO6
PTPRC	0	0.73448	0.666	0.464	0	1	PTPRC
CCDC71L	0	0.731489	0.229	0.116	0	1	CCDC71L
FPR1	0	0.731255	0.619	0.395	0	1	FPR1
TNFRSF1A	0	0.730002	0.231	0.121	0	1	TNFRSF1A
TYROBP	0	0.728882	0.739	0.516	0	1	TYROBP
AL034397.3	0	0.72809	0.144	0.048	0	1	AL034397.3
CARD16.1	0	0.725442	0.339	0.206	0	1	CARD16
CYBA	0	0.724593	0.671	0.502	0	1	CYBA
CYTH4	0	0.724207	0.326	0.175	0	1	CYTH4
TPM4.1	0	0.723704	0.258	0.173	0	1	TPM4
CAP1	0	0.718191	0.407	0.272	0	1	CAP1
BX470102.1	0	0.716872	0.172	0.121	0	1	BX470102.1
RGS2	0	0.716606	0.469	0.313	0	1	RGS2
SLC2A3.1	0	0.71461	0.435	0.286	0	1	SLC2A3
ARPC3	0	0.713584	0.491	0.343	0	1	ARPC3
PPT1	0	0.711637	0.432	0.295	0	1	PPT1
AC099063.1	0	0.708048	0.149	0.056	0	1	AC099063.1
PSMB9	0	0.707353	0.13	0.055	0	1	PSMB9
H3F3B.1	0	0.705313	0.95	0.806	0	1	H3F3B
H2AFZ.1	0	0.70524	0.156	0.103	0	1	H2AFZ
MCTP2	0	0.70428	0.151	0.051	0	1	MCTP2
MYL6	0	0.704226	0.684	0.505	0	1	MYL6
RAC2.1	0	0.702839	0.437	0.266	0	1	RAC2
CTSS	0	0.696028	0.469	0.325	0	1	CTSS
MMP25	0	0.69104	0.128	0.035	0	1	MMP25
MYL12A	0	0.690424	0.515	0.362	0	1	MYL12A
IL1B.1	0	0.687612	0.506	0.334	0	1	IL1B
HCAR3.1	0	0.687262	0.356	0.204	0	1	HCAR3
ATG3	0	0.685788	0.198	0.119	0	1	ATG3
SORL1.1	0	0.685641	0.328	0.17	0	1	SORL1
TLR4.1	0	0.684454	0.202	0.109	0	1	TLR4
SLA2	0	0.681741	0.215	0.129	0	1	SLA2
MAPK14	0	0.680355	0.139	0.057	0	1	MAPK14
CASP4	0	0.675122	0.288	0.176	0	1	CASP4
S100P.1	0	0.673467	0.316	0.167	0	1	S100P
ACSL1.1	0	0.671635	0.488	0.319	0	1	ACSL1
AC026333.3.1	0	0.670858	0.366	0.215	0	1	AC026333.3
AC017002.6	0	0.668409	0.176	0.085	0	1	AC017002.6
RBMS1	0	0.668118	0.199	0.123	0	1	RBMS1
SRGN	0	0.667324	0.979	0.858	0	1	SRGN
RHOG	0	0.665816	0.394	0.26	0	1	RHOG
CREB5.1	0	0.665365	0.221	0.102	0	1	CREB5
APOBEC3A	0	0.664555	0.214	0.096	0	1	APOBEC3A
SMCHD1.1	0	0.662159	0.467	0.289	0	1	SMCHD1
LPCAT2	0	0.659046	0.142	0.07	0	1	LPCAT2
TMEM154	0	0.65729	0.304	0.149	0	1	TMEM154
CEBPD	0	0.656883	0.398	0.281	0	1	CEBPD
ACTN1	0	0.655423	0.236	0.147	0	1	ACTN1
EVI2B	0	0.654953	0.342	0.214	0	1	EVI2B
MCEMP1	0	0.654345	0.252	0.159	0	1	MCEMP1
TYMP.1	0	0.653389	0.432	0.306	0	1	TYMP
PARP14	0	0.65209	0.276	0.186	0	1	PARP14
CPPED1	0	0.651933	0.117	0.053	0	1	CPPED1
LAMTOR5.1	0	0.651804	0.122	0.094	0	1	LAMTOR5
RTN3	0	0.651544	0.188	0.115	0	1	RTN3
DYSF	0	0.650925	0.114	0.036	0	1	DYSF
TKT.1	0	0.650813	0.129	0.092	0	1	TKT
PSMB3	0	0.650801	0.169	0.113	0	1	PSMB3
SHISA5	0	0.648378	0.158	0.073	0	1	SHISA5
DGAT2	0	0.645287	0.165	0.066	0	1	DGAT2
PSME1	0	0.641801	0.248	0.181	0	1	PSME1
RALB	0	0.640686	0.203	0.11	0	1	RALB
CD14	0	0.640456	0.376	0.245	0	1	CD14
CD37	0	0.63948	0.194	0.124	0	1	CD37
MIR4435.2HG	0	0.639269	0.209	0.118	0	1	MIR4435.2HG
SAMD9	0	0.63729	0.145	0.072	0	1	SAMD9
PGK1.1	0	0.633123	0.221	0.162	0	1	PGK1
SLC25A37.1	0	0.631857	0.771	0.549	0	1	SLC25A37
YPEL3	0	0.63136	0.286	0.158	0	1	YPEL3
CDKN2D	0	0.630273	0.218	0.119	0	1	CDKN2D
CHD1.1	0	0.629294	0.192	0.116	0	1	CHD1
SCO2.1	0	0.624756	0.289	0.213	0	1	SCO2
NMI	0	0.621828	0.159	0.083	0	1	NMI
EIF2AK2	0	0.621586	0.115	0.054	0	1	EIF2AK2
CD55	0	0.620833	0.541	0.39	0	1	CD55
RAB27A	0	0.620423	0.137	0.069	0	1	RAB27A
GPR65	0	0.62037	0.162	0.075	0	1	GPR65
IFNAR1	0	0.619256	0.207	0.131	0	1	IFNAR1
FCGR1B	0	0.61798	0.183	0.096	0	1	FCGR1B
RAB24	0	0.615941	0.18	0.093	0	1	RAB24
EHD1.1	0	0.615347	0.309	0.203	0	1	EHD1
SNX20	0	0.614702	0.104	0.035	0	1	SNX20
LITAF	0	0.61033	0.907	0.746	0	1	LITAF
PTEN	0	0.607977	0.25	0.149	0	1	PTEN
ADAM8	0	0.60367	0.183	0.105	0	1	ADAM8
IL1R2.1	0	0.60301	0.497	0.318	0	1	IL1R2
RNF19B	0	0.601465	0.191	0.124	0	1	RNF19B
TAGAP	0	0.600088	0.235	0.14	0	1	TAGAP
AC124319.1	0	0.597258	0.354	0.25	0	1	AC124319.1
ANXA11.1	0	0.597182	0.148	0.1	0	1	ANXA11
UBE2L6	0	0.597087	0.17	0.106	0	1	UBE2L6
FKBP8	0	0.592395	0.129	0.076	0	1	FKBP8
VASP	0	0.590926	0.486	0.338	0	1	VASP
H3F3AP4.1	0	0.590885	0.282	0.187	0	1	H3F3AP4
ABTB1	0	0.58639	0.208	0.106	0	1	ABTB1
GNG5	0	0.585907	0.416	0.315	0	1	GNG5
PADI2	0	0.585533	0.127	0.047	0	1	PADI2
AL359762.3	0	0.579514	0.469	0.35	0	1	AL359762.3
CYP4F3	0	0.57846	0.103	0.033	0	1	CYP4F3
JUND.1	0	0.577816	0.48	0.429	0	1	JUND
NAMPTP1	0	0.576886	0.802	0.612	0	1	NAMPTP1
ARPC2	0	0.576018	0.484	0.363	0	1	ARPC2
EFHD2.1	0	0.570571	0.561	0.418	0	1	EFHD2
PFKFB3.1	0	0.570446	0.197	0.133	0	1	PFKFB3
MIDN	0	0.567681	0.25	0.167	0	1	MIDN
DDX21.1	0	0.56622	0.14	0.101	0	1	DDX21
B2M.1	0	0.565328	0.975	0.892	0	1	B2M
ARID4B	0	0.557224	0.236	0.162	0	1	ARID4B
LAP3	0	0.544865	0.129	0.098	0	1	LAP3
CEBPB	0	0.542306	0.689	0.546	0	1	CEBPB
CALM2	0	0.541117	0.206	0.171	0	1	CALM2
AIF1	0	0.540701	0.182	0.133	0	1	AIF1
ALOX5AP.1	0	0.53614	0.691	0.513	0	1	ALOX5AP
TAGLN2	0	0.534184	0.271	0.219	0	1	TAGLN2
CLEC2B.1	0	0.53328	0.345	0.232	0	1	CLEC2B
RIPOR2	0	0.531388	0.482	0.305	0	1	RIPOR2
LCP1	0	0.530539	0.677	0.523	0	1	LCP1
DUSP1.1	0	0.529493	0.843	0.72	0	1	DUSP1
HCLS1	0	0.528894	0.272	0.191	0	1	HCLS1
FOS.1	0	0.528761	0.682	0.585	0	1	FOS
VAPA.1	0	0.527932	0.183	0.151	0	1	VAPA
PRR13	0	0.508584	0.282	0.208	0	1	PRR13
AC004922.1	0	0.502823	0.296	0.238	0	1	AC004922.1
ATP5F1E	0	0.501817	0.573	0.436	0	1	ATP5F1E
ITGB2.1	0	0.500512	0.139	0.111	0	1	ITGB2
PELI1.1	0	0.498137	0.328	0.204	0	1	PELI1
UBE2B.1	0	0.495458	0.481	0.361	0	1	UBE2B
ARPC1B	0	0.493808	0.299	0.242	0	1	ARPC1B
AC008763.3	0	0.493575	0.22	0.172	0	1	AC008763.3
ADGRG3	0	0.488376	0.25	0.135	0	1	ADGRG3
TRAPPC5	0	0.484239	0.213	0.168	0	1	TRAPPC5
POMP	0	0.483733	0.181	0.161	0	1	POMP
KPNB1	0	0.483298	0.135	0.104	0	1	KPNB1
FCGRT	0	0.481306	0.153	0.122	0	1	FCGRT
HLA.E	0	0.473788	0.378	0.281	0	1	HLA.E
ATP5MPL	0	0.464124	0.123	0.118	0	1	ATP5MPL
HCK	0	0.462231	0.422	0.308	0	1	HCK
AC078927.1	0	0.460744	0.156	0.131	0	1	AC078927.1
AKAP13.1	0	0.455092	0.171	0.151	0	1	AKAP13
SH3BGRL3	0	0.453367	0.596	0.399	0	1	SH3BGRL3
YWHAB	0	0.45051	0.212	0.19	0	1	YWHAB
UBE2D3	0	0.437873	0.401	0.327	0	1	UBE2D3
SMIM25.1	0	0.437032	0.459	0.338	0	1	SMIM25
CSF3R	0	0.435527	0.786	0.578	0	1	CSF3R
ACTR2	0	0.435516	0.287	0.244	0	1	ACTR2
UPP1.1	0	0.422522	0.175	0.16	0	1	UPP1
ANP32A.1	0	0.419474	0.461	0.322	0	1	ANP32A
TMEM59	0	0.419091	0.148	0.133	0	1	TMEM59
COX5B.1	0	0.398419	0.138	0.134	0	1	COX5B
RPL28.1	0	0.392482	0.511	0.352	0	1	RPL28
PRKAR1A	0	0.384675	0.137	0.124	0	1	PRKAR1A
ELOB	0	0.382906	0.183	0.168	0	1	ELOB
CCNI	0	0.374393	0.237	0.22	0	1	CCNI
NAMPT	0	0.360532	0.957	0.876	0	1	NAMPT
DEK	0	0.355401	0.128	0.131	0	1	DEK
UBL5	0	0.354682	0.165	0.172	0	1	UBL5
LDHA.1	0	0.350376	0.105	0.118	0	1	LDHA
COX6B1	0	0.33171	0.157	0.16	0	1	COX6B1
PNRC1.1	0	0.320159	0.78	0.665	0	1	PNRC1
GNAS.1	0	0.295603	0.163	0.176	0	1	GNAS
SUB1	0	0.285971	0.159	0.167	0	1	SUB1
SOD2.1	0	0.274328	0.976	0.899	0	1	SOD2
RPS9	0	0.268534	0.142	0.158	0	1	RPS9
RPL31.1	0	-0.2521	0.026	0.108	0	1	RPL31
ANKRD28	0	-0.265289	0.038	0.103	0	1	ANKRD28
PDIA3	0	-0.266789	0.028	0.108	0	1	PDIA3
SLC25A3	0	-0.271056	0.029	0.113	0	1	SLC25A3
FTL.1	0	-0.271818	0.992	0.896	0	1	FTL
CAPG	0	-0.279059	0.029	0.103	0	1	CAPG
AluSz	0	-0.286986	0.995	0.996	0	1	AluSz
AluJb	0	-0.290904	0.996	0.995	0	1	AluJb
CLTA	0	-0.291219	0.026	0.109	0	1	CLTA
DBI	0	-0.296934	0.049	0.138	0	1	DBI
CTNNB1	0	-0.3029	0.03	0.113	0	1	CTNNB1
AluSx	0	-0.303	0.997	0.997	0	1	AluSx
YBX3	0	-0.303078	0.035	0.116	0	1	YBX3
BTF3.1	0	-0.307086	0.041	0.129	0	1	BTF3
AluSq2	0	-0.31227	0.985	0.99	0	1	AluSq2
AluJr	0	-0.313481	0.985	0.989	0	1	AluJr
AluY	0	-0.319983	0.996	0.995	0	1	AluY
AC138811.2.1	0	-0.321886	0.038	0.129	0	1	AC138811.2
UQCRH	0	-0.32682	0.015	0.102	0	1	UQCRH
CAST.1	0	-0.330474	0.102	0.188	0	1	CAST
SNORA10.1	0	-0.338155	0.023	0.112	0	1	SNORA10
AluSx3	0	-0.339821	0.932	0.954	0	1	AluSx3
AluSz6	0	-0.344754	0.962	0.975	0	1	AluSz6
MIRb	0	-0.355233	0.959	0.973	0	1	MIRb
L2a	0	-0.36311	0.961	0.978	0	1	L2a
AluSc	0	-0.369441	0.94	0.963	0	1	AluSc
PKM	0	-0.371433	0.039	0.141	0	1	PKM
ZNF207	0	-0.374451	0.05	0.125	0	1	ZNF207
FKBP15	0	-0.374654	0.039	0.116	0	1	FKBP15
DNAJC3	0	-0.381639	0.03	0.106	0	1	DNAJC3
BHLHE40	0	-0.385552	0.048	0.127	0	1	BHLHE40
AC018738.1	0	-0.386349	0.02	0.117	0	1	AC018738.1
AluJr4	0	-0.387449	0.81	0.861	0	1	AluJr4
SSR4.1	0	-0.392131	0.011	0.105	0	1	SSR4
CYTH1	0	-0.394239	0.041	0.122	0	1	CYTH1
PDXK	0	-0.394999	0.02	0.109	0	1	PDXK
RPL18AP3.1	0	-0.397304	0.009	0.102	0	1	RPL18AP3
EEF2.1	0	-0.398299	0.02	0.12	0	1	EEF2
SNORA52.1	0	-0.398944	0.017	0.116	0	1	SNORA52
L2c	0	-0.422047	0.923	0.952	0	1	L2c
EEF1A1P5.1	0	-0.426411	0.007	0.104	0	1	EEF1A1P5
ATP6V1D.1	0	-0.428151	0.037	0.109	0	1	ATP6V1D
ADAM17	0	-0.428449	0.079	0.167	0	1	ADAM17
L2	0	-0.435019	0.794	0.853	0	1	L2
ARL8B.1	0	-0.436053	0.053	0.142	0	1	ARL8B
MT.ATP8.1	0	-0.437619	0.035	0.124	0	1	MT.ATP8
PPIA.1	0	-0.442351	0.005	0.105	0	1	PPIA
CANX	0	-0.442894	0.035	0.133	0	1	CANX
COX7C.1	0	-0.445091	0.012	0.11	0	1	COX7C
RPL27.1	0	-0.446606	0.057	0.155	0	1	RPL27
RPL7.1	0	-0.456929	0.014	0.117	0	1	RPL7
PLEKHB2.1	0	-0.462237	0.065	0.153	0	1	PLEKHB2
MT.TS1.1	0	-0.462633	0.006	0.102	0	1	MT.TS1
EEF1A1P11.1	0	-0.462799	0.01	0.111	0	1	EEF1A1P11
ZFAND5	0	-0.470854	0.065	0.162	0	1	ZFAND5
EEF1G.1	0	-0.482761	0.029	0.134	0	1	EEF1G
MIR1244.1.1	0	-0.485676	0.008	0.11	0	1	MIR1244.1
AP002990.1.1	0	-0.485951	0.029	0.135	0	1	AP002990.1
RPL36A.HNRNPH2.1	0	-0.488921	0.035	0.14	0	1	RPL36A.HNRNPH2
SH3D19.1	0	-0.492993	0.055	0.152	0	1	SH3D19
MTCO2P12.1	0	-0.501004	0.039	0.137	0	1	MTCO2P12
AL669831.3.1	0	-0.509193	0.032	0.127	0	1	AL669831.3
RPL17.1	0	-0.522215	0.074	0.173	0	1	RPL17
RPL4.1	0	-0.522271	0.005	0.109	0	1	RPL4
NAP1L1	0	-0.524837	0.005	0.107	0	1	NAP1L1
SENP3.EIF4A1.1	0	-0.528556	0.044	0.155	0	1	SENP3.EIF4A1
L1ME1	0	-0.529308	0.683	0.775	0	1	L1ME1
RPL27A.1	0	-0.530988	0.064	0.169	0	1	RPL27A
HSPA8.1	0	-0.534014	0.016	0.101	0	1	HSPA8
HSP90B1.1	0	-0.535196	0.033	0.131	0	1	HSP90B1
TPP1.1	0	-0.538648	0.06	0.168	0	1	TPP1
X7A-LINE	0	-0.545381	0.045	0.13	0	1	X7A-LINE
L1MEd	0	-0.551282	0.584	0.699	0	1	L1MEd
FLNA.1	0	-0.553905	0.038	0.151	0	1	FLNA
L1M4c	0	-0.557202	0.122	0.233	0	1	L1M4c
EIF4A1.1	0	-0.560312	0.058	0.173	0	1	EIF4A1
CALR.1	0	-0.561992	0.008	0.108	0	1	CALR
AC135178.2.1	0	-0.565736	0.028	0.138	0	1	AC135178.2
RPS10.NUDT3.1	0	-0.567037	0.09	0.19	0	1	RPS10.NUDT3
MT.ND4L.1	0	-0.570281	0.089	0.201	0	1	MT.ND4L
DMXL2	0	-0.575145	0.059	0.163	0	1	DMXL2
SLC43A3.1	0	-0.577215	0.026	0.115	0	1	SLC43A3
RPL23.1	0	-0.586506	0.066	0.176	0	1	RPL23
GSTO1.1	0	-0.586914	0.093	0.216	0	1	GSTO1
ATP6AP1.1	0	-0.589146	0.042	0.14	0	1	ATP6AP1
ID2.1	0	-0.59795	0.046	0.131	0	1	ID2
PTGER4.1	0	-0.600646	0.034	0.116	0	1	PTGER4
RPS25.1	0	-0.622128	0.08	0.186	0	1	RPS25
MGAT1.1	0	-0.625028	0.055	0.169	0	1	MGAT1
THE1D.1	0	-0.628654	0.174	0.3	0	1	THE1D
MAFB	0	-0.629517	0.023	0.109	0	1	MAFB
RPL36A.1	0	-0.636142	0.02	0.131	0	1	RPL36A
NME2.1	0	-0.639463	0.003	0.111	0	1	NME2
MTND2P28.1	0	-0.642678	0.134	0.258	0	1	MTND2P28
RPS29.1	0	-0.646686	0.059	0.173	0	1	RPS29
SLC3A2.1	0	-0.650144	0.033	0.132	0	1	SLC3A2
NME1.NME2.1	0	-0.651055	0.003	0.112	0	1	NME1.NME2
RPS21.1	0	-0.655067	0.032	0.154	0	1	RPS21
ANXA1.1	0	-0.66709	0.047	0.139	0	1	ANXA1
EEF1B2.1	0	-0.672036	0.012	0.125	0	1	EEF1B2
MMACHC	0	-0.691176	0.005	0.116	0	1	MMACHC
VIM.1	0	-0.692362	0.314	0.304	0	1	VIM
RPL24.1	0	-0.698527	0.06	0.183	0	1	RPL24
RPS7.1	0	-0.700137	0.074	0.179	0	1	RPS7
CCRL2.1	0	-0.704896	0.08	0.19	0	1	CCRL2
SPAG9.1	0	-0.710678	0.131	0.257	0	1	SPAG9
P2RX4.1	0	-0.711158	0.019	0.13	0	1	P2RX4
SGTB.1	0	-0.713718	0.034	0.112	0	1	SGTB
MIR4709.1	0	-0.714699	0.078	0.209	0	1	MIR4709
RPL35A.1	0	-0.716652	0.059	0.181	0	1	RPL35A
RPL37A.1	0	-0.718332	0.036	0.153	0	1	RPL37A
RPL13A.1	0	-0.723308	0.05	0.167	0	1	RPL13A
RPS20.1	0	-0.723986	0.036	0.158	0	1	RPS20
RPL22.1	0	-0.735922	0.003	0.128	0	1	RPL22
LIMS1.1	0	-0.744354	0.123	0.273	0	1	LIMS1
RPL29.1	0	-0.749637	0.058	0.169	0	1	RPL29
PRDX1	0	-0.751605	0.005	0.122	0	1	PRDX1
MT.ND1.1	0	-0.763485	0.554	0.619	0	1	MT.ND1
ZFYVE16.1	0	-0.767573	0.073	0.177	0	1	ZFYVE16
AC010761.2.1	0	-0.76787	0.009	0.133	0	1	AC010761.2
MTCO3P12.1	0	-0.770677	0.099	0.224	0	1	MTCO3P12
RPL14.1	0	-0.783883	0.028	0.15	0	1	RPL14
ZEB2	0	-0.784649	0.168	0.328	0	1	ZEB2
RPL35.1	0	-0.785974	0.016	0.143	0	1	RPL35
MALAT1	0	-0.790195	0.973	0.988	0	1	MALAT1
AC093525.2.1	0	-0.796705	0.189	0.348	0	1	AC093525.2
ATP6V0C.1	0	-0.796906	0.191	0.35	0	1	ATP6V0C
YBX1.1	0	-0.804362	0.033	0.159	0	1	YBX1
RPLP0.1	0	-0.807072	0.005	0.125	0	1	RPLP0
RACK1.1	0	-0.807171	0.029	0.153	0	1	RACK1
SGK1.1	0	-0.813856	0.063	0.188	0	1	SGK1
RPSA.1	0	-0.816255	0.005	0.124	0	1	RPSA
RPS15.1	0	-0.826656	0.073	0.195	0	1	RPS15
CD68	0	-0.835761	0.017	0.139	0	1	CD68
RPS18.1	0	-0.844871	0.007	0.13	0	1	RPS18
RPS27.1	0	-0.85053	0.123	0.228	0	1	RPS27
RPL9.1	0	-0.854546	0.071	0.189	0	1	RPL9
RPL32.1	0	-0.8569	0.1	0.208	0	1	RPL32
NPC2.1	0	-0.860525	0.114	0.265	0	1	NPC2
SLAMF7.1	0	-0.865818	0.018	0.119	0	1	SLAMF7
RPL6.1	0	-0.867465	0.032	0.158	0	1	RPL6
RPL36.1	0	-0.868208	0.02	0.156	0	1	RPL36
ATP6V1F.1	0	-0.869869	0.035	0.177	0	1	ATP6V1F
RPL26.1	0	-0.873363	0.069	0.176	0	1	RPL26
GPX4	0	-0.887132	0.045	0.179	0	1	GPX4
MT.ND2.1	0	-0.895923	0.382	0.502	0	1	MT.ND2
RPS5.1	0	-0.899548	0.015	0.142	0	1	RPS5
RPL19.1	0	-0.90172	0.095	0.201	0	1	RPL19
PSAP.1	0	-0.914105	0.169	0.307	0	1	PSAP
RPS6.1	0	-0.916655	0.075	0.189	0	1	RPS6
RPL5.1	0	-0.931389	0.006	0.132	0	1	RPL5
RPS13.1	0	-0.93354	0.053	0.178	0	1	RPS13
RPL8.1	0	-0.954798	0.067	0.194	0	1	RPL8
MT.ND3.1	0	-0.95945	0.356	0.432	0	1	MT.ND3
RPL7A.1	0	-0.960344	0.046	0.166	0	1	RPL7A
RPL11.1	0	-0.9631	0.073	0.181	0	1	RPL11
RPL18.1	0	-0.970083	0.05	0.181	0	1	RPL18
CXCR4.1	0	-0.971042	0.25	0.426	0	1	CXCR4
ANXA2.1	0	-0.975549	0.004	0.135	0	1	ANXA2
RPL10A.1	0	-0.980785	0.003	0.134	0	1	RPL10A
RPS28	0	-0.986855	0.079	0.243	0	1	RPS28
AC016876.2.1	0	-0.992577	0.063	0.208	0	1	AC016876.2
RPL12.1	0	-1.00254	0.068	0.194	0	1	RPL12
CD63.1	0	-1.00279	0.262	0.409	0	1	CD63
RPLP2.1	0	-1.00674	0.053	0.182	0	1	RPLP2
RPL15.1	0	-1.00748	0.031	0.165	0	1	RPL15
LGALS1.1	0	-1.01069	0.041	0.149	0	1	LGALS1
PLIN2.1	0	-1.02081	0.023	0.14	0	1	PLIN2
RPL23A.1	0	-1.02397	0.014	0.15	0	1	RPL23A
PLPP3.1	0	-1.04168	0.008	0.104	0	1	PLPP3
GPX1.1	0	-1.04405	0.03	0.162	0	1	GPX1
RPL3.1	0	-1.05135	0.015	0.147	0	1	RPL3
HSP90AB1.1	0	-1.05315	0.019	0.147	0	1	HSP90AB1
AC025580.1.1	0	-1.05764	0.018	0.145	0	1	AC025580.1
VEGFA.1	0	-1.0581	0.034	0.171	0	1	VEGFA
HMOX1.1	0	-1.05897	0.025	0.128	0	1	HMOX1
FNIP2.1	0	-1.05974	0.005	0.127	0	1	FNIP2
ASAH1.1	0	-1.07211	0.188	0.389	0	1	ASAH1
CTSL.1	0	-1.08466	0.009	0.111	0	1	CTSL
MT.ND6.1	0	-1.11217	0.044	0.193	0	1	MT.ND6
CCL3L1.1	0	-1.13067	0.017	0.123	0	1	CCL3L1
MT.ND4.1	0	-1.15567	0.453	0.533	0	1	MT.ND4
PLAU.1	0	-1.15969	0.053	0.153	0	1	PLAU
RPLP1.1	0	-1.16544	0.183	0.275	0	1	RPLP1
ATG10.1	0	-1.16588	0.031	0.163	0	1	ATG10
EEF1A1.1	0	-1.17241	0.046	0.197	0	1	EEF1A1
MT.ND5.1	0	-1.17258	0.11	0.257	0	1	MT.ND5
ANXA5	0	-1.1857	0.05	0.212	0	1	ANXA5
JUN.1	0	-1.20291	0.081	0.244	0	1	JUN
MTATP6P1.1	0	-1.21636	0.231	0.352	0	1	MTATP6P1
RPS23.1	0	-1.21804	0.03	0.164	0	1	RPS23
CD83.1	0	-1.221	0.061	0.245	0	1	CD83
RPL18A.1	0	-1.22685	0.036	0.175	0	1	RPL18A
MT.CO2.1	0	-1.2317	0.56	0.6	0	1	MT.CO2
MRNIP.1	0	-1.24056	0.151	0.371	0	1	MRNIP
RPS4X.1	0	-1.24563	0.01	0.148	0	1	RPS4X
RPS19.1	0	-1.26575	0.079	0.221	0	1	RPS19
MT.CYB.1	0	-1.28017	0.407	0.487	0	1	MT.CYB
SQSTM1.1	0	-1.28454	0.213	0.469	0	1	SQSTM1
PTMA.1	0	-1.28828	0.034	0.191	0	1	PTMA
IFI30.1	0	-1.29744	0.272	0.437	0	1	IFI30
AC007192.1.1	0	-1.31342	0.257	0.423	0	1	AC007192.1
MT.CO3.1	0	-1.31741	0.513	0.562	0	1	MT.CO3
MTCO1P12.1	0	-1.36212	0.071	0.221	0	1	MTCO1P12
RPS8.1	0	-1.38396	0.031	0.172	0	1	RPS8
CSTB.1	0	-1.4075	0.148	0.334	0	1	CSTB
MT.ATP6.1	0	-1.41082	0.447	0.533	0	1	MT.ATP6
CXCL3.1	0	-1.43647	0.008	0.11	0	1	CXCL3
RPS12.1	0	-1.55718	0.04	0.182	0	1	RPS12
CTSB.1	0	-1.58075	0.055	0.188	0	1	CTSB
PI3.1	0	-1.62259	0.184	0.335	0	1	PI3
RPL10.1	0	-1.69587	0.052	0.197	0	1	RPL10
CCL4.1	0	-1.69671	0.063	0.249	0	1	CCL4
CCL4L2.1	0	-1.72265	0.035	0.189	0	1	CCL4L2
CTSD.1	0	-1.77013	0.206	0.458	0	1	CTSD
RPL13.1	0	-1.80487	0.049	0.197	0	1	RPL13
S100A10.1	0	-1.88926	0.017	0.174	0	1	S100A10
LGALS3.1	0	-1.95964	0.032	0.27	0	1	LGALS3
CXCL2.1	0	-2.00503	0.047	0.243	0	1	CXCL2
MIR147B.1	0	-2.12309	0.033	0.279	0	1	MIR147B
AC243829.4.1	0	-2.19639	0.023	0.237	0	1	AC243829.4
CCL3.1	0	-2.26387	0.026	0.245	0	1	CCL3
MT.CO1.1	0	-2.31308	0.249	0.37	0	1	MT.CO1
C15orf48.1	0	-2.5088	0.076	0.384	0	1	C15orf48
VMP1.1	4.94065645841247e-324	0.493932	0.261	0.201	2.88479989950245e-319	1	VMP1
MIR3945HG	1.48219693752374e-323	0.636923	0.223	0.129	8.65439969850736e-319	1	MIR3945HG
RPS24.1	3.95252516672997e-322	-0.870572	0.108	0.207	2.30783991960196e-317	1	RPS24
NDUFA1	4.64421707090772e-322	0.257667	0.099	0.113	2.71171190553231e-317	1	NDUFA1
RAB31	1.24504542751994e-321	0.477931	0.168	0.132	7.26969574674619e-317	1	RAB31
CFLAR	3.18672341567604e-321	0.406153	0.438	0.363	1.86069593517908e-316	1	CFLAR
CCL20.1	1.39277105562647e-320	-1.28719	0.033	0.109	8.13225091669742e-316	1	CCL20
ALDOA	3.10144768520384e-319	0.479246	0.299	0.249	1.81090428891367e-314	1	ALDOA
CAPZB	6.94483375076748e-319	0.389571	0.192	0.173	4.05501897873563e-314	1	CAPZB
NEDD8	7.06778692739153e-318	0.410583	0.14	0.122	4.12681010903464e-313	1	NEDD8
AluSp	1.36933455765035e-317	-0.277755	0.984	0.987	7.99540754866462e-313	1	AluSp
WARS	7.94317589715258e-317	0.564464	0.15	0.119	4.63794097458842e-312	1	WARS
TXN.1	1.10443204730827e-315	0.456762	0.41	0.31	6.44866828102825e-311	1	TXN
MYL12B	1.29064544851371e-315	0.43534	0.377	0.309	7.53594970932672e-311	1	MYL12B
L1M4	6.2353959522565e-315	-0.537886	0.539	0.651	3.64078534256305e-310	1	L1M4
IAH1	8.75215818526669e-315	-0.312567	0.047	0.116	5.11029764279537e-310	1	IAH1
CKAP4	1.23717951756101e-314	0.607944	0.154	0.092	7.22376748508698e-310	1	CKAP4
RPS16.1	2.12657338031944e-314	-0.737582	0.154	0.264	0	1	RPS16
TPM3	6.31616762911713e-314	0.41871	0.349	0.3	0	1	TPM3
MTND1P23.1	1.09434592356388e-312	-0.548143	0.147	0.258	6.38978e-308	1	MTND1P23
CLTC	2.15161125735486e-312	-0.255796	0.056	0.123	1.2563e-307	1	CLTC
SRSF3	3.5038751763955e-312	-0.269029	0.064	0.134	2.04588e-307	1	SRSF3
CD274	4.28899920971702e-312	0.609043	0.149	0.072	2.5043e-307	1	CD274
AC093512.2	7.73461402132451e-311	0.483845	0.297	0.248	4.51616e-306	1	AC093512.2
STX11	1.96137580838702e-310	0.53219	0.149	0.101	1.14523e-305	1	STX11
IRF7	0	0.589815	0.114	0.054	1.03761e-304	1	IRF7
FCGR1A	0	0.586173	0.186	0.105	5.10538e-304	1	FCGR1A
SLPI.1	5.28826e-307	-1.05337	0.167	0.266	3.08776e-302	1	SLPI
CALM1.1	5.31565e-307	0.350337	0.178	0.178	3.10375e-302	1	CALM1
LAMP1	1.42682e-306	-0.284141	0.092	0.17	8.33108e-302	1	LAMP1
SF3B6	1.67654e-306	0.389071	0.121	0.11	9.78912e-302	1	SF3B6
ERBIN.1	3.66272e-306	-0.784724	0.141	0.254	2.13863e-301	1	ERBIN
DDX60L	2.84092e-305	0.510096	0.279	0.185	1.65879e-300	1	DDX60L
AL445524.1	9.52226e-305	0.627401	0.117	0.052	5.55995e-300	1	AL445524.1
MT.RNR1	1.32068e-304	-0.369257	0.938	0.945	7.71132e-300	1	MT.RNR1
SP100	8.3128e-304	0.475533	0.255	0.192	4.85376e-299	1	SP100
ARPC4	1.46974e-303	0.429473	0.203	0.168	8.58167e-299	1	ARPC4
HNRNPA2B1	2.47099e-303	-0.318342	0.149	0.243	1.44279e-298	1	HNRNPA2B1
GBP4	1.08699e-302	0.677496	0.17	0.096	6.34682e-298	1	GBP4
CD177	1.29224e-302	0.721358	0.123	0.051	7.54525e-298	1	CD177
MSN	1.5567e-302	0.351863	0.2	0.186	9.08943e-298	1	MSN
MCL1	2.17346e-302	0.383134	0.542	0.449	1.26906e-297	1	MCL1
RPS10.1	3.037e-302	-0.611871	0.095	0.194	1.77327e-297	1	RPS10
EPSTI1	1.39664e-300	0.569422	0.145	0.083	8.15484e-296	1	EPSTI1
TMEM50A	2.1309e-300	0.311742	0.142	0.141	1.24421e-295	1	TMEM50A
MYO1F	2.51014e-300	0.519214	0.259	0.172	1.46564e-295	1	MYO1F
CDC42	9.58396e-300	0.385782	0.359	0.308	5.59598e-295	1	CDC42
HNRNPK	1.96895e-299	0.297136	0.181	0.18	1.14965e-294	1	HNRNPK
CLEC4A	2.19862e-299	0.543877	0.154	0.072	1.28375e-294	1	CLEC4A
L1MB1	3.86252e-299	-0.447685	0.117	0.212	2.25529e-294	1	L1MB1
L2b	5.6831e-298	-0.336398	0.875	0.909	3.31831e-293	1	L2b
RALGDS.1	6.08526e-297	-0.647095	0.057	0.141	3.55312e-292	1	RALGDS
UQCR11	6.33964e-297	0.267825	0.152	0.159	3.70165e-292	1	UQCR11
ETV6.1	8.96547e-297	0.464118	0.124	0.09	5.23485e-292	1	ETV6
SMAP2.1	9.06491e-297	0.533056	0.236	0.173	5.29291e-292	1	SMAP2
PHACTR1.1	1.18412e-296	-0.735229	0.31	0.433	6.91397e-292	1	PHACTR1
AC011462.1	1.35127e-296	0.479271	0.158	0.118	7.88992e-292	1	AC011462.1
CYTOR	2.725e-295	0.577219	0.197	0.128	1.5911e-290	1	CYTOR
SELPLG	7.21218e-294	0.571609	0.109	0.049	4.21112e-289	1	SELPLG
HIST2H2AA3.1	2.13874e-293	0.487008	0.446	0.333	1.24879e-288	1	HIST2H2AA3
PNISR	6.44403e-291	-0.357242	0.064	0.138	3.76261e-286	1	PNISR
PLSCR1	2.45892e-289	0.45681	0.313	0.242	1.43574e-284	1	PLSCR1
WDR1	1.44922e-287	0.314256	0.106	0.107	8.46186e-283	1	WDR1
ARID5A	4.35584e-287	0.540538	0.13	0.074	2.54333e-282	1	ARID5A
HAL1	2.96586e-285	-0.482712	0.614	0.703	1.73174e-280	1	HAL1
GLRX	1.80925e-283	0.45328	0.179	0.149	1.0564e-278	1	GLRX
UBE2D1	1.81644e-283	0.492703	0.229	0.162	1.0606e-278	1	UBE2D1
CELF1	1.87472e-283	-0.279026	0.04	0.1	1.09463e-278	1	CELF1
ZDHHC18	1.89101e-282	0.468675	0.171	0.086	1.10414e-277	1	ZDHHC18
CHSY1	3.85359e-281	0.555129	0.111	0.051	2.25007e-276	1	CHSY1
PXN	5.8116e-280	0.532419	0.131	0.06	3.39334e-275	1	PXN
UBE2J1	3.38446e-279	0.390535	0.134	0.121	1.97615e-274	1	UBE2J1
AC067930.5	6.34418e-279	0.292809	0.188	0.184	3.7043e-274	1	AC067930.5
AluJo	6.99676e-279	-0.266234	0.984	0.99	4.08534e-274	1	AluJo
L1P4	1.79094e-278	-0.413671	0.048	0.117	1.04571e-273	1	L1P4
AC242842.3.1	3.38005e-278	-0.582416	0.069	0.152	1.97358e-273	1	AC242842.3
KATNBL1.1	3.86935e-278	-0.934734	0.124	0.222	2.25927e-273	1	KATNBL1
EXOSC4	5.59928e-278	0.586934	0.117	0.052	3.26937e-273	1	EXOSC4
RPL21.1	1.82997e-277	-0.4831	0.105	0.198	1.0685e-272	1	RPL21
EEF1D	1.53636e-276	0.289929	0.192	0.188	8.97064e-272	1	EEF1D
L1M5	1.01135e-275	-0.358312	0.83	0.87	5.90515e-271	1	L1M5
AluSq	2.95455e-275	-0.328688	0.875	0.907	1.72513e-270	1	AluSq
AC120057.2.1	7.92532e-275	0.292659	0.702	0.594	4.62751e-270	1	AC120057.2
MT.RNR2	3.98541e-274	-0.388678	0.995	0.995	2.32704e-269	1	MT.RNR2
ATP13A3	4.61992e-274	-0.330112	0.111	0.192	2.69753e-269	1	ATP13A3
GABARAP.1	7.80976e-274	0.291583	0.704	0.596	4.56004e-269	1	GABARAP
AC006511.5	1.86371e-273	0.517738	0.15	0.072	1.0882e-268	1	AC006511.5
TREM1.1	2.82733e-273	0.388394	0.467	0.356	1.65085e-268	1	TREM1
L1MB7	3.38314e-273	-0.402813	0.761	0.817	1.97538e-268	1	L1MB7
L1MC2	2.46881e-271	-0.534665	0.223	0.34	1.44152e-266	1	L1MC2
HLA.B.1	1.52164e-270	0.35005	0.556	0.47	8.8847e-266	1	HLA.B
TRIB1	2.16972e-270	0.505269	0.254	0.166	1.26688e-265	1	TRIB1
TMA7	3.00695e-270	0.302808	0.209	0.202	1.75573e-265	1	TMA7
SHKBP1	2.96468e-269	0.504768	0.192	0.12	1.73105e-264	1	SHKBP1
OASL	8.90282e-268	0.538093	0.101	0.046	5.19827e-263	1	OASL
VSIR	1.73482e-267	0.521564	0.202	0.12	1.01294e-262	1	VSIR
ADM	4.82694e-267	0.595426	0.156	0.099	2.8184e-262	1	ADM
NCAPH2	8.7193e-267	0.432802	0.109	0.08	5.09111e-262	1	NCAPH2
MSTC	1.03917e-265	-0.396155	0.082	0.159	6.06761e-261	1	MSTC
PGD	1.23831e-265	0.4042	0.122	0.104	7.23036e-261	1	PGD
AC134772.1	4.49654e-265	0.285999	0.161	0.16	2.62548e-260	1	AC134772.1
RPS3.1	6.76936e-265	-0.671439	0.091	0.182	3.95256e-260	1	RPS3
RPS14.1	1.52327e-264	-0.807004	0.122	0.21	8.89423e-260	1	RPS14
TMBIM4	3.23042e-263	0.350668	0.209	0.19	1.88621e-258	1	TMBIM4
THE1C	7.94324e-263	-0.512792	0.173	0.279	4.63798e-258	1	THE1C
BAZ1A	1.04416e-261	0.427201	0.273	0.216	6.09675e-257	1	BAZ1A
UBE2R2	5.84791e-261	0.478931	0.206	0.151	3.41454e-256	1	UBE2R2
RBM47.1	1.05817e-260	0.429159	0.239	0.184	6.17855e-256	1	RBM47
Tigger2	3.16822e-260	-0.44137	0.197	0.303	1.84989e-255	1	Tigger2
MYH9	6.27647e-260	0.444631	0.181	0.136	3.66477e-255	1	MYH9
L1PA13	1.66257e-258	-0.43744	0.157	0.255	9.70758e-254	1	L1PA13
L1MD2	3.5169e-258	-0.545602	0.411	0.534	2.05348e-253	1	L1MD2
AQP9.1	3.95537e-258	0.283667	0.591	0.474	2.3095e-253	1	AQP9
ADGRE5	8.40236e-258	0.447999	0.3	0.229	4.90605e-253	1	ADGRE5
ADAR	1.12139e-257	0.473811	0.201	0.141	6.5477e-253	1	ADAR
NBPF19.1	4.66866e-257	-0.574452	0.066	0.144	2.72598e-252	1	NBPF19
ICAM1	1.12186e-256	0.447614	0.34	0.258	6.55044e-252	1	ICAM1
CLEC7A	2.64164e-256	0.427877	0.357	0.261	1.54243e-251	1	CLEC7A
RPS3A.1	2.67769e-256	-0.728061	0.098	0.189	1.56348e-251	1	RPS3A
RPS2.1	1.17409e-255	-0.796733	0.116	0.202	6.85539e-251	1	RPS2
RNF24	3.8375e-255	0.471881	0.178	0.096	2.24068e-250	1	RNF24
COL4A3BP	1.37145e-254	-0.295157	0.057	0.119	8.00778e-250	1	COL4A3BP
PAIP2	1.44204e-254	0.297548	0.112	0.107	8.41994e-250	1	PAIP2
HSD17B11	1.56118e-253	0.479745	0.11	0.067	9.11556e-249	1	HSD17B11
CSRNP1	1.62034e-253	0.476451	0.205	0.135	9.46102e-249	1	CSRNP1
TLN1	2.44096e-253	0.285828	0.167	0.165	1.42525e-248	1	TLN1
LSP1.1	1.77592e-251	0.454627	0.286	0.19	1.03694e-246	1	LSP1
CEACAM3	4.14266e-250	0.432855	0.149	0.075	2.41886e-245	1	CEACAM3
AFF4	2.08451e-249	-0.383493	0.042	0.104	1.21712e-244	1	AFF4
L1PA17	2.26115e-249	-0.447877	0.131	0.222	1.32026e-244	1	L1PA17
LAPTM5	2.97261e-249	0.357009	0.544	0.443	1.73568e-244	1	LAPTM5
HSMAR1	4.76512e-249	-0.380981	0.044	0.107	2.7823e-244	1	HSMAR1
THE1A	9.16099e-249	-0.336637	0.056	0.121	5.34901e-244	1	THE1A
TXNIP	1.41055e-248	0.507199	0.343	0.254	8.23608e-244	1	TXNIP
USP10	1.44867e-248	0.55777	0.128	0.069	8.45864e-244	1	USP10
MER1B	2.1449e-248	-0.380623	0.175	0.27	1.25239e-243	1	MER1B
KCNJ2	5.27448e-247	0.479294	0.151	0.075	3.07972e-242	1	KCNJ2
MTPN	6.90307e-246	0.276478	0.151	0.148	4.03063e-241	1	MTPN
FAM49B	1.18363e-245	0.363239	0.352	0.285	6.91112e-241	1	FAM49B
SQOR	5.18244e-245	0.307671	0.137	0.133	3.02598e-240	1	SQOR
SNX27.1	3.7996e-243	-0.461598	0.051	0.117	2.21855e-238	1	SNX27
CAPZA1	4.85641e-243	0.351675	0.266	0.229	2.83561e-238	1	CAPZA1
NABP1.1	7.61907e-242	0.350051	0.38	0.269	4.4487e-237	1	NABP1
PRDX5	1.72136e-241	0.453766	0.161	0.121	1.00509e-236	1	PRDX5
DNAJA1	3.90924e-241	0.392989	0.26	0.214	2.28256e-236	1	DNAJA1
IRAK3.1	6.15854e-241	-0.524957	0.165	0.265	3.59591e-236	1	IRAK3
METTL9	1.16732e-240	0.425092	0.117	0.091	6.81586e-236	1	METTL9
L1MC	8.35822e-240	-0.417341	0.204	0.305	4.88028e-235	1	L1MC
AGTRAP	1.8916e-239	0.435062	0.159	0.12	1.10449e-234	1	AGTRAP
UBXN11	2.47738e-238	0.372533	0.44	0.323	1.44651e-233	1	UBXN11
OSTF1	2.6464e-238	0.387601	0.145	0.117	1.5452e-233	1	OSTF1
KCNJ15	2.65706e-238	0.426487	0.18	0.099	1.55143e-233	1	KCNJ15
ROCK1	7.11256e-238	0.262852	0.118	0.121	4.15295e-233	1	ROCK1
CASP1	1.58331e-236	0.476408	0.202	0.145	9.24477e-232	1	CASP1
DOCK8	4.67756e-236	0.469941	0.117	0.07	2.73118e-231	1	DOCK8
RHOB.1	1.06375e-235	-0.396848	0.041	0.1	6.21115e-231	1	RHOB
FBXL5	1.10973e-235	0.472504	0.193	0.116	6.47962e-231	1	FBXL5
ITGAM	8.65611e-235	0.439675	0.114	0.079	5.05421e-230	1	ITGAM
L1MA2	1.34134e-234	-0.490863	0.216	0.322	7.83197e-230	1	L1MA2
DTX3L	1.2851e-233	0.468213	0.104	0.057	7.50355e-229	1	DTX3L
L1MEc	2.74763e-233	-0.499289	0.528	0.632	1.60431e-228	1	L1MEc
FP236383.3.1	9.19199e-233	-0.447515	0.124	0.202	5.36711e-228	1	FP236383.3
AC011511.5	2.49064e-232	0.430258	0.306	0.23	1.45426e-227	1	AC011511.5
ERGIC1	8.46677e-232	0.413426	0.158	0.125	4.94366e-227	1	ERGIC1
SERP1	1.64525e-230	0.313255	0.296	0.269	9.60643e-226	1	SERP1
IRAK2.1	1.82215e-230	-0.552008	0.052	0.121	1.06393e-225	1	IRAK2
MEFV	2.39575e-230	0.443368	0.169	0.091	1.39886e-225	1	MEFV
ETS2	4.05815e-230	0.385088	0.277	0.235	2.36952e-225	1	ETS2
LYN.1	3.22653e-228	0.309874	0.53	0.435	1.88394e-223	1	LYN
RHOH	2.38776e-227	0.542143	0.123	0.07	1.39419e-222	1	RHOH
MOB1A	3.02973e-227	0.308933	0.221	0.201	1.76903e-222	1	MOB1A
MER112	2.32891e-226	-0.381079	0.167	0.257	1.35983e-221	1	MER112
CCDC51	3.74815e-226	0.252087	0.103	0.105	2.18851e-221	1	CCDC51
FP236383.2.1	4.49099e-226	-0.510612	0.139	0.224	2.62224e-221	1	FP236383.2
BCLAF1	1.88116e-225	0.293141	0.119	0.109	1.09839e-220	1	BCLAF1
WAS	2.83131e-225	0.455203	0.104	0.059	1.65317e-220	1	WAS
CHMP5	3.27134e-225	0.369592	0.126	0.108	1.9101e-220	1	CHMP5
CD59	4.58487e-225	0.434334	0.108	0.078	2.67706e-220	1	CD59
AluYf1	6.29404e-225	-0.352572	0.189	0.279	3.67502e-220	1	AluYf1
TLE3	8.78841e-225	0.451334	0.223	0.145	5.13146e-220	1	TLE3
JAK3	1.64625e-223	0.483825	0.163	0.097	9.6123e-219	1	JAK3
EMP3.1	3.87559e-223	-0.412805	0.149	0.235	2.26292e-218	1	EMP3
LRRFIP1	5.02996e-223	0.270399	0.232	0.224	2.93694e-218	1	LRRFIP1
MER4.int	9.00307e-222	-0.388902	0.089	0.16	5.2568e-217	1	MER4.int
CHMP2A.1	3.15241e-221	0.34527	0.217	0.187	1.84066e-216	1	CHMP2A
RTF2	2.37335e-220	0.421705	0.137	0.104	1.38577e-215	1	RTF2
AP000295.1	6.03779e-220	0.350902	0.166	0.139	3.52541e-215	1	AP000295.1
L1M3	1.09464e-217	-0.333543	0.187	0.274	6.39147e-213	1	L1M3
L1M4b	1.15956e-217	-0.368769	0.142	0.224	6.77054e-213	1	L1M4b
IQGAP1	1.30904e-217	0.2513	0.292	0.278	7.64337e-213	1	IQGAP1
CYSTM1.1	1.36271e-217	0.310023	0.481	0.387	7.95674e-213	1	CYSTM1
TMEM123	1.63941e-216	0.269649	0.129	0.125	9.57236e-212	1	TMEM123
L1ME4a	2.06068e-215	-0.364818	0.709	0.773	1.20321e-210	1	L1ME4a
L1MA3	2.28615e-215	-0.461511	0.325	0.439	1.33486e-210	1	L1MA3
CR1-Mam	3.34187e-215	-0.377607	0.051	0.113	1.95129e-210	1	CR1-Mam
PARP9	1.80984e-214	0.461242	0.144	0.085	1.05675e-209	1	PARP9
BLACKJACK	1.94385e-214	-0.351887	0.049	0.108	1.13499e-209	1	BLACKJACK
STAT3	2.03476e-214	0.362379	0.271	0.216	1.18807e-209	1	STAT3
AluSc8	2.42461e-214	-0.278924	0.899	0.925	1.4157e-209	1	AluSc8
MLT1A	3.05286e-213	-0.326046	0.13	0.206	1.78254e-208	1	MLT1A
THEMIS2	1.71308e-212	0.372934	0.122	0.097	1.00025e-207	1	THEMIS2
HLA.A.1	3.46504e-212	0.297735	0.495	0.429	2.0232e-207	1	HLA.A
L1MB8	3.93886e-212	-0.443779	0.575	0.664	2.29986e-207	1	L1MB8
L1PA5.1	4.12994e-212	-0.53074	0.38	0.49	2.41143e-207	1	L1PA5
IL17RA	8.29764e-212	0.436498	0.111	0.064	4.84491e-207	1	IL17RA
L1MA9	9.81158e-212	-0.471929	0.335	0.449	5.72888e-207	1	L1MA9
XRN1	1.15521e-211	0.449947	0.133	0.085	6.74515e-207	1	XRN1
WTAP.1	1.52283e-211	-0.424744	0.149	0.235	8.89167e-207	1	WTAP
SETX	1.31314e-210	0.374445	0.114	0.089	7.66731e-206	1	SETX
MER46C	2.92796e-209	-0.251038	0.134	0.202	1.7096e-204	1	MER46C
MSTA	5.88025e-209	-0.370862	0.245	0.344	3.43342e-204	1	MSTA
PAK2	1.73245e-208	0.285875	0.175	0.162	1.01156e-203	1	PAK2
LTR7B	4.76216e-208	-0.331979	0.057	0.117	2.78058e-203	1	LTR7B
Alu	8.32135e-208	-0.250363	0.114	0.179	4.85875e-203	1	Alu
L1PB3.1	2.10584e-207	-0.320374	0.086	0.151	1.22958e-202	1	L1PB3
L1MCa	5.13627e-207	-0.394179	0.192	0.283	2.99902e-202	1	L1MCa
BNIP2	6.7059e-207	0.327268	0.119	0.103	3.91551e-202	1	BNIP2
BCL6	1.27479e-206	0.360062	0.329	0.244	7.44334e-202	1	BCL6
TOP1	1.43926e-206	0.28895	0.102	0.097	8.40368e-202	1	TOP1
MER30	1.11453e-205	-0.405319	0.261	0.361	6.50764e-201	1	MER30
L1ME2z	2.13339e-205	-0.431621	0.26	0.363	1.24566e-200	1	L1ME2z
L1MD	3.60473e-205	-0.475841	0.293	0.402	2.10476e-200	1	L1MD
ATP2B1.1	6.07373e-205	-0.302565	0.154	0.229	3.54639e-200	1	ATP2B1
AC244197.3	7.24678e-205	0.31753	0.115	0.104	4.23132e-200	1	AC244197.3
Tigger2a	2.8449e-204	-0.308684	0.161	0.239	1.66111e-199	1	Tigger2a
AluSg	3.67861e-204	-0.250372	0.969	0.975	2.1479e-199	1	AluSg
L1MA1	2.50394e-203	-0.267473	0.094	0.155	1.46202e-198	1	L1MA1
L1PA8	3.60619e-203	-0.384233	0.218	0.312	2.10562e-198	1	L1PA8
L1M6	3.96399e-203	-0.347126	0.208	0.297	2.31454e-198	1	L1M6
FTH1.1	5.50959e-203	-0.253607	0.996	0.964	3.217e-198	1	FTH1
L1MB3.1	1.37957e-202	-0.436616	0.587	0.674	8.05515e-198	1	L1MB3
MYD88	1.77483e-202	0.440101	0.145	0.094	1.0363e-197	1	MYD88
IL13RA1	3.1454e-202	0.345064	0.111	0.088	1.83657e-197	1	IL13RA1
L1MA5	5.24881e-202	-0.334643	0.2	0.286	3.06473e-197	1	L1MA5
BEST1.1	1.30001e-201	-0.251213	0.996	0.964	7.59061e-197	1	BEST1
PPP1CB	2.0187e-201	0.2909	0.263	0.236	1.1787e-196	1	PPP1CB
ERVL.E.int	2.47825e-201	-0.267949	0.085	0.145	1.44702e-196	1	ERVL.E.int
STAT1	2.58627e-201	0.393675	0.233	0.171	1.5101e-196	1	STAT1
CELF2.1	8.10152e-201	0.41035	0.148	0.109	4.7304e-196	1	CELF2
SKAP2	8.92111e-200	0.358915	0.128	0.103	5.20895e-195	1	SKAP2
SRPK1	1.23313e-199	0.461491	0.12	0.062	7.20011e-195	1	SRPK1
ASAP1	1.35366e-199	0.324886	0.133	0.115	7.90389e-195	1	ASAP1
L1PREC2	1.88986e-199	-0.445484	0.229	0.327	1.10347e-194	1	L1PREC2
Tigger17a	2.39521e-199	-0.340682	0.116	0.188	1.39854e-194	1	Tigger17a
L1MC5a	2.92563e-199	-0.443729	0.581	0.664	1.70824e-194	1	L1MC5a
L1MB2	3.93095e-198	-0.445604	0.368	0.479	2.29524e-193	1	L1MB2
L1M2	7.47535e-198	-0.468955	0.283	0.388	4.36478e-193	1	L1M2
EHBP1L1	1.01581e-197	0.329376	0.148	0.123	5.93122e-193	1	EHBP1L1
VPS9D1	5.55395e-197	0.409539	0.102	0.047	3.2429e-192	1	VPS9D1
CEACAM1	6.06799e-197	0.427998	0.1	0.046	3.54304e-192	1	CEACAM1
SVA-C	1.75513e-196	-0.272994	0.058	0.112	1.0248e-191	1	SVA-C
Charlie1a	2.40184e-196	-0.463858	0.426	0.535	1.40241e-191	1	Charlie1a
L4-A-Mam	2.91669e-196	-0.373168	0.184	0.268	1.70302e-191	1	L4-A-Mam
L1MC5	9.86682e-196	-0.432084	0.525	0.617	5.76114e-191	1	L1MC5
FCGR1CP	1.15308e-195	0.453009	0.118	0.065	6.7327e-191	1	FCGR1CP
AC004687.2	1.71546e-195	0.351496	0.111	0.089	1.00164e-190	1	AC004687.2
L1MDa.1	1.76426e-195	-0.344292	0.226	0.316	1.03013e-190	1	L1MDa
L1PA14	2.15215e-195	-0.320109	0.1	0.166	1.25662e-190	1	L1PA14
NCF2.1	6.0719e-195	0.3053	0.406	0.32	3.54532e-190	1	NCF2
AluYk2	1.3495e-194	-0.295518	0.098	0.161	7.87958e-190	1	AluYk2
SUPT4H1	2.01178e-194	0.351435	0.112	0.089	1.17466e-189	1	SUPT4H1
ELOVL5	2.52346e-193	0.381967	0.105	0.078	1.47343e-188	1	ELOVL5
LTR8	3.08381e-193	-0.250216	0.072	0.127	1.80061e-188	1	LTR8
L4-C-Mam	7.32e-193	-0.317054	0.151	0.226	4.27407e-188	1	L4-C-Mam
CD74.1	6.12848e-192	-0.580176	0.111	0.191	3.57836e-187	1	CD74
HIST1H2AC	1.02054e-191	0.480531	0.151	0.088	5.95883e-187	1	HIST1H2AC
L1MA5A	6.5188e-191	-0.318011	0.128	0.199	3.80626e-186	1	L1MA5A
IRF2	1.06278e-190	0.405779	0.127	0.089	6.20546e-186	1	IRF2
CMTM6	3.40848e-190	0.286244	0.291	0.26	1.99017e-185	1	CMTM6
L1PBa	4.98913e-190	-0.317838	0.051	0.106	2.9131e-185	1	L1PBa
NCOA1	9.48127e-190	0.435089	0.108	0.06	5.53602e-185	1	NCOA1
MER103C	1.92235e-189	-0.369354	0.208	0.294	1.12244e-184	1	MER103C
L1PA15	1.99855e-189	-0.389586	0.225	0.317	1.16693e-184	1	L1PA15
ACTR3	1.82523e-188	0.260203	0.371	0.337	1.06573e-183	1	ACTR3
TLR1	2.02191e-187	0.412329	0.123	0.065	1.18057e-182	1	TLR1
NFIL3	2.45392e-187	0.422984	0.123	0.085	1.43282e-182	1	NFIL3
PTPN6	9.46161e-187	0.337418	0.141	0.118	5.52454e-182	1	PTPN6
LAT2	1.08913e-186	0.427294	0.111	0.07	6.35932e-182	1	LAT2
L1MA4A	1.26291e-186	-0.414234	0.224	0.317	7.37403e-182	1	L1MA4A
HERVH.int	3.29337e-186	-0.442539	0.141	0.221	1.92296e-181	1	HERVH.int
PHC2	6.60297e-186	0.422663	0.14	0.098	3.85541e-181	1	PHC2
RRAGC.1	1.44921e-185	-0.380598	0.053	0.109	8.46177e-181	1	RRAGC
FP671120.5.1	1.97458e-185	-0.512365	0.157	0.236	1.15294e-180	1	FP671120.5
Charlie18a	7.11267e-185	-0.271501	0.1	0.161	4.15302e-180	1	Charlie18a
ST20.MTHFS	2.89886e-184	0.426838	0.179	0.12	1.69261e-179	1	ST20.MTHFS
MTHFS	7.05482e-184	0.424347	0.179	0.12	4.11924e-179	1	MTHFS
IL1RAP	7.30184e-184	0.377357	0.155	0.088	4.26347e-179	1	IL1RAP
WIPF1	8.59711e-184	0.35961	0.227	0.18	5.01976e-179	1	WIPF1
IDS	6.93749e-183	0.289097	0.164	0.149	4.05073e-178	1	IDS
L1MA6	1.18689e-182	-0.369999	0.184	0.266	6.93014e-178	1	L1MA6
L1PA11	1.23089e-182	-0.368251	0.125	0.198	7.18705e-178	1	L1PA11
L1MEb	5.72044e-182	-0.330273	0.097	0.16	3.34011e-177	1	L1MEb
L1MC3	2.29678e-181	-0.420438	0.327	0.43	1.34106e-176	1	L1MC3
RPS15A.1	2.70266e-181	-0.631595	0.12	0.199	1.57805e-176	1	RPS15A
NCF1B	2.97468e-180	0.452779	0.185	0.125	1.73689e-175	1	NCF1B
IL10RB	1.10923e-179	0.320876	0.15	0.125	6.47669e-175	1	IL10RB
SH3GLB1	2.22451e-179	0.33398	0.297	0.24	1.29887e-174	1	SH3GLB1
MLT1F	8.29721e-179	-0.255313	0.104	0.163	4.84466e-174	1	MLT1F
L1PA2.1	3.84927e-178	-0.446555	0.225	0.318	2.24755e-173	1	L1PA2
ARPC5.1	8.31475e-178	0.287292	0.451	0.401	4.8549e-173	1	ARPC5
PPP4R2	1.79683e-177	0.30517	0.13	0.112	1.04915e-172	1	PPP4R2
FLAM-C	3.80331e-177	-0.284085	0.82	0.859	2.22071e-172	1	FLAM-C
USP15	5.31508e-176	0.321181	0.284	0.222	3.10342e-171	1	USP15
AluYh3	3.47443e-175	-0.307664	0.281	0.368	2.02868e-170	1	AluYh3
MER3	9.93526e-175	-0.350865	0.299	0.394	5.8011e-170	1	MER3
BCL3	1.30823e-174	0.419609	0.171	0.108	7.63861e-170	1	BCL3
ZC3H11A.1	3.11687e-174	-0.306022	0.091	0.151	1.81991e-169	1	ZC3H11A
ZBED6.1	3.22535e-174	-0.30177	0.089	0.149	1.88325e-169	1	ZBED6
MER104	5.13912e-174	-0.261297	0.073	0.126	3.00068e-169	1	MER104
STXBP2	9.0486e-174	0.265255	0.148	0.146	5.28339e-169	1	STXBP2
HIST2H2AA4.1	9.87866e-174	0.388708	0.34	0.267	5.76805e-169	1	HIST2H2AA4
HLA.C	1.67613e-173	0.275546	0.268	0.247	9.78673e-169	1	HLA.C
L1PA3	1.3668e-172	-0.46413	0.392	0.494	7.98059e-168	1	L1PA3
NRBF2	3.23664e-172	0.417104	0.131	0.082	1.88984e-167	1	NRBF2
RF01871	4.22967e-172	-0.409821	0.134	0.209	2.46966e-167	1	RF01871
Charlie29a	8.51852e-171	-0.326915	0.068	0.123	4.97388e-166	1	Charlie29a
MIR3	1.01171e-170	-0.269913	0.852	0.882	5.90729e-166	1	MIR3
L1ME2	3.75988e-170	-0.43566	0.412	0.515	2.19535e-165	1	L1ME2
TET2.1	5.50983e-170	0.361062	0.151	0.113	3.21713e-165	1	TET2
AL590139.1	1.16767e-169	0.405984	0.122	0.079	6.81793e-165	1	AL590139.1
CNBP.1	1.17642e-169	0.272881	0.213	0.189	6.869e-165	1	CNBP
L1MEg.1	1.9901e-169	-0.469477	0.421	0.522	1.162e-164	1	L1MEg
L1P1	5.61899e-169	-0.297691	0.077	0.133	3.28087e-164	1	L1P1
L1MC4a	9.32344e-169	-0.40877	0.493	0.595	5.44386e-164	1	L1MC4a
TRIM25	9.45263e-169	0.416968	0.163	0.111	5.5193e-164	1	TRIM25
PTPRE	4.02269e-168	0.33689	0.226	0.179	2.34881e-163	1	PTPRE
MER21A	7.64854e-168	-0.302494	0.1	0.16	4.46591e-163	1	MER21A
ATP6V1B2.1	1.23371e-167	-0.381481	0.163	0.239	7.20353e-163	1	ATP6V1B2
AluSg4	3.38777e-167	-0.392996	0.592	0.67	1.97809e-162	1	AluSg4
SLC20A1.1	1.68312e-165	-0.416296	0.054	0.109	9.82757e-161	1	SLC20A1
Tigger3c	2.32619e-165	-0.252876	0.126	0.186	1.35824e-160	1	Tigger3c
MLT1J2	2.45715e-165	-0.328022	0.135	0.203	1.43471e-160	1	MLT1J2
L1ME3E	9.50985e-165	-0.301013	0.219	0.295	5.55271e-160	1	L1ME3E
Tigger3a	9.83404e-165	-0.275011	0.196	0.268	5.742e-160	1	Tigger3a
MLT1L	1.30166e-164	-0.381434	0.293	0.386	7.60026e-160	1	MLT1L
UBC.1	1.42073e-164	-0.456039	0.336	0.435	8.29548e-160	1	UBC
MLT1N2	4.4433e-164	-0.324728	0.071	0.127	2.5944e-159	1	MLT1N2
THE1B	4.77646e-164	-0.401312	0.307	0.403	2.78893e-159	1	THE1B
AC011446.2	1.27829e-163	0.393616	0.144	0.106	7.46381e-159	1	AC011446.2
ATP2B1.AS1.1	1.60611e-163	-0.365453	0.187	0.267	9.37789e-159	1	ATP2B1.AS1
MLT1J	5.54637e-163	-0.341589	0.306	0.397	3.23847e-158	1	MLT1J
L1PA6.1	5.23501e-162	-0.373828	0.258	0.347	3.05667e-157	1	L1PA6
PHF21A	1.01705e-161	0.393527	0.108	0.062	5.93847e-157	1	PHF21A
FOSB	1.67424e-160	0.300864	0.395	0.363	9.7757e-156	1	FOSB
L1P2	3.31989e-160	-0.29125	0.08	0.133	1.93845e-155	1	L1P2
L1MD1	6.4486e-160	-0.397466	0.298	0.392	3.76527e-155	1	L1MD1
L1M1	3.85845e-159	-0.401779	0.263	0.354	2.25291e-154	1	L1M1
ARHGAP9	7.026e-159	0.420097	0.118	0.068	4.10241e-154	1	ARHGAP9
PICALM	2.71727e-158	0.279047	0.21	0.181	1.58658e-153	1	PICALM
MADE1	2.96451e-158	-0.252418	0.131	0.19	1.73095e-153	1	MADE1
THE1B.int	3.76647e-158	-0.307128	0.08	0.135	2.1992e-153	1	THE1B.int
MSTD	4.96362e-158	-0.357468	0.211	0.29	2.89821e-153	1	MSTD
PLXNC1	1.69362e-157	0.354376	0.226	0.171	9.88887e-153	1	PLXNC1
MLT1F1	5.228e-157	-0.260332	0.082	0.134	3.05258e-152	1	MLT1F1
MLF2	1.66136e-155	0.316585	0.112	0.088	9.70051e-151	1	MLF2
CHURC1	2.58235e-155	0.299032	0.153	0.127	1.50781e-150	1	CHURC1
RGS19	1.05228e-154	0.34176	0.102	0.075	6.14415e-150	1	RGS19
L1ME3F	2.03336e-154	-0.307869	0.231	0.309	1.18726e-149	1	L1ME3F
MER53	4.98866e-154	-0.310627	0.085	0.14	2.91283e-149	1	MER53
AluYk4	5.02439e-154	-0.264991	0.18	0.245	2.93369e-149	1	AluYk4
PJA2	7.81166e-154	0.269386	0.149	0.132	4.56115e-149	1	PJA2
MAML2	2.62029e-153	-0.352911	0.052	0.102	1.52996e-148	1	MAML2
L1PA10.1	6.15066e-153	-0.334215	0.243	0.324	3.59131e-148	1	L1PA10
Kanga11a	1.23578e-152	-0.371304	0.064	0.119	7.2156e-148	1	Kanga11a
TRIM38	3.60574e-152	0.346213	0.122	0.096	2.10536e-147	1	TRIM38
OSM	5.61104e-152	0.457887	0.126	0.08	3.27623e-147	1	OSM
LTR16B2	2.63235e-151	0.437774	0.143	0.101	1.537e-146	1	LTR16B2
PREX1	4.48331e-151	0.338818	0.195	0.15	2.61776e-146	1	PREX1
STK17B	1.16862e-150	0.255692	0.178	0.164	6.82346e-146	1	STK17B
AluSq10	9.31192e-150	-0.280224	0.275	0.352	5.43713e-145	1	AluSq10
L1PA4	1.65559e-148	-0.440793	0.358	0.453	9.6668e-144	1	L1PA4
ZNFX1	1.6941e-148	0.339044	0.111	0.082	9.8917e-144	1	ZNFX1
MER5A1	8.31684e-148	-0.282718	0.316	0.398	4.85612e-143	1	MER5A1
FP671120.4.1	1.56348e-147	-0.473067	0.178	0.25	9.12899e-143	1	FP671120.4
L1ME4c	1.57626e-147	-0.359691	0.334	0.426	9.20363e-143	1	L1ME4c
NFKBIA.1	1.85779e-147	0.260731	0.784	0.722	1.08475e-142	1	NFKBIA
MLT1A0	3.16334e-147	-0.342813	0.329	0.419	1.84704e-142	1	MLT1A0
L1M4a1	6.48265e-147	-0.32364	0.124	0.186	3.78515e-142	1	L1M4a1
L1PB1.1	9.16468e-147	-0.414216	0.307	0.399	5.35117e-142	1	L1PB1
AluSq4	2.31205e-146	-0.283779	0.241	0.315	1.34998e-141	1	AluSq4
KDM6B	4.6876e-146	0.286619	0.301	0.242	2.73704e-141	1	KDM6B
SAMSN1	7.34253e-146	0.272724	0.357	0.313	4.28723e-141	1	SAMSN1
TIFA	5.47978e-145	0.404784	0.111	0.063	3.19959e-140	1	TIFA
CD93	1.19909e-142	0.296081	0.102	0.086	7.00137e-138	1	CD93
YPEL5	1.85685e-141	0.250355	0.25	0.219	1.0842e-136	1	YPEL5
IFIH1	3.05627e-140	0.399561	0.123	0.079	1.78453e-135	1	IFIH1
L1MC1	4.44567e-140	-0.400186	0.433	0.526	2.59578e-135	1	L1MC1
BOD1L1	2.93979e-139	0.282975	0.155	0.134	1.71651e-134	1	BOD1L1
L1MEf	4.84252e-139	-0.409748	0.41	0.503	2.8275e-134	1	L1MEf
L1MC4.1	3.51882e-138	-0.308564	0.715	0.755	2.0546e-133	1	L1MC4
HMGB2	2.15915e-137	0.270296	0.103	0.095	1.2607e-132	1	HMGB2
MSTB	6.11698e-136	-0.28215	0.194	0.26	3.57164e-131	1	MSTB
MLT1C	2.53101e-135	-0.332278	0.319	0.404	1.47783e-130	1	MLT1C
TSC22D3.1	3.5125e-135	-0.341933	0.36	0.449	2.05091e-130	1	TSC22D3
Charlie5	5.30017e-135	-0.300721	0.171	0.235	3.09472e-130	1	Charlie5
L1ME4b	1.0769e-134	-0.324436	0.686	0.739	6.2879e-130	1	L1ME4b
TXNRD1.1	9.58677e-134	-0.286047	0.069	0.116	5.59762e-129	1	TXNRD1
L1MD3	1.04878e-133	-0.257432	0.258	0.328	6.12373e-129	1	L1MD3
AC006064.4.1	1.12631e-133	0.366018	0.305	0.246	6.57642e-129	1	AC006064.4
TAPBP	1.61317e-133	0.280137	0.126	0.103	9.41916e-129	1	TAPBP
MLT1O	3.3727e-133	-0.260222	0.082	0.13	1.96929e-128	1	MLT1O
RPL17.C18orf32.1	3.4733e-133	-0.275362	0.158	0.224	2.02802e-128	1	RPL17.C18orf32
NBEAL2	4.09516e-133	0.358836	0.102	0.06	2.39112e-128	1	NBEAL2
CXCL8.1	9.54246e-132	-0.306096	0.813	0.854	5.57175e-127	1	CXCL8
L1MB4	1.11444e-131	-0.367106	0.422	0.513	6.50711e-127	1	L1MB4
SLC16A3	1.23927e-131	0.256465	0.208	0.181	7.23598e-127	1	SLC16A3
MLT1D	2.39625e-131	-0.365354	0.427	0.517	1.39914e-126	1	MLT1D
RAB5A	8.79514e-131	0.30639	0.124	0.096	5.13539e-126	1	RAB5A
MAP4K4.1	1.11577e-130	-0.474035	0.101	0.162	6.51486e-126	1	MAP4K4
CHD2	6.81543e-130	-0.290769	0.131	0.187	3.97946e-125	1	CHD2
RASSF3	1.05856e-129	0.342362	0.123	0.088	6.18081e-125	1	RASSF3
L3b	1.21378e-129	-0.252768	0.224	0.289	7.08713e-125	1	L3b
L1MEh	1.22077e-129	-0.251259	0.084	0.131	7.12796e-125	1	L1MEh
L1ME5	3.7748e-129	-0.270221	0.11	0.163	2.20407e-124	1	L1ME5
SIRPB1	6.25418e-128	0.357384	0.123	0.073	3.65176e-123	1	SIRPB1
MER8	1.21629e-127	-0.250172	0.1	0.148	7.1018e-123	1	MER8
FMNL1	7.74593e-127	0.25266	0.186	0.158	4.52277e-122	1	FMNL1
L1MA10	2.96421e-126	-0.257556	0.096	0.144	1.73078e-121	1	L1MA10
AC026470.1	7.99756e-126	0.28727	0.25	0.197	4.6697e-121	1	AC026470.1
H3F3C	4.14891e-125	0.345947	0.125	0.08	2.4225e-120	1	H3F3C
GAPDH.1	9.37398e-125	0.355201	0.326	0.26	5.47337e-120	1	GAPDH
RASSF5.1	1.86307e-124	0.325981	0.19	0.137	1.08783e-119	1	RASSF5
Tigger4	2.98541e-124	-0.261151	0.096	0.144	1.74315e-119	1	Tigger4
NRDC	7.41779e-124	0.258596	0.104	0.087	4.33118e-119	1	NRDC
L1MA7.1	9.76876e-124	-0.259553	0.264	0.333	5.70388e-119	1	L1MA7
DOCK4	1.5669e-123	-0.258198	0.094	0.143	9.14896e-119	1	DOCK4
MER57A.int	4.75935e-123	-0.257891	0.062	0.104	2.77893e-118	1	MER57A.int
B3GNT5	5.05433e-123	0.300993	0.171	0.133	2.95118e-118	1	B3GNT5
CAMKK2.1	1.52809e-121	-0.441196	0.066	0.117	8.92235e-117	1	CAMKK2
L1PB4	4.14003e-120	-0.273164	0.203	0.266	2.41732e-115	1	L1PB4
IRF9	6.67491e-120	0.279849	0.109	0.084	3.89741e-115	1	IRF9
L1ME3D	1.58608e-118	-0.285163	0.197	0.259	9.26097e-114	1	L1ME3D
RILPL2.1	3.53128e-118	-0.26134	0.216	0.277	2.06188e-113	1	RILPL2
ADGRE2	4.39069e-118	0.307076	0.177	0.131	2.56368e-113	1	ADGRE2
ST20	1.25894e-117	0.3711	0.125	0.081	7.35083e-113	1	ST20
CCR1.1	1.35955e-116	0.283474	0.181	0.15	7.93829e-112	1	CCR1
Tigger4a	4.33749e-116	-0.299339	0.317	0.392	2.53261e-111	1	Tigger4a
CPEB4	6.49508e-116	0.304484	0.186	0.142	3.79241e-111	1	CPEB4
MLT1B	3.53854e-115	-0.287495	0.367	0.446	2.06612e-110	1	MLT1B
AluYc	3.1863e-114	-0.285501	0.417	0.499	1.86045e-109	1	AluYc
CTBS	4.30184e-114	0.270766	0.157	0.124	2.5118e-109	1	CTBS
DUSP6	4.30532e-114	0.290096	0.196	0.166	2.51383e-109	1	DUSP6
MER2	4.6806e-114	-0.29596	0.38	0.46	2.73295e-109	1	MER2
RPS27A.1	8.19698e-114	-0.475564	0.211	0.272	4.78614e-109	1	RPS27A
FAU	1.54082e-113	0.251571	0.514	0.434	8.99671e-109	1	FAU
IGF2R	1.6512e-113	-0.313297	0.128	0.183	9.64116e-109	1	IGF2R
PAG1.1	3.48368e-113	-0.446758	0.141	0.206	2.03409e-108	1	PAG1
MLT1H	1.04685e-112	-0.250413	0.25	0.312	6.11244e-108	1	MLT1H
SSH2	1.05538e-111	0.298803	0.111	0.078	6.16226e-107	1	SSH2
PRKCB	3.44067e-111	0.278517	0.151	0.119	2.00897e-106	1	PRKCB
PPIF.1	5.88456e-111	0.25192	0.296	0.265	3.43594e-106	1	PPIF
L1PA7.1	3.87279e-110	-0.352915	0.517	0.588	2.26128e-105	1	L1PA7
L1MEi	5.93793e-109	-0.272385	0.237	0.299	3.4671e-104	1	L1MEi
FNIP1.1	8.73587e-109	-0.356232	0.128	0.185	5.10079e-104	1	FNIP1
L1ME3A	3.74453e-107	-0.356965	0.439	0.52	2.18639e-102	1	L1ME3A
FRAM	3.97438e-107	-0.289186	0.427	0.506	2.3206e-102	1	FRAM
RPL39.1	1.78611e-106	-0.302577	0.166	0.23	1.04289e-101	1	RPL39
L1MA4	2.12261e-106	-0.315838	0.349	0.425	1.23937e-101	1	L1MA4
MER58A	2.60653e-103	-0.255669	0.368	0.442	1.52193e-98	1	MER58A
ARHGEF40	5.00447e-103	0.30047	0.126	0.079	2.92206e-98	1	ARHGEF40
TECPR2	1.20666e-101	0.256029	0.111	0.067	7.04558e-97	1	TECPR2
MLT1K	1.02231e-100	-0.314372	0.366	0.44	5.96918e-96	1	MLT1K
RAB11FIP1	1.68003e-100	0.263263	0.157	0.126	9.80953e-96	1	RAB11FIP1
NCF1	9.13534e-99	0.296693	0.181	0.137	5.33403e-94	1	NCF1
Tigger3b	1.13798e-98	-0.343303	0.557	0.627	6.64457e-94	1	Tigger3b
AL008729.2.1	1.48901e-98	-0.503981	0.101	0.152	8.69418e-94	1	AL008729.2
L1MA8	2.71134e-97	-0.274979	0.333	0.402	1.58313e-92	1	L1MA8
EGR3	1.6675e-96	0.302957	0.114	0.071	9.73635e-92	1	EGR3
MER5A	2.66354e-96	-0.310211	0.612	0.678	1.55521e-91	1	MER5A
L1ME3B	4.96587e-96	-0.301568	0.367	0.441	2.89952e-91	1	L1ME3B
PIM1.1	4.42373e-94	-0.272725	0.102	0.146	2.58297e-89	1	PIM1
L1ME3Cz.1	1.18755e-91	-0.324984	0.43	0.506	6.93398e-87	1	L1ME3Cz
Harlequin.int	1.58015e-90	0.27759	0.183	0.152	9.22631e-86	1	Harlequin.int
AluSc5	1.46853e-89	-0.304522	0.586	0.651	8.57462e-85	1	AluSc5
AluSg7	2.24199e-89	-0.263787	0.69	0.735	1.30908e-84	1	AluSg7
UBA52.1	3.75692e-89	0.255731	0.385	0.317	2.19363e-84	1	UBA52
L1PA16	1.05273e-88	-0.317102	0.41	0.484	6.14677e-84	1	L1PA16
MER5B	6.94994e-86	-0.286321	0.468	0.541	4.058e-81	1	MER5B
MER41.int	1.8242e-85	-0.32832	0.159	0.211	1.06513e-80	1	MER41.int
TNFRSF1B.1	2.53388e-85	-0.332272	0.287	0.354	1.47951e-80	1	TNFRSF1B
NSMAF.1	1.39887e-83	-0.35367	0.07	0.112	8.16789e-79	1	NSMAF
L1ME3G	7.21312e-83	-0.310358	0.564	0.63	4.21167e-78	1	L1ME3G
AC007032.1	2.51839e-82	0.281821	0.118	0.084	1.47046e-77	1	AC007032.1
ECE1	1.09723e-81	0.262162	0.143	0.101	6.40662e-77	1	ECE1
AluYm1	1.10412e-81	-0.310165	0.501	0.572	6.44687e-77	1	AluYm1
MOB3A	3.81741e-81	0.2598	0.107	0.083	2.22895e-76	1	MOB3A
DOK3	5.81382e-81	0.255133	0.106	0.078	3.39463e-76	1	DOK3
MTRNR2L8	9.95254e-78	-0.258534	0.078	0.114	5.81119e-73	1	MTRNR2L8
FLAM-A	1.83884e-75	-0.283454	0.589	0.648	1.07368e-70	1	FLAM-A
SLC15A4.1	1.18105e-72	-0.378637	0.07	0.109	6.89604e-68	1	SLC15A4
MER34B.int	5.31831e-71	-0.350984	0.165	0.216	3.10531e-66	1	MER34B.int
L1MB5	5.08267e-63	-0.267507	0.53	0.592	2.96772e-58	1	L1MB5
LUCAT1	4.57869e-56	-0.445431	0.288	0.341	2.67345e-51	1	LUCAT1
AL008729.1.1	6.66603e-55	-0.368115	0.094	0.131	3.89223e-50	1	AL008729.1
MBP.1	1.25477e-53	-0.274838	0.119	0.153	7.32649e-49	1	MBP
RPL34.1	1.60309e-51	-0.28046	0.19	0.237	9.36026e-47	1	RPL34
CDC42EP3.1	4.87641e-44	-0.336361	0.158	0.199	2.84729e-39	1	CDC42EP3
HSP90AA1.1	2.05435e-36	-0.907901	0.25	0.258	1.19951e-31	1	HSP90AA1
NEAT1	1.5686e-35	-0.302838	0.954	0.963	9.15889e-31	1	NEAT1
CXCL1.1	1.0958e-32	-0.307444	0.154	0.188	6.39829e-28	1	CXCL1
HIST2H2AA3.2	0	0.847306	0.472	0.33	0	2	HIST2H2AA3
HIST2H2AA4.2	0	0.810193	0.379	0.263	0	2	HIST2H2AA4
ALOX5AP.2	0	0.76486	0.714	0.511	0	2	ALOX5AP
IFITM1.1	0	0.754676	0.735	0.501	0	2	IFITM1
IFITM3.2	0	0.747195	0.71	0.518	0	2	IFITM3
EFHD2.2	0	0.745943	0.554	0.42	0	2	EFHD2
IFITM2.1	0	0.730384	0.987	0.807	0	2	IFITM2
SMIM25.2	0	0.685668	0.475	0.337	0	2	SMIM25
H3F3A.2	0	0.682143	0.829	0.678	0	2	H3F3A
ISG20.1	0	0.67543	0.3	0.189	0	2	ISG20
TXNIP.1	0	0.666943	0.349	0.253	0	2	TXNIP
S100A11.2	0	0.651649	0.896	0.709	0	2	S100A11
RGS2.1	0	0.650345	0.445	0.316	0	2	RGS2
H3F3B.2	0	0.638301	0.934	0.809	0	2	H3F3B
FCGR3B.1	0	0.630333	0.578	0.351	0	2	FCGR3B
C3AR1.1	0	0.626228	0.231	0.162	0	2	C3AR1
CYSTM1.2	0	0.62544	0.513	0.384	0	2	CYSTM1
CLEC2B.2	0	0.624325	0.333	0.234	0	2	CLEC2B
CKLF.1	0	0.599691	0.303	0.21	0	2	CKLF
CKLF.CMTM1.1	0	0.595571	0.278	0.189	0	2	CKLF.CMTM1
FCER1G.1	0	0.594603	0.832	0.683	0	2	FCER1G
TYROBP.1	0	0.582347	0.669	0.526	0	2	TYROBP
FOS.2	0	0.581488	0.685	0.585	0	2	FOS
G0S2.1	0	0.575764	0.776	0.604	0	2	G0S2
TNFAIP6.1	0	0.569484	0.42	0.305	0	2	TNFAIP6
ANP32A.2	0	0.561458	0.454	0.324	0	2	ANP32A
B2M.2	0	0.559514	0.975	0.892	0	2	B2M
C4orf3.1	0	0.557392	0.329	0.268	0	2	C4orf3
KLF2.1	0	0.552667	0.536	0.431	0	2	KLF2
AC120057.2.2	0	0.551332	0.717	0.593	0	2	AC120057.2
TMEM154.1	0	0.549357	0.27	0.154	0	2	TMEM154
GABARAP.2	0	0.54903	0.718	0.595	0	2	GABARAP
ITM2B.1	0	0.547381	0.673	0.533	0	2	ITM2B
NOP10.1	0	0.543244	0.501	0.399	0	2	NOP10
GNG5.1	0	0.539048	0.385	0.32	0	2	GNG5
MYL12A.1	0	0.538603	0.445	0.371	0	2	MYL12A
S100A9.2	0	0.536641	0.977	0.797	0	2	S100A9
CD53.1	0	0.535478	0.445	0.362	0	2	CD53
DUSP1.2	0	0.534904	0.823	0.723	0	2	DUSP1
AL359762.3.1	0	0.534563	0.431	0.356	0	2	AL359762.3
MARCKS.1	0	0.53403	0.809	0.698	0	2	MARCKS
SLPI.2	0	0.516888	0.373	0.24	0	2	SLPI
BEST1.2	0	0.515183	1	0.964	0	2	BEST1
RAB5IF.1	0	0.514692	0.256	0.209	0	2	RAB5IF
FTH1.2	0	0.513242	1	0.964	0	2	FTH1
S100A8.2	0	0.512281	0.952	0.727	0	2	S100A8
CXCR4.2	0	0.502331	0.537	0.389	0	2	CXCR4
SRGN.1	0	0.501497	0.965	0.861	0	2	SRGN
UBE2B.2	0	0.498728	0.471	0.363	0	2	UBE2B
CEBPB.1	0	0.498676	0.656	0.551	0	2	CEBPB
PNRC1.2	0	0.497997	0.776	0.667	0	2	PNRC1
CXCL8.2	0	0.495342	0.94	0.838	0	2	CXCL8
BCL2A1.2	0	0.49236	0.75	0.624	0	2	BCL2A1
RHOA.1	0	0.492221	0.49	0.424	0	2	RHOA
FCGR2A.1	0	0.48207	0.423	0.331	0	2	FCGR2A
TMSB4X.1	0	0.468956	0.942	0.794	0	2	TMSB4X
MYL12B.1	0	0.466208	0.353	0.312	0	2	MYL12B
CYBA.1	0	0.461099	0.587	0.514	0	2	CYBA
HLA.A.2	0	0.459275	0.501	0.429	0	2	HLA.A
GRINA.1	0	0.447784	0.374	0.325	0	2	GRINA
NAMPTP1.1	0	0.443613	0.749	0.62	0	2	NAMPTP1
JUNB.1	0	0.441933	0.511	0.436	0	2	JUNB
HLA.B.2	0	0.43558	0.548	0.471	0	2	HLA.B
LITAF.1	0	0.430617	0.85	0.754	0	2	LITAF
RNASEK.C17orf49.1	0	0.42313	0.602	0.518	0	2	RNASEK.C17orf49
EIF1.1	0	0.420024	0.792	0.688	0	2	EIF1
RNASEK.1	0	0.416191	0.6	0.517	0	2	RNASEK
SOD2.2	0	0.391781	0.956	0.902	0	2	SOD2
PTPRC.1	0	0.381098	0.561	0.478	0	2	PTPRC
ACTB.2	0	0.378349	0.896	0.734	0	2	ACTB
TMA7.1	0	0.324038	0.196	0.204	0	2	TMA7
BLOC1S1.1	0	0.317653	0.196	0.204	0	2	BLOC1S1
SERP1.1	0	0.314606	0.266	0.273	0	2	SERP1
ELOB.1	0	0.311406	0.152	0.172	0	2	ELOB
TPT1	0	0.26452	0.859	0.71	0	2	TPT1
COX6A1	0	0.255038	0.105	0.128	0	2	COX6A1
RPL36AL	0	0.254781	0.182	0.208	0	2	RPL36AL
SNORA27.1	0	-0.255025	0.031	0.119	0	2	SNORA27
BTF3.2	0	-0.262984	0.038	0.129	0	2	BTF3
RPL38.1	0	-0.285232	0.07	0.165	0	2	RPL38
AC138811.2.2	0	-0.292319	0.036	0.129	0	2	AC138811.2
CTNNB1.1	0	-0.293243	0.03	0.113	0	2	CTNNB1
CTSZ.1	0	-0.308567	0.047	0.123	0	2	CTSZ
HSP90B1.2	0	-0.326656	0.042	0.13	0	2	HSP90B1
EIF4A1.2	0	-0.333865	0.076	0.17	0	2	EIF4A1
MIR1244.1.2	0	-0.334268	0.016	0.108	0	2	MIR1244.1
RPL18AP3.2	0	-0.334727	0.012	0.101	0	2	RPL18AP3
SENP3.EIF4A1.2	0	-0.335079	0.058	0.153	0	2	SENP3.EIF4A1
SNORA10.2	0	-0.337436	0.02	0.112	0	2	SNORA10
RPL31.2	0	-0.346309	0.016	0.109	0	2	RPL31
L2a.1	0	-0.347422	0.966	0.977	0	2	L2a
L2c.1	0	-0.354797	0.924	0.952	0	2	L2c
SNORA52.2	0	-0.363535	0.017	0.115	0	2	SNORA52
NAP1L1.1	0	-0.38654	0.014	0.105	0	2	NAP1L1
ATP6V1F.2	0	-0.38996	0.073	0.172	0	2	ATP6V1F
EEF1A1P5.2	0	-0.400947	0.009	0.103	0	2	EEF1A1P5
RPL36A.HNRNPH2.2	0	-0.406102	0.038	0.139	0	2	RPL36A.HNRNPH2
ATP13A3.1	0	-0.406412	0.096	0.193	0	2	ATP13A3
EEF1A1P11.2	0	-0.410016	0.013	0.11	0	2	EEF1A1P11
RPS25.2	0	-0.420043	0.088	0.184	0	2	RPS25
CALR.2	0	-0.431083	0.014	0.106	0	2	CALR
RPL7.2	0	-0.438304	0.014	0.116	0	2	RPL7
PPIA.2	0	-0.444852	0.005	0.104	0	2	PPIA
MT.ATP8.2	0	-0.457106	0.032	0.124	0	2	MT.ATP8
RPL27A.2	0	-0.469311	0.063	0.169	0	2	RPL27A
MT.TS1.2	0	-0.47342	0.005	0.102	0	2	MT.TS1
MMACHC.1	0	-0.483267	0.017	0.114	0	2	MMACHC
RPL24.2	0	-0.485274	0.077	0.18	0	2	RPL24
MT.ND4L.2	0	-0.491749	0.091	0.2	0	2	MT.ND4L
RPL23.2	0	-0.492228	0.072	0.175	0	2	RPL23
RPL4.2	0	-0.50108	0.006	0.109	0	2	RPL4
PRDX1.1	0	-0.509213	0.02	0.119	0	2	PRDX1
RPL35A.2	0	-0.509903	0.073	0.178	0	2	RPL35A
RPS21.2	0	-0.511297	0.043	0.152	0	2	RPS21
GPX4.1	0	-0.512331	0.07	0.175	0	2	GPX4
CD68.1	0	-0.515107	0.039	0.136	0	2	CD68
EEF1G.2	0	-0.518773	0.024	0.134	0	2	EEF1G
AP002990.1.2	0	-0.520107	0.024	0.135	0	2	AP002990.1
COX7C.2	0	-0.524565	0.009	0.11	0	2	COX7C
NME2.2	0	-0.531374	0.008	0.11	0	2	NME2
RPS29.2	0	-0.534546	0.065	0.172	0	2	RPS29
NME1.NME2.2	0	-0.542264	0.008	0.111	0	2	NME1.NME2
AC135178.2.2	0	-0.55459	0.027	0.137	0	2	AC135178.2
MTCO2P12.2	0	-0.556449	0.033	0.137	0	2	MTCO2P12
SH3D19.2	0	-0.560921	0.044	0.153	0	2	SH3D19
RPL36A.2	0	-0.561963	0.022	0.13	0	2	RPL36A
RPL27.2	0	-0.566031	0.042	0.156	0	2	RPL27
AL669831.3.2	0	-0.568211	0.026	0.128	0	2	AL669831.3
CST3.1	0	-0.568308	0.041	0.134	0	2	CST3
AC016876.2.2	0	-0.587947	0.098	0.203	0	2	AC016876.2
HSPA8.2	0	-0.589794	0.014	0.101	0	2	HSPA8
RPS20.2	0	-0.600022	0.039	0.157	0	2	RPS20
ID2.2	0	-0.610428	0.037	0.132	0	2	ID2
RPL17.2	0	-0.612036	0.063	0.174	0	2	RPL17
RPL35.2	0	-0.616039	0.026	0.141	0	2	RPL35
FP236383.3.2	0	-0.630124	0.097	0.205	0	2	FP236383.3
FP236383.2.2	0	-0.630835	0.115	0.227	0	2	FP236383.2
RPS15.2	0	-0.637217	0.085	0.193	0	2	RPS15
MTND1P23.2	0	-0.643117	0.12	0.261	0	2	MTND1P23
FNIP2.2	0	-0.657027	0.032	0.123	0	2	FNIP2
FP671120.4.2	0	-0.657927	0.142	0.255	0	2	FP671120.4
FP671120.5.2	0	-0.658332	0.128	0.239	0	2	FP671120.5
RPL22.2	0	-0.661775	0.008	0.126	0	2	RPL22
YBX1.2	0	-0.663054	0.043	0.157	0	2	YBX1
ANXA5.1	0	-0.664921	0.091	0.206	0	2	ANXA5
RPS7.2	0	-0.669559	0.068	0.179	0	2	RPS7
EEF1B2.2	0	-0.67418	0.012	0.124	0	2	EEF1B2
RPL14.2	0	-0.676151	0.032	0.149	0	2	RPL14
AC010761.2.2	0	-0.687465	0.014	0.132	0	2	AC010761.2
RPL36.2	0	-0.692565	0.03	0.154	0	2	RPL36
MTND2P28.2	0	-0.706317	0.119	0.259	0	2	MTND2P28
RPL8.2	0	-0.714436	0.079	0.192	0	2	RPL8
RPL13A.2	0	-0.736201	0.047	0.167	0	2	RPL13A
RPL29.2	0	-0.741796	0.056	0.169	0	2	RPL29
RPL9.2	0	-0.772014	0.075	0.188	0	2	RPL9
RPS5.2	0	-0.775023	0.021	0.14	0	2	RPS5
RPLP0.2	0	-0.775684	0.006	0.124	0	2	RPLP0
RPL12.2	0	-0.77576	0.081	0.192	0	2	RPL12
RPL15.2	0	-0.787045	0.046	0.162	0	2	RPL15
RPSA.2	0	-0.794426	0.007	0.123	0	2	RPSA
RPS3A.2	0	-0.796534	0.082	0.191	0	2	RPS3A
RPS18.2	0	-0.79716	0.009	0.129	0	2	RPS18
RPL37A.2	0	-0.810021	0.025	0.154	0	2	RPL37A
RACK1.2	0	-0.824403	0.025	0.153	0	2	RACK1
RPS3.2	0	-0.833436	0.07	0.184	0	2	RPS3
RPS13.2	0	-0.835878	0.059	0.177	0	2	RPS13
RPL18.2	0	-0.840353	0.056	0.179	0	2	RPL18
PTMA.2	0	-0.850135	0.063	0.187	0	2	PTMA
RPL6.2	0	-0.859835	0.032	0.157	0	2	RPL6
MT.ND1.2	0	-0.86849	0.489	0.627	0	2	MT.ND1
RPL10A.2	0	-0.871219	0.009	0.132	0	2	RPL10A
RPL5.2	0	-0.871622	0.008	0.131	0	2	RPL5
RPS6.2	0	-0.881765	0.074	0.189	0	2	RPS6
RPL23A.2	0	-0.89347	0.021	0.148	0	2	RPL23A
RPLP2.2	0	-0.894079	0.059	0.181	0	2	RPLP2
RPL26.2	0	-0.894447	0.061	0.177	0	2	RPL26
RPL19.2	0	-0.902734	0.086	0.201	0	2	RPL19
ANXA2.2	0	-0.936328	0.006	0.134	0	2	ANXA2
ANXA1.2	0	-0.942442	0.027	0.141	0	2	ANXA1
HSP90AB1.2	0	-0.946371	0.029	0.145	0	2	HSP90AB1
LGALS3.2	0	-0.96457	0.119	0.258	0	2	LGALS3
RPS19.2	0	-0.96845	0.111	0.216	0	2	RPS19
MT.ND2.2	0	-0.974298	0.347	0.506	0	2	MT.ND2
MTCO3P12.2	0	-0.989872	0.07	0.227	0	2	MTCO3P12
EEF1A1.2	0	-1.02092	0.061	0.194	0	2	EEF1A1
RPL3.2	0	-1.02182	0.017	0.146	0	2	RPL3
RPLP1.2	0	-1.02802	0.186	0.274	0	2	RPLP1
RPL7A.2	0	-1.03183	0.036	0.166	0	2	RPL7A
RPL18A.2	0	-1.06913	0.045	0.173	0	2	RPL18A
CTSL.2	0	-1.08924	0.008	0.11	0	2	CTSL
RPL11.2	0	-1.10482	0.051	0.184	0	2	RPL11
ATG10.2	0	-1.13502	0.028	0.163	0	2	ATG10
LGALS1.2	0	-1.14871	0.032	0.15	0	2	LGALS1
MT.ND6.2	0	-1.15804	0.038	0.193	0	2	MT.ND6
RPS23.2	0	-1.17541	0.028	0.164	0	2	RPS23
CXCL3.2	0	-1.18522	0.021	0.108	0	2	CXCL3
RPS4X.2	0	-1.19717	0.012	0.147	0	2	RPS4X
MT.ND3.2	0	-1.22174	0.285	0.441	0	2	MT.ND3
RPS8.2	0	-1.25123	0.04	0.17	0	2	RPS8
MT.ND5.2	0	-1.29645	0.091	0.259	0	2	MT.ND5
CTSB.2	0	-1.32397	0.071	0.185	0	2	CTSB
MT.ND4.2	0	-1.34407	0.392	0.54	0	2	MT.ND4
S100A10.2	0	-1.35857	0.038	0.17	0	2	S100A10
MTATP6P1.2	0	-1.37752	0.185	0.357	0	2	MTATP6P1
MT.CYB.2	0	-1.50426	0.33	0.497	0	2	MT.CYB
MTCO1P12.2	0	-1.51254	0.053	0.223	0	2	MTCO1P12
RPL10.2	0	-1.53596	0.058	0.195	0	2	RPL10
RPS12.2	0	-1.54641	0.037	0.182	0	2	RPS12
MT.CO2.2	0	-1.55811	0.465	0.612	0	2	MT.CO2
MT.ATP6.2	0	-1.57889	0.388	0.54	0	2	MT.ATP6
MT.CO3.2	0	-1.6025	0.42	0.573	0	2	MT.CO3
RPL13.2	0	-1.72555	0.053	0.196	0	2	RPL13
MT.CO1.2	0	-2.52374	0.197	0.376	0	2	MT.CO1
GLIPR2.1	4.34777768340297e-322	0.463987	0.196	0.169	2.53862391156216e-317	2	GLIPR2
SDCBP.1	4.44659081257122e-322	0.350564	0.711	0.633	2.59631990955221e-317	2	SDCBP
LCP1.1	4.64589689410358e-319	0.372735	0.614	0.532	2.71269273749814e-314	2	LCP1
H3F3AP4.2	6.63742610592506e-319	0.529346	0.253	0.191	3.87552672898858e-314	2	H3F3AP4
PLSCR1.1	1.99562007536905e-318	0.464495	0.294	0.244	1.16522260580723e-313	2	PLSCR1
TGIF2.RAB5IF.1	8.96559188619693e-318	0.511553	0.241	0.195	5.23491944643153e-313	2	TGIF2.RAB5IF
AC134772.1.1	3.45717198581566e-317	0.265115	0.145	0.162	2.01860815079791e-312	2	AC134772.1
GMFG.1	6.74574110559413e-317	0.46831	0.39	0.313	3.93877077414535e-312	2	GMFG
MAFB.1	2.3620241977945e-316	-0.392341	0.037	0.106	1.37916230885023e-311	2	MAFB
LY96.2	4.01721589910102e-316	0.558287	0.326	0.221	2.34561219132609e-311	2	LY96
GPX1.2	6.96682505732296e-316	-0.483678	0.069	0.156	4.0678594827203e-311	2	GPX1
EVI2B.1	3.486864550507e-315	0.541788	0.296	0.22	2.03594534239553e-310	2	EVI2B
PRELID1.1	1.10055806919198e-314	0.459126	0.197	0.166	6.42604851020506e-310	2	PRELID1
PSME1.1	1.10142781988459e-314	0.39217	0.199	0.187	6.43112689752414e-310	2	PSME1
RPS14.2	5.99473062168807e-314	-0.855151	0.107	0.212	0	2	RPS14
RPL21.2	2.3167206084314e-313	-0.484272	0.1	0.199	0	2	RPL21
TRAPPC5.1	8.36880705125405e-310	0.340997	0.172	0.174	4.88646e-305	2	TRAPPC5
RPS24.2	3.41449e-308	-0.867208	0.106	0.207	1.99368e-303	2	RPS24
PI3.2	4.34814e-307	0.49619	0.437	0.302	2.53883e-302	2	PI3
AC008763.3.1	6.53797e-307	0.369476	0.182	0.177	3.81746e-302	2	AC008763.3
FYB1.1	1.39884e-306	0.405595	0.523	0.418	8.16766e-302	2	FYB1
AluSz6.1	2.43223e-303	-0.286104	0.963	0.975	1.42016e-298	2	AluSz6
TMEM59.1	8.3696e-303	0.265003	0.123	0.136	4.88693e-298	2	TMEM59
IGSF6.2	3.21345e-302	0.529229	0.367	0.282	1.8763e-297	2	IGSF6
JUND.2	3.97153e-300	0.431132	0.471	0.43	2.31894e-295	2	JUND
AC009779.3.1	4.22859e-300	0.279102	0.166	0.177	2.46903e-295	2	AC009779.3
FPR1.1	1.49951e-299	0.408479	0.519	0.409	8.75548e-295	2	FPR1
L1PA2.2	2.09606e-299	-0.478149	0.202	0.321	1.22387e-294	2	L1PA2
CNBP.2	2.91118e-299	0.427319	0.214	0.189	1.69981e-294	2	CNBP
MAP1LC3B.1	5.31375e-299	0.358645	0.331	0.308	3.10264e-294	2	MAP1LC3B
MXD3.1	9.34212e-299	0.439568	0.273	0.233	5.45477e-294	2	MXD3
VIM.2	6.80061e-296	-1.01799	0.243	0.313	3.97081e-291	2	VIM
DAZAP2	1.32576e-295	0.367022	0.358	0.322	7.74099e-291	2	DAZAP2
RAB5C.1	1.11566e-294	0.254535	0.139	0.154	6.51423e-290	2	RAB5C
LAPTM5.1	2.80352e-293	0.407507	0.519	0.447	1.63695e-288	2	LAPTM5
AluY.1	9.07626e-293	-0.262661	0.996	0.995	5.29954e-288	2	AluY
ALDOA.1	2.12805e-292	0.262129	0.242	0.257	1.24255e-287	2	ALDOA
CAPZA1.1	2.002e-291	0.307723	0.237	0.233	1.16895e-286	2	CAPZA1
RPS15A.2	2.30207e-291	-0.661385	0.101	0.201	1.34415e-286	2	RPS15A
PRR13.1	9.08694e-289	0.427193	0.248	0.213	5.30578e-284	2	PRR13
Tigger2.1	2.20072e-287	-0.298283	0.202	0.302	1.28498e-282	2	Tigger2
RAC1	3.57817e-286	0.251846	0.261	0.273	2.08926e-281	2	RAC1
ARPC5.2	1.01238e-285	0.386948	0.449	0.402	5.91116e-281	2	ARPC5
AC093512.2.1	3.44725e-285	0.268735	0.24	0.255	2.01281e-280	2	AC093512.2
PFN1.1	3.80399e-285	0.451168	0.401	0.347	2.22111e-280	2	PFN1
MIRb.1	1.16266e-284	-0.294473	0.957	0.973	6.78867e-280	2	MIRb
BID.1	3.03479e-284	0.439385	0.165	0.141	1.77198e-279	2	BID
L1MA5.1	3.7719e-284	-0.392374	0.183	0.288	2.20238e-279	2	L1MA5
NCF2.2	4.60553e-284	0.428555	0.393	0.323	2.68912e-279	2	NCF2
BRI3.1	9.59733e-284	0.361986	0.57	0.48	5.60378e-279	2	BRI3
LYN.2	1.01199e-283	0.37477	0.515	0.438	5.9089e-279	2	LYN
C18orf32	1.82399e-282	0.298649	0.1	0.11	1.06501e-277	2	C18orf32
L1PA13.1	1.5295e-280	-0.362815	0.157	0.254	8.93062e-276	2	L1PA13
RPS2.2	1.40798e-279	-0.790365	0.105	0.203	8.22108e-275	2	RPS2
MOB1A.1	3.5641e-279	0.308335	0.204	0.204	2.08104e-274	2	MOB1A
YWHAZ	8.59967e-279	0.283265	0.317	0.314	5.02126e-274	2	YWHAZ
L1MC.1	2.46295e-278	-0.348112	0.201	0.304	1.43809e-273	2	L1MC
PCBP1.1	8.0194e-278	0.305432	0.329	0.318	4.68245e-273	2	PCBP1
L1HS	1.68191e-277	-0.278051	0.079	0.152	9.82049e-273	2	L1HS
CAPZA2	2.36828e-277	0.273895	0.173	0.181	1.38281e-272	2	CAPZA2
Tigger3a.1	5.37844e-277	-0.280591	0.178	0.27	3.14042e-272	2	Tigger3a
CSF2RB.1	1.12459e-276	0.545584	0.286	0.189	6.56638e-272	2	CSF2RB
VASP.1	2.14517e-276	0.404242	0.42	0.347	1.25254e-271	2	VASP
ATP6V0B.1	4.69439e-276	0.370826	0.385	0.35	2.741e-271	2	ATP6V0B
L1M4c.1	1.49145e-275	-0.352727	0.139	0.23	8.70843e-271	2	L1M4c
AQP9.2	2.16461e-275	0.364264	0.565	0.478	1.26389e-270	2	AQP9
THE1D.2	3.05582e-275	-0.372437	0.194	0.297	1.78426e-270	2	THE1D
ATP6V1G1.1	1.95849e-274	0.255601	0.251	0.254	1.14354e-269	2	ATP6V1G1
CTSC	4.3173e-274	0.509076	0.133	0.105	2.52083e-269	2	CTSC
MIR	5.04818e-274	-0.294648	0.941	0.963	2.94758e-269	2	MIR
SH3GLB1.1	5.25485e-274	0.464121	0.294	0.241	3.06826e-269	2	SH3GLB1
PAK2.1	6.87413e-273	0.319066	0.163	0.163	4.01374e-268	2	PAK2
NINJ1.1	8.61711e-273	0.394146	0.312	0.281	5.03144e-268	2	NINJ1
ST20.MTHFS.1	3.36336e-272	0.58069	0.184	0.12	1.96384e-267	2	ST20.MTHFS
AluSp.1	7.3178e-272	-0.254144	0.983	0.988	4.27279e-267	2	AluSp
CMTM2.2	1.04542e-271	0.409077	0.316	0.203	6.10412e-267	2	CMTM2
GNB1.1	2.05246e-271	0.253204	0.176	0.185	1.19841e-266	2	GNB1
GLRX.1	6.99243e-271	0.402506	0.167	0.151	4.08281e-266	2	GLRX
SF3B6.1	1.57524e-270	0.27816	0.102	0.112	9.1977e-266	2	SF3B6
AluSz.1	3.33037e-270	-0.253293	0.996	0.996	1.94457e-265	2	AluSz
P2RX4.2	3.33356e-269	-0.254713	0.059	0.124	1.94643e-264	2	P2RX4
MTHFS.1	3.18184e-268	0.576157	0.183	0.12	1.85785e-263	2	MTHFS
L1PREC2.1	2.18961e-267	-0.391807	0.219	0.328	1.27849e-262	2	L1PREC2
UBE2L6.1	2.73881e-267	0.516577	0.152	0.109	1.59917e-262	2	UBE2L6
SPI1.1	1.15679e-266	0.414421	0.322	0.27	6.7544e-262	2	SPI1
ARPC3.1	1.18653e-266	0.389374	0.403	0.355	6.92804e-262	2	ARPC3
EIF1B.1	2.16922e-264	0.403731	0.201	0.179	1.26659e-259	2	EIF1B
FTH1P10.1	4.27416e-264	0.406481	0.525	0.443	2.49564e-259	2	FTH1P10
DUSP6.1	5.0801e-264	0.53817	0.199	0.166	2.96622e-259	2	DUSP6
AIF1.1	1.16419e-262	0.435466	0.162	0.136	6.79757e-258	2	AIF1
SERPINA1.1	1.64953e-262	0.424355	0.373	0.308	9.63144e-258	2	SERPINA1
L1PA8.1	3.69381e-262	-0.361674	0.209	0.313	2.15678e-257	2	L1PA8
L1PA6.2	1.58997e-260	-0.38945	0.238	0.349	9.28369e-256	2	L1PA6
GRB2	1.09731e-259	0.25116	0.234	0.242	6.40711e-255	2	GRB2
L1PA14.1	2.07588e-259	-0.318031	0.092	0.167	1.21209e-254	2	L1PA14
TMEM123.1	1.17035e-256	0.288884	0.12	0.126	6.83356e-252	2	TMEM123
RPS28.1	2.86575e-256	-0.376749	0.14	0.234	1.67328e-251	2	RPS28
CXCL2.2	3.98286e-256	-0.776112	0.13	0.232	2.32555e-251	2	CXCL2
L1MA7.2	3.67848e-254	-0.295921	0.237	0.336	2.14783e-249	2	L1MA7
CAP1.1	4.1677e-253	0.321546	0.302	0.286	2.43348e-248	2	CAP1
L1ME3F.1	6.40631e-253	-0.310948	0.214	0.31	3.74058e-248	2	L1ME3F
CHMP2A.2	1.0981e-252	0.327691	0.2	0.189	6.41172e-248	2	CHMP2A
ISG15.1	1.69056e-252	0.671992	0.297	0.209	9.87104e-248	2	ISG15
L1PA10.2	5.42631e-252	-0.384639	0.221	0.326	3.16837e-247	2	L1PA10
RAP1A	7.18972e-252	0.301292	0.15	0.15	4.198e-247	2	RAP1A
L1PA11.1	5.32384e-251	-0.340399	0.117	0.199	3.10853e-246	2	L1PA11
TALDO1.1	1.18851e-249	0.325362	0.257	0.246	6.93958e-245	2	TALDO1
ATP6V0E1.1	1.44107e-248	0.279672	0.315	0.307	8.41426e-244	2	ATP6V0E1
MSTA.1	1.59122e-248	-0.283627	0.245	0.343	9.29095e-244	2	MSTA
PSMB3.1	7.77458e-248	0.271943	0.115	0.12	4.5395e-243	2	PSMB3
L1MD3.1	1.01421e-247	-0.255699	0.237	0.331	5.92186e-243	2	L1MD3
CARD16.2	3.37829e-247	0.470078	0.276	0.214	1.97255e-242	2	CARD16
PPT1.1	8.21838e-247	0.313982	0.325	0.309	4.79863e-242	2	PPT1
L1MB1.1	1.49163e-246	-0.306473	0.129	0.21	8.7095e-242	2	L1MB1
L1PA4.1	1.44839e-245	-0.446073	0.332	0.456	8.45701e-241	2	L1PA4
MER3.1	1.66725e-245	-0.293991	0.29	0.394	9.73491e-241	2	MER3
CD14.1	4.45703e-245	0.476507	0.315	0.253	2.60242e-240	2	CD14
SERPINB1.2	1.09167e-243	0.360874	0.39	0.333	6.37418e-239	2	SERPINB1
L1PA15.1	7.07299e-243	-0.351134	0.217	0.317	4.12985e-238	2	L1PA15
L1MDa.2	3.58672e-242	-0.312711	0.219	0.316	2.09425e-237	2	L1MDa
L1MD1.1	1.9652e-240	-0.338029	0.285	0.393	1.14746e-235	2	L1MD1
MER20B	1.09406e-239	-0.250164	0.147	0.224	6.38811e-235	2	MER20B
TSC22D3.2	2.75017e-238	0.374265	0.476	0.434	1.6058e-233	2	TSC22D3
RHOG.1	3.76566e-238	0.38044	0.321	0.27	2.19873e-233	2	RHOG
HLA.E.1	4.89078e-238	0.364738	0.333	0.288	2.85568e-233	2	HLA.E
TNFAIP2.1	7.04948e-238	0.405771	0.43	0.355	4.11612e-233	2	TNFAIP2
FAM49B.1	7.31039e-238	0.311558	0.308	0.291	4.26846e-233	2	FAM49B
S100P.2	1.69454e-237	0.591152	0.268	0.174	9.89423e-233	2	S100P
IFIT3.1	5.32999e-236	0.530708	0.271	0.173	3.11213e-231	2	IFIT3
RPS27.2	1.66501e-235	-0.695682	0.131	0.227	9.72185e-231	2	RPS27
MER5A1.1	4.70016e-235	-0.252639	0.302	0.399	2.74438e-230	2	MER5A1
RPL32.2	4.00691e-234	-0.675642	0.114	0.206	2.33959e-229	2	RPL32
RNF149.1	2.00231e-233	0.353921	0.463	0.363	1.16913e-228	2	RNF149
SLA2.1	5.60468e-233	0.393781	0.153	0.137	3.27252e-228	2	SLA2
ZFP36.1	3.05918e-232	0.406664	0.495	0.441	1.78622e-227	2	ZFP36
L1MD.1	3.72834e-231	-0.318503	0.295	0.401	2.17694e-226	2	L1MD
L1P4.1	6.05419e-231	-0.28029	0.057	0.116	3.53498e-226	2	L1P4
AP000295.1.1	3.45831e-230	0.283919	0.144	0.142	2.01927e-225	2	AP000295.1
CMTM6.1	1.30992e-229	0.304352	0.276	0.262	7.64849e-225	2	CMTM6
OSTF1.1	2.6957e-229	0.295392	0.119	0.12	1.57399e-224	2	OSTF1
CLEC4A.1	4.83174e-229	0.633903	0.14	0.074	2.8212e-224	2	CLEC4A
TREM1.2	6.23348e-229	0.381473	0.444	0.36	3.63967e-224	2	TREM1
ATP5F1E.1	1.01249e-228	0.367195	0.495	0.447	5.91184e-224	2	ATP5F1E
L1MA2.1	1.02716e-228	-0.356614	0.223	0.321	5.99746e-224	2	L1MA2
DNAJC25.GNG10.1	1.11785e-228	0.451465	0.261	0.196	6.52701e-224	2	DNAJC25.GNG10
GNB2.1	1.53549e-228	0.289856	0.211	0.205	8.9656e-224	2	GNB2
L1MA6.1	6.4708e-228	-0.257919	0.183	0.266	3.77824e-223	2	L1MA6
HAL1b	1.71505e-227	-0.251077	0.163	0.24	1.0014e-222	2	HAL1b
L1M1.1	1.92361e-227	-0.32331	0.254	0.355	1.12318e-222	2	L1M1
GNG10.1	1.96681e-227	0.45026	0.263	0.197	1.1484e-222	2	GNG10
AluSc.1	5.99577e-227	-0.265904	0.947	0.962	3.50087e-222	2	AluSc
RPS10.NUDT3.2	1.19188e-225	-0.386509	0.107	0.188	6.95929e-221	2	RPS10.NUDT3
L4-C-Mam.1	3.64366e-225	-0.266524	0.149	0.225	2.1275e-220	2	L4-C-Mam
L2.1	1.60133e-224	-0.350507	0.788	0.853	9.35002e-220	2	L2
L1ME3D.1	1.20131e-223	-0.252628	0.181	0.261	7.01435e-219	2	L1ME3D
L1ME2z.1	2.07656e-223	-0.302673	0.264	0.362	1.21248e-218	2	L1ME2z
THE1B.1	3.08825e-222	-0.282103	0.304	0.403	1.8032e-217	2	THE1B
IFI6.1	7.6208e-222	0.496866	0.168	0.127	4.44971e-217	2	IFI6
AluSx3.1	1.63992e-219	-0.26476	0.929	0.954	9.57534e-215	2	AluSx3
CXCL16.1	3.55003e-219	0.315578	0.309	0.285	2.07283e-214	2	CXCL16
MLT1I.1	5.25106e-219	-0.259704	0.147	0.222	3.06604e-214	2	MLT1I
UBALD2.1	5.53128e-219	0.32371	0.189	0.18	3.22966e-214	2	UBALD2
AC006511.5.1	5.63553e-219	0.613035	0.137	0.074	3.29053e-214	2	AC006511.5
L1M4a1.1	1.08354e-218	-0.286122	0.116	0.187	6.3267e-214	2	L1M4a1
PIM3.1	5.68232e-218	0.277285	0.197	0.196	3.31785e-213	2	PIM3
L1M7.1	2.21166e-217	-0.364263	0.115	0.191	1.29137e-212	2	L1M7
L1MA8.1	4.57418e-217	-0.321473	0.302	0.405	2.67082e-212	2	L1MA8
VEGFA.2	7.81062e-217	-0.29557	0.095	0.163	4.56054e-212	2	VEGFA
L1MC3.1	1.82205e-216	-0.320211	0.325	0.43	1.06388e-211	2	L1MC3
L1MA1.1	1.98585e-216	-0.252555	0.091	0.155	1.15952e-211	2	L1MA1
AGTRAP.1	6.11212e-216	0.352023	0.137	0.123	3.56881e-211	2	AGTRAP
RAC2.2	6.33435e-216	0.413411	0.352	0.277	3.69856e-211	2	RAC2
MLT1J.1	1.40355e-214	-0.262003	0.302	0.397	8.19521e-210	2	MLT1J
L1PA5.2	2.17348e-214	-0.459567	0.373	0.491	1.26907e-209	2	L1PA5
MLT1C.1	1.0713e-213	-0.260359	0.309	0.405	6.25519e-209	2	MLT1C
CHMP5.1	1.28437e-213	0.285046	0.11	0.11	7.49932e-209	2	CHMP5
RESF1.1	8.84653e-213	0.406675	0.364	0.274	5.1654e-208	2	RESF1
L1MC2.1	2.17132e-212	-0.321269	0.243	0.337	1.26781e-207	2	L1MC2
HLA.C.1	3.4222e-212	0.265448	0.251	0.249	1.99819e-207	2	HLA.C
L1PB4.1	9.19714e-212	-0.306251	0.183	0.268	5.37012e-207	2	L1PB4
L1MCa.1	1.89117e-211	-0.288726	0.198	0.282	1.10424e-206	2	L1MCa
LY6E.1	1.17452e-210	0.547024	0.182	0.12	6.85793e-206	2	LY6E
GBP5.1	3.10376e-210	0.454309	0.294	0.203	1.81226e-205	2	GBP5
FGR.1	4.19776e-210	0.349973	0.281	0.248	2.45103e-205	2	FGR
PRDX5.1	2.16066e-209	0.315541	0.129	0.125	1.26159e-204	2	PRDX5
L1ME3C	3.78355e-209	-0.253174	0.19	0.27	2.20918e-204	2	L1ME3C
ZFP36L1.1	8.26764e-209	0.357474	0.479	0.418	4.82739e-204	2	ZFP36L1
MYADM	4.77201e-208	0.278364	0.179	0.176	2.78633e-203	2	MYADM
L1MA4A.1	5.46352e-208	-0.290752	0.227	0.316	3.1901e-203	2	L1MA4A
EVI2A.1	1.2151e-207	0.402958	0.157	0.132	7.09486e-203	2	EVI2A
CD48.1	2.83103e-207	0.250996	0.214	0.214	1.65301e-202	2	CD48
CHURC1.1	5.81023e-207	0.318087	0.137	0.13	3.39254e-202	2	CHURC1
L1P1.1	1.4979e-206	-0.295008	0.071	0.133	8.74606e-202	2	L1P1
CEBPD.1	4.90062e-206	0.357937	0.314	0.292	2.86143e-201	2	CEBPD
MER58A.1	9.54297e-206	-0.263912	0.345	0.445	5.57204e-201	2	MER58A
[truncated: 66,816 more rows]

## Sheet: Table S5
	p_val	avg_log2FC	pct.1	pct.2	p_val_adj	cluster	gene
CCL4L2	0	2.07238	0.48	0.155	0	0	CCL4L2
ISG15	0	2.04791	0.425	0.271	0	0	ISG15
G0S2	0	1.96671	0.817	0.296	0	0	G0S2
CCL4	0	1.88737	0.382	0.146	0	0	CCL4
S100A8	0	1.8296	0.871	0.484	0	0	S100A8
S100A9	0	1.80585	0.957	0.646	0	0	S100A9
S100A12	0	1.73461	0.281	0.062	0	0	S100A12
CCL3	0	1.70182	0.45	0.198	0	0	CCL3
MIR147B	0	1.68374	0.526	0.224	0	0	MIR147B
CXCL8	0	1.68269	0.963	0.604	0	0	CXCL8
AC243829.4	0	1.67883	0.438	0.191	0	0	AC243829.4
C15orf48	0	1.66575	0.656	0.325	0	0	C15orf48
IFITM3	0	1.66308	0.686	0.359	0	0	IFITM3
IFITM1	0	1.63988	0.736	0.325	0	0	IFITM1
CCL3L1	0	1.63169	0.443	0.141	0	0	CCL3L1
BCL2A1	0	1.61342	0.821	0.447	0	0	BCL2A1
IL1RN	0	1.60852	0.457	0.214	0	0	IL1RN
PTGS2	0	1.60313	0.322	0.101	0	0	PTGS2
NFKBIA	0	1.55824	0.803	0.553	0	0	NFKBIA
HCAR3	0	1.55343	0.458	0.166	0	0	HCAR3
AC026333.3	0	1.54661	0.469	0.175	0	0	AC026333.3
ISG20	0	1.53816	0.361	0.119	0	0	ISG20
IFITM2	0	1.53636	0.973	0.591	0	0	IFITM2
IFIT3	0	1.51969	0.287	0.165	0	0	IFIT3
HIST2H2AA3	0	1.50095	0.565	0.251	0	0	HIST2H2AA3
IL1B	0	1.49358	0.505	0.205	0	0	IL1B
IFIT2	0	1.47429	0.223	0.115	0	0	IFIT2
HIST2H2AA4	0	1.45836	0.507	0.221	0	0	HIST2H2AA4
RSAD2	0	1.40857	0.218	0.065	0	0	RSAD2
SRGN	0	1.39213	0.965	0.764	0	0	SRGN
PNRC1	0	1.36546	0.792	0.495	0	0	PNRC1
TNFAIP6	0	1.35761	0.365	0.105	0	0	TNFAIP6
SOD2	0	1.29867	0.975	0.669	0	0	SOD2
SAT1	0	1.29617	0.94	0.784	0	0	SAT1
HCAR2	0	1.27644	0.368	0.153	0	0	HCAR2
PLEK	0	1.26353	0.651	0.377	0	0	PLEK
H3F3A	0	1.2456	0.886	0.68	0	0	H3F3A
FCER1G	0	1.23302	0.872	0.655	0	0	FCER1G
CMTM2	0	1.20626	0.262	0.061	0	0	CMTM2
GADD45B	0	1.18551	0.321	0.225	0	0	GADD45B
EDN1	0	1.18245	0.143	0.032	0	0	EDN1
CXCL1	0	1.17101	0.244	0.088	0	0	CXCL1
GBP1	0	1.17019	0.37	0.219	0	0	GBP1
TNFAIP3	0	1.16684	0.601	0.368	0	0	TNFAIP3
RGL4	0	1.16099	0.242	0.063	0	0	RGL4
PLAUR	0	1.1546	0.559	0.373	0	0	PLAUR
GBP5	0	1.15388	0.344	0.152	0	0	GBP5
FPR1	0	1.15191	0.476	0.182	0	0	FPR1
FCGR3B	0	1.14905	0.421	0.13	0	0	FCGR3B
H3F3B	0	1.14319	0.925	0.766	0	0	H3F3B
PPP1R15A	0	1.13955	0.661	0.464	0	0	PPP1R15A
ALOX5AP	0	1.12982	0.754	0.509	0	0	ALOX5AP
NINJ1	0	1.12821	0.39	0.177	0	0	NINJ1
ZFP36	0	1.12576	0.543	0.415	0	0	ZFP36
MARCKS	0	1.10769	0.807	0.427	0	0	MARCKS
EFHD2	0	1.10376	0.549	0.425	0	0	EFHD2
NAMPTP1	0	1.10132	0.685	0.319	0	0	NAMPTP1
CYSTM1	0	1.09583	0.541	0.295	0	0	CYSTM1
SMIM25	0	1.07533	0.504	0.334	0	0	SMIM25
RGS2	0	1.07322	0.285	0.133	0	0	RGS2
ICAM1	0	1.06848	0.376	0.187	0	0	ICAM1
CLEC4E	0	1.06188	0.28	0.11	0	0	CLEC4E
FTH1	0	1.0595	0.999	0.947	0	0	FTH1
BEST1	0	1.05798	0.999	0.946	0	0	BEST1
NOP10	0	1.05753	0.628	0.472	0	0	NOP10
IER2	0	1.0546	0.449	0.34	0	0	IER2
IGSF6	0	1.04118	0.437	0.323	0	0	IGSF6
TAGAP	0	1.04058	0.275	0.119	0	0	TAGAP
FFAR2	0	1.03399	0.218	0.056	0	0	FFAR2
NFKBIZ	0	1.03161	0.533	0.321	0	0	NFKBIZ
H3F3AP4	0	1.02691	0.337	0.202	0	0	H3F3AP4
PLAU	0	1.02423	0.318	0.153	0	0	PLAU
S100A11	0	1.02037	0.948	0.769	0	0	S100A11
AQP9	0	1.00728	0.533	0.306	0	0	AQP9
AC011511.5	0	0.97882	0.329	0.166	0	0	AC011511.5
ST20.MTHFS	0	0.971953	0.233	0.122	0	0	ST20.MTHFS
TREM1	0	0.95639	0.482	0.319	0	0	TREM1
BASP1	0	0.938273	0.32	0.164	0	0	BASP1
MTHFS	0	0.931052	0.221	0.12	0	0	MTHFS
ATP2B1.AS1	0	0.926392	0.428	0.253	0	0	ATP2B1.AS1
CXCL2	0	0.92451	0.312	0.227	0	0	CXCL2
MX1	0	0.914969	0.172	0.142	0	0	MX1
TNFSF13B	0	0.913694	0.167	0.149	0	0	TNFSF13B
CD55	0	0.912189	0.455	0.287	0	0	CD55
ETS2	0	0.905095	0.316	0.188	0	0	ETS2
CKLF.CMTM1	0	0.904426	0.299	0.239	0	0	CKLF.CMTM1
ANP32A	0	0.898275	0.405	0.246	0	0	ANP32A
CKLF	0	0.894133	0.322	0.265	0	0	CKLF
IVNS1ABP	0	0.893632	0.519	0.318	0	0	IVNS1ABP
NAMPT	0	0.89237	0.929	0.617	0	0	NAMPT
PROK2	0	0.886053	0.115	0.031	0	0	PROK2
OSM	0	0.882001	0.159	0.054	0	0	OSM
MAP1LC3B	0	0.878395	0.479	0.39	0	0	MAP1LC3B
AC025580.1	0	0.875001	0.249	0.1	0	0	AC025580.1
CREM	0	0.867386	0.245	0.128	0	0	CREM
LITAF	0	0.860975	0.745	0.585	0	0	LITAF
ST20	0	0.852384	0.176	0.062	0	0	ST20
MXD1	0	0.850923	0.456	0.239	0	0	MXD1
LY96	0	0.848951	0.277	0.199	0	0	LY96
AC120057.2	0	0.847401	0.787	0.64	0	0	AC120057.2
GABARAP	0	0.846078	0.788	0.642	0	0	GABARAP
CDA	0	0.843196	0.139	0.048	0	0	CDA
APOBEC3A	0	0.840822	0.157	0.048	0	0	APOBEC3A
BRI3	0	0.840546	0.749	0.604	0	0	BRI3
KLF2	0	0.839855	0.475	0.34	0	0	KLF2
IFI6	0	0.832552	0.25	0.244	0	0	IFI6
IL1R2	0	0.826567	0.218	0.072	0	0	IL1R2
MT2A	0	0.823	0.114	0.123	0	0	MT2A
SERPINB1	0	0.822436	0.299	0.265	0	0	SERPINB1
PHACTR1	0	0.81796	0.616	0.388	0	0	PHACTR1
FCGR1A	0	0.813102	0.194	0.12	0	0	FCGR1A
IER3	0	0.812703	0.209	0.1	0	0	IER3
CXCR4	0	0.810876	0.569	0.335	0	0	CXCR4
CARD16	0	0.809894	0.234	0.194	0	0	CARD16
FCGR2A	0	0.808238	0.351	0.266	0	0	FCGR2A
SELL	0	0.806441	0.146	0.048	0	0	SELL
STXBP2	0	0.801248	0.245	0.246	0	0	STXBP2
UBE2B	0	0.800259	0.421	0.314	0	0	UBE2B
CLEC2B	0	0.796707	0.34	0.263	0	0	CLEC2B
C4orf3	0	0.792927	0.328	0.297	0	0	C4orf3
DNAJB1	0	0.782192	0.13	0.114	0	0	DNAJB1
NBN	0	0.777657	0.265	0.161	0	0	NBN
RILPL2	0	0.776681	0.261	0.184	0	0	RILPL2
TYROBP	0	0.776166	0.736	0.545	0	0	TYROBP
CD83	0	0.773784	0.38	0.282	0	0	CD83
GNG2	0	0.773739	0.204	0.092	0	0	GNG2
TNIP1	0	0.77339	0.257	0.149	0	0	TNIP1
FCGR1B	0	0.771863	0.164	0.094	0	0	FCGR1B
S100P	0	0.764267	0.173	0.075	0	0	S100P
PPIF	0	0.76388	0.349	0.225	0	0	PPIF
B2M	0	0.762389	0.988	0.908	0	0	B2M
CDKN2D	0	0.755149	0.191	0.098	0	0	CDKN2D
CD69	0	0.750722	0.129	0.103	0	0	CD69
FPR2	0	0.747248	0.181	0.075	0	0	FPR2
SMCHD1	0	0.746229	0.369	0.254	0	0	SMCHD1
IER3.AS1	0	0.744296	0.174	0.083	0	0	IER3.AS1
UBE2L6	0	0.743062	0.213	0.2	0	0	UBE2L6
CSF3R	0	0.740959	0.559	0.268	0	0	CSF3R
PIM3	0	0.737488	0.249	0.174	0	0	PIM3
ITM2B	0	0.737024	0.625	0.549	0	0	ITM2B
FTH1P10	0	0.736854	0.61	0.489	0	0	FTH1P10
CD53	0	0.736332	0.491	0.414	0	0	CD53
SERPINA1	0	0.727056	0.357	0.297	0	0	SERPINA1
EIF1	0	0.724985	0.888	0.785	0	0	EIF1
CD63	0	0.724601	0.66	0.572	0	0	CD63
JUNB	0	0.723732	0.478	0.427	0	0	JUNB
CCRL2	0	0.721002	0.233	0.136	0	0	CCRL2
MSRB1	0	0.720918	0.147	0.082	0	0	MSRB1
GRINA	0	0.717992	0.383	0.321	0	0	GRINA
TRIB1	0	0.716874	0.262	0.149	0	0	TRIB1
TLR2	0	0.713929	0.328	0.163	0	0	TLR2
HIST2H2AC	0	0.713217	0.138	0.069	0	0	HIST2H2AC
NCF1B	0	0.712504	0.17	0.098	0	0	NCF1B
PDLIM7	0	0.710463	0.214	0.136	0	0	PDLIM7
DUSP1	0	0.709999	0.731	0.634	0	0	DUSP1
TMEM154	0	0.709513	0.197	0.069	0	0	TMEM154
EGR3	0	0.709107	0.139	0.04	0	0	EGR3
GMFG	0	0.707861	0.368	0.371	0	0	GMFG
GBP2	0	0.704965	0.292	0.209	0	0	GBP2
RNASEK	0	0.70345	0.667	0.591	0	0	RNASEK
HPSE	0	0.702057	0.166	0.069	0	0	HPSE
HLA.E	0	0.698998	0.336	0.259	0	0	HLA.E
PLSCR1	0	0.698643	0.251	0.217	0	0	PLSCR1
SAMSN1	0	0.698091	0.225	0.153	0	0	SAMSN1
TUBA1A	0	0.696662	0.211	0.229	0	0	TUBA1A
STEAP4	0	0.695248	0.136	0.047	0	0	STEAP4
RNASEK.C17orf49	0	0.694689	0.676	0.602	0	0	RNASEK.C17orf49
AC007032.1	0	0.694181	0.179	0.063	0	0	AC007032.1
WARS	0	0.692041	0.22	0.207	0	0	WARS
FYB1	0	0.691617	0.446	0.341	0	0	FYB1
PDE4B	0	0.691221	0.204	0.117	0	0	PDE4B
AL008729.2	0	0.690352	0.248	0.117	0	0	AL008729.2
CSF1	0	0.688537	0.175	0.114	0	0	CSF1
LCP2	0	0.688429	0.365	0.268	0	0	LCP2
LST1	0	0.688064	0.152	0.105	0	0	LST1
HIF1A	0	0.686952	0.483	0.316	0	0	HIF1A
CCDC71L	0	0.682329	0.133	0.077	0	0	CCDC71L
DDX60L	0	0.676032	0.253	0.176	0	0	DDX60L
MAFF	0	0.675415	0.26	0.195	0	0	MAFF
LYN	0	0.667598	0.401	0.307	0	0	LYN
LIMK2	0	0.667475	0.189	0.091	0	0	LIMK2
MNDA	0	0.661796	0.211	0.249	0	0	MNDA
ZFP36L1	0	0.661402	0.374	0.294	0	0	ZFP36L1
SLC25A37	0	0.65954	0.528	0.286	0	0	SLC25A37
IRF1	0	0.652667	0.398	0.343	0	0	IRF1
GABARAPL2	0	0.651203	0.294	0.267	0	0	GABARAPL2
AGTRAP	0	0.650418	0.174	0.164	0	0	AGTRAP
LMNB1	0	0.650413	0.137	0.062	0	0	LMNB1
CD14	0	0.649735	0.244	0.239	0	0	CD14
GCA	0	0.648307	0.213	0.19	0	0	GCA
CPD	0	0.647015	0.32	0.187	0	0	CPD
ADGRG3	0	0.645732	0.167	0.048	0	0	ADGRG3
MYL12A	0	0.640922	0.522	0.5	0	0	MYL12A
CDKN1A	0	0.638695	0.207	0.165	0	0	CDKN1A
AZIN1.AS1	0	0.636367	0.183	0.081	0	0	AZIN1.AS1
NCF1C	0	0.636102	0.167	0.107	0	0	NCF1C
ACSL1	0	0.634808	0.27	0.225	0	0	ACSL1
DSE	0	0.632951	0.266	0.206	0	0	DSE
GBP4	0	0.632636	0.138	0.106	0	0	GBP4
NCF1	0	0.6284	0.179	0.108	0	0	NCF1
NAPA	0	0.628252	0.192	0.161	0	0	NAPA
AC073548.1	0	0.627963	0.184	0.153	0	0	AC073548.1
LUCAT1	0	0.624557	0.393	0.211	0	0	LUCAT1
RNF149	0	0.613393	0.339	0.301	0	0	RNF149
CSF2RB	0	0.613371	0.181	0.124	0	0	CSF2RB
ATP2B1	0	0.611452	0.296	0.246	0	0	ATP2B1
FOSB	0	0.60716	0.338	0.269	0	0	FOSB
CIR1	0	0.60563	0.235	0.178	0	0	CIR1
ALPL	0	0.605119	0.115	0.033	0	0	ALPL
SDCBP	0	0.603482	0.659	0.567	0	0	SDCBP
GK	0	0.599901	0.283	0.202	0	0	GK
AL590139.1	0	0.599778	0.136	0.087	0	0	AL590139.1
TGIF2.RAB5IF	0	0.599425	0.247	0.277	0	0	TGIF2.RAB5IF
FTH1P2	0	0.599045	0.193	0.141	0	0	FTH1P2
BID	0	0.596506	0.187	0.176	0	0	BID
RAB5IF	0	0.595804	0.259	0.293	0	0	RAB5IF
IPO11	0	0.593317	0.172	0.072	0	0	IPO11
YPEL3	0	0.592506	0.192	0.134	0	0	YPEL3
TNFAIP2	0	0.591105	0.29	0.249	0	0	TNFAIP2
TIMP1	0	0.588923	0.375	0.315	0	0	TIMP1
KLF10	0	0.587768	0.19	0.151	0	0	KLF10
C5orf56	0	0.587241	0.176	0.16	0	0	C5orf56
LAPTM5	0	0.586659	0.612	0.561	0	0	LAPTM5
PIK3AP1	0	0.580294	0.181	0.162	0	0	PIK3AP1
ADORA2A	0	0.579557	0.127	0.042	0	0	ADORA2A
RAC2	0	0.579322	0.3	0.289	0	0	RAC2
MAP1LC3B2	0	0.577114	0.129	0.083	0	0	MAP1LC3B2
FTH1P7	0	0.573663	0.291	0.266	0	0	FTH1P7
LCP1	0	0.572038	0.549	0.515	0	0	LCP1
LY6E	0	0.570633	0.16	0.224	0	0	LY6E
TANK	0	0.569713	0.305	0.232	0	0	TANK
RNF19B	0	0.569669	0.126	0.086	0	0	RNF19B
FAM49B	0	0.562091	0.309	0.291	0	0	FAM49B
MER5C1	0	0.561838	0.399	0.254	0	0	MER5C1
SP110	0	0.56112	0.162	0.155	0	0	SP110
LSP1	0	0.557225	0.286	0.264	0	0	LSP1
AC093525.2	0	0.554141	0.487	0.484	0	0	AC093525.2
ATP6V0C	0	0.550859	0.488	0.486	0	0	ATP6V0C
TYMP	0	0.550688	0.398	0.395	0	0	TYMP
CDC42SE1	0	0.549613	0.205	0.166	0	0	CDC42SE1
SQSTM1	0	0.548327	0.544	0.494	0	0	SQSTM1
RHOG	0	0.547186	0.249	0.257	0	0	RHOG
SCO2	0	0.542888	0.292	0.314	0	0	SCO2
PCBP1	0	0.540587	0.403	0.41	0	0	PCBP1
CHMP2A	0	0.53832	0.22	0.239	0	0	CHMP2A
PLK3	0	0.536146	0.257	0.178	0	0	PLK3
MTRNR2L12	0	0.536057	0.44	0.274	0	0	MTRNR2L12
LYST	0	0.536003	0.185	0.167	0	0	LYST
MRNIP	0	0.535628	0.432	0.392	0	0	MRNIP
RNF13	0	0.534482	0.33	0.303	0	0	RNF13
CLEC7A	0	0.53118	0.299	0.283	0	0	CLEC7A
PCBP1.AS1	0	0.530931	0.431	0.433	0	0	PCBP1.AS1
CXCL16	0	0.529059	0.396	0.364	0	0	CXCL16
EVI2B	0	0.528138	0.27	0.285	0	0	EVI2B
KLF6	0	0.522634	0.724	0.659	0	0	KLF6
FAM177A1	0	0.519836	0.175	0.165	0	0	FAM177A1
CCR1	0	0.519446	0.189	0.182	0	0	CCR1
STX11	0	0.519282	0.134	0.141	0	0	STX11
EMP3	0	0.517143	0.313	0.445	0	0	EMP3
FOS	0	0.513023	0.479	0.549	0	0	FOS
CASP4	0	0.510237	0.162	0.165	0	0	CASP4
FAM129A	0	0.5091	0.225	0.193	0	0	FAM129A
DENND5A	0	0.507385	0.193	0.164	0	0	DENND5A
SHKBP1	0	0.506163	0.158	0.142	0	0	SHKBP1
AP005329.1	0	0.504722	0.118	0.123	0	0	AP005329.1
PRDX5	0	0.502968	0.216	0.261	0	0	PRDX5
CYBA	0	0.499538	0.668	0.61	0	0	CYBA
ATP6V0E1	0	0.497758	0.4	0.427	0	0	ATP6V0E1
AL359762.3	0	0.497643	0.456	0.469	0	0	AL359762.3
RHOA	0	0.495695	0.514	0.518	0	0	RHOA
RAB20	0	0.495065	0.123	0.099	0	0	RAB20
SLC2A3	0	0.489246	0.279	0.255	0	0	SLC2A3
PILRA	0	0.487976	0.133	0.14	0	0	PILRA
VASP	0	0.487475	0.36	0.375	0	0	VASP
MYL12B	0	0.487394	0.419	0.458	0	0	MYL12B
JUND	0	0.481772	0.503	0.545	0	0	JUND
DAZAP2	0	0.479653	0.356	0.349	0	0	DAZAP2
ATP6V1G1	0	0.478257	0.332	0.374	0	0	ATP6V1G1
SPI1	0	0.47731	0.306	0.329	0	0	SPI1
YPEL5	0	0.474554	0.248	0.236	0	0	YPEL5
GNG10	0	0.474121	0.193	0.221	0	0	GNG10
EIF1B	0	0.472991	0.182	0.213	0	0	EIF1B
CEBPB	0	0.472116	0.597	0.555	0	0	CEBPB
GNG5	0	0.469785	0.42	0.448	0	0	GNG5
MCEMP1	0	0.467176	0.287	0.279	0	0	MCEMP1
LAMTOR3	0	0.464984	0.118	0.114	0	0	LAMTOR3
TRIM22	0	0.464073	0.123	0.135	0	0	TRIM22
DNAJC25.GNG10	0	0.462461	0.19	0.222	0	0	DNAJC25.GNG10
FGR	0	0.45892	0.238	0.222	0	0	FGR
AC026470.1	0	0.458694	0.15	0.14	0	0	AC026470.1
FTH1P8	0	0.458672	0.17	0.164	0	0	FTH1P8
PRR13	0	0.458333	0.23	0.279	0	0	PRR13
PSME1	0	0.458228	0.251	0.318	0	0	PSME1
IL2RG	0	0.457703	0.225	0.192	0	0	IL2RG
STAT1	0	0.456053	0.248	0.252	0	0	STAT1
PARP14	0	0.455877	0.226	0.256	0	0	PARP14
UPP1	0	0.45494	0.207	0.272	0	0	UPP1
IER5	0	0.451927	0.172	0.204	0	0	IER5
WTAP	0	0.451301	0.179	0.185	0	0	WTAP
L4-B-Mam	0	0.445265	0.565	0.465	0	0	L4-B-Mam
CHMP2B	0	0.443576	0.155	0.151	0	0	CHMP2B
NFKB1	0	0.442624	0.154	0.149	0	0	NFKB1
BAZ1A	0	0.442584	0.173	0.222	0	0	BAZ1A
PIM1	0	0.436051	0.228	0.216	0	0	PIM1
WIPF1	0	0.435611	0.237	0.239	0	0	WIPF1
AC008763.3	0	0.434425	0.202	0.281	0	0	AC008763.3
UBALD2	0	0.434019	0.187	0.19	0	0	UBALD2
HCK	0	0.43338	0.237	0.24	0	0	HCK
SERP1	0	0.429952	0.292	0.367	0	0	SERP1
SLC16A3	0	0.429857	0.17	0.197	0	0	SLC16A3
ATP6V1B2	0	0.429819	0.272	0.28	0	0	ATP6V1B2
FNDC3B	0	0.428204	0.29	0.283	0	0	FNDC3B
UBE2D1	0	0.428152	0.128	0.135	0	0	UBE2D1
ADGRE5	0	0.428047	0.295	0.34	0	0	ADGRE5
UBC	0	0.421757	0.568	0.578	0	0	UBC
HSP90AA1	0	0.416657	0.328	0.534	0	0	HSP90AA1
BTG2	0	0.414894	0.17	0.169	0	0	BTG2
SH3GLB1	0	0.41485	0.207	0.242	0	0	SH3GLB1
AC023644.1	0	0.414638	0.138	0.127	0	0	AC023644.1
C5AR1	0	0.414529	0.199	0.228	0	0	C5AR1
LYSMD2	0	0.413808	0.104	0.119	0	0	LYSMD2
EPSTI1	0	0.413693	0.095	0.115	0	0	EPSTI1
AC026785.2	0	0.406569	0.114	0.104	0	0	AC026785.2
BLOC1S1	0	0.406425	0.261	0.341	0	0	BLOC1S1
AC009779.3	0	0.404756	0.227	0.3	0	0	AC009779.3
RAB7A	0	0.401994	0.274	0.317	0	0	RAB7A
PTPRC	0	0.399197	0.421	0.456	0	0	PTPRC
MXD3	0	0.394611	0.231	0.322	0	0	MXD3
CD48	0	0.394191	0.186	0.189	0	0	CD48
SLC43A3	0	0.389323	0.143	0.16	0	0	SLC43A3
TAGLN2	0	0.388	0.366	0.412	0	0	TAGLN2
S100A6	0	0.387329	0.794	0.655	0	0	S100A6
AIF1	0	0.386438	0.149	0.176	0	0	AIF1
TRAPPC5	0	0.383579	0.187	0.274	0	0	TRAPPC5
MAP3K8	0	0.381573	0.178	0.209	0	0	MAP3K8
TSC22D3	0	0.375938	0.361	0.395	0	0	TSC22D3
IRF2	0	0.375724	0.122	0.127	0	0	IRF2
GLUL	0	0.375115	0.489	0.492	0	0	GLUL
NFE2L2	0	0.370345	0.191	0.221	0	0	NFE2L2
GAPDH	0	0.370153	0.463	0.502	0	0	GAPDH
LIMS1	0	0.369635	0.254	0.296	0	0	LIMS1
C3AR1	0	0.368646	0.14	0.164	0	0	C3AR1
HLA.A	0	0.366602	0.341	0.384	0	0	HLA.A
CHMP5	0	0.365815	0.127	0.175	0	0	CHMP5
PTAFR	0	0.365438	0.165	0.209	0	0	PTAFR
CTBS	0	0.365025	0.122	0.134	0	0	CTBS
CHMP4B	0	0.363419	0.102	0.113	0	0	CHMP4B
IFI16	0	0.362992	0.168	0.233	0	0	IFI16
RTF2	0	0.362902	0.122	0.149	0	0	RTF2
B4GALT5	0	0.361481	0.116	0.123	0	0	B4GALT5
MAP2K3	0	0.360069	0.151	0.152	0	0	MAP2K3
AC006064.4	0	0.359795	0.438	0.488	0	0	AC006064.4
AL121985.1	0	0.358796	0.158	0.164	0	0	AL121985.1
PTPN12	0	0.358618	0.148	0.194	0	0	PTPN12
TMSB4XP8	0	0.35676	0.141	0.193	0	0	TMSB4XP8
ITGAX	0	0.35601	0.326	0.306	0	0	ITGAX
MYD88	0	0.354843	0.107	0.147	0	0	MYD88
ATP6V1D	0	0.353606	0.146	0.184	0	0	ATP6V1D
DUSP6	0	0.353329	0.158	0.213	0	0	DUSP6
RAB32	0	0.353291	0.132	0.169	0	0	RAB32
APOL6	0	0.353086	0.137	0.202	0	0	APOL6
HNRNPC	0	0.351988	0.279	0.349	0	0	HNRNPC
EIF2AK2	0	0.351971	0.09	0.139	0	0	EIF2AK2
HLA.B	0	0.351107	0.445	0.502	0	0	HLA.B
SNX10	0	0.349921	0.276	0.336	0	0	SNX10
HCLS1	0	0.349813	0.199	0.234	0	0	HCLS1
UBE2D3	0	0.349557	0.325	0.396	0	0	UBE2D3
AKIRIN2	0	0.348973	0.16	0.197	0	0	AKIRIN2
ADAR	0	0.346614	0.181	0.211	0	0	ADAR
ATP6V0D1	0	0.345148	0.254	0.303	0	0	ATP6V0D1
PARP9	0	0.345114	0.117	0.133	0	0	PARP9
RIPK2	0	0.344574	0.091	0.1	0	0	RIPK2
NMI	0	0.343582	0.087	0.116	0	0	NMI
WBP2	0	0.341618	0.155	0.172	0	0	WBP2
PFN1P1	0	0.341284	0.123	0.178	0	0	PFN1P1
CCNL1	0	0.341222	0.411	0.43	0	0	CCNL1
PPP4R2	0	0.341129	0.102	0.134	0	0	PPP4R2
SHISA5	0	0.339814	0.102	0.132	0	0	SHISA5
EVI2A	0	0.335841	0.14	0.161	0	0	EVI2A
ACTB	0	0.333881	0.894	0.767	0	0	ACTB
CASP1	0	0.333305	0.117	0.162	0	0	CASP1
MPP1	0	0.333206	0.155	0.196	0	0	MPP1
MAPKAPK2	0	0.33259	0.11	0.123	0	0	MAPKAPK2
PTPRE	0	0.332255	0.201	0.202	0	0	PTPRE
B3GNT5	0	0.331995	0.144	0.172	0	0	B3GNT5
SLA	0	0.330699	0.154	0.188	0	0	SLA
RAB5C	0	0.33058	0.177	0.249	0	0	RAB5C
CMTM6	0	0.329516	0.209	0.269	0	0	CMTM6
CDC42	0	0.327008	0.358	0.443	0	0	CDC42
PREX1	0	0.325752	0.139	0.147	0	0	PREX1
SLC3A2	0	0.324985	0.175	0.222	0	0	SLC3A2
HNRNPF	0	0.322374	0.18	0.245	0	0	HNRNPF
SLA2	0	0.317935	0.139	0.221	0	0	SLA2
MOB1A	0	0.316967	0.192	0.284	0	0	MOB1A
MCL1	0	0.316591	0.393	0.454	0	0	MCL1
ETF1	0	0.314893	0.128	0.157	0	0	ETF1
SKIL	0	0.313495	0.177	0.192	0	0	SKIL
CYB5R4	0	0.312609	0.097	0.109	0	0	CYB5R4
ACTR3	0	0.311156	0.354	0.427	0	0	ACTR3
IRF2BP2	0	0.310599	0.167	0.196	0	0	IRF2BP2
SAMD9L	0	0.309795	0.083	0.131	0	0	SAMD9L
RBCK1	0	0.309197	0.087	0.111	0	0	RBCK1
ARRB2	0	0.308356	0.189	0.25	0	0	ARRB2
ATG3	0	0.308036	0.106	0.171	0	0	ATG3
IFNGR2	0	0.307624	0.113	0.142	0	0	IFNGR2
SUPT4H1	0	0.304166	0.107	0.158	0	0	SUPT4H1
AZIN1	0	0.301879	0.111	0.123	0	0	AZIN1
AC004687.2	0	0.300302	0.105	0.156	0	0	AC004687.2
LTR12C	0	0.300165	0.145	0.186	0	0	LTR12C
RAB5A	0	0.298919	0.093	0.108	0	0	RAB5A
ATP6V0B	0	0.296734	0.381	0.439	0	0	ATP6V0B
ARPC3	0	0.295169	0.471	0.511	0	0	ARPC3
XAF1	0	0.293511	0.084	0.133	0	0	XAF1
THE1D	0	0.29288	0.315	0.373	0	0	THE1D
B4GALT1	0	0.290315	0.105	0.136	0	0	B4GALT1
DNTTIP2	0	0.28824	0.11	0.136	0	0	DNTTIP2
MIDN	0	0.284841	0.14	0.176	0	0	MIDN
CAPZA2	0	0.284774	0.172	0.256	0	0	CAPZA2
IGFLR1	0	0.283653	0.073	0.1	0	0	IGFLR1
AC124319.1	0	0.283512	0.28	0.349	0	0	AC124319.1
PRELID1	0	0.280358	0.175	0.286	0	0	PRELID1
DHRS7	0	0.279198	0.088	0.132	0	0	DHRS7
XRN1	0	0.278403	0.084	0.105	0	0	XRN1
SLC15A3	0	0.278314	0.152	0.2	0	0	SLC15A3
PRAL	0	0.276898	0.076	0.123	0	0	PRAL
NUB1	0	0.276589	0.078	0.113	0	0	NUB1
CAP1	0	0.276563	0.281	0.383	0	0	CAP1
FMNL1	0	0.274404	0.164	0.195	0	0	FMNL1
ABCA1	0	0.274347	0.129	0.149	0	0	ABCA1
FBXL5	0	0.273702	0.107	0.137	0	0	FBXL5
CYTOR	0	0.271204	0.117	0.155	0	0	CYTOR
BX470102.1	0	0.270923	0.193	0.296	0	0	BX470102.1
SP100	0	0.270699	0.208	0.281	0	0	SP100
CFLAR	0	0.268126	0.237	0.279	0	0	CFLAR
NCF2	0	0.2658	0.31	0.363	0	0	NCF2
JMJD1C	0	0.265182	0.266	0.285	0	0	JMJD1C
CNBP	0	0.262898	0.21	0.304	0	0	CNBP
SERINC1	0	0.260715	0.138	0.203	0	0	SERINC1
VAMP5	0	0.259791	0.062	0.118	0	0	VAMP5
PRKCD	0	0.258837	0.084	0.11	0	0	PRKCD
STAT2	0	0.258468	0.071	0.103	0	0	STAT2
ASAH1	0	0.257353	0.406	0.453	0	0	ASAH1
RAB1A	0	0.255958	0.151	0.217	0	0	RAB1A
BHLHE40	0	0.255106	0.142	0.206	0	0	BHLHE40
Harlequin.int	0	0.255083	0.16	0.2	0	0	Harlequin.int
ELF1	0	0.250114	0.154	0.216	0	0	ELF1
HNRNPA0	0	-0.250276	0.015	0.135	0	0	HNRNPA0
XBP1	0	-0.250637	0.033	0.163	0	0	XBP1
ARL5A	0	-0.251124	0.004	0.1	0	0	ARL5A
PSMC6	0	-0.251428	0.012	0.121	0	0	PSMC6
GGT1	0	-0.251455	0.037	0.172	0	0	GGT1
UBE2G2	0	-0.251501	0.006	0.101	0	0	UBE2G2
ZC3H13	0	-0.251782	0.014	0.114	0	0	ZC3H13
AL358472.6	0	-0.251818	0.003	0.1	0	0	AL358472.6
FAM204A	0	-0.252049	0.005	0.11	0	0	FAM204A
FP671120.5	0	-0.252247	0.173	0.295	0	0	FP671120.5
YBX1P1	0	-0.252496	0.008	0.122	0	0	YBX1P1
HUWE1	0	-0.252587	0.008	0.108	0	0	HUWE1
TMEM258	0	-0.252619	0.047	0.209	0	0	TMEM258
ZFHX3	0	-0.252814	0.007	0.106	0	0	ZFHX3
DHX9	0	-0.252973	0.012	0.116	0	0	DHX9
USO1	0	-0.25305	0.005	0.103	0	0	USO1
NDUFA5	0	-0.253352	0.005	0.101	0	0	NDUFA5
CLTC	0	-0.253679	0.065	0.225	0	0	CLTC
AC010422.3	0	-0.253841	0.015	0.141	0	0	AC010422.3
SSNA1	0	-0.253841	0.011	0.128	0	0	SSNA1
NDUFB9	0	-0.253975	0.032	0.179	0	0	NDUFB9
CNP	0	-0.253986	0.008	0.112	0	0	CNP
AL022238.4	0	-0.25418	0.003	0.1	0	0	AL022238.4
UBE2F	0	-0.254224	0.006	0.114	0	0	UBE2F
SLC31A2	0	-0.254397	0.043	0.181	0	0	SLC31A2
2023-09-07	0	-0.254647	0.077	0.259	0	0	2023-09-07
L1MD3	0	-0.254778	0.229	0.397	0	0	L1MD3
FP236383.2	0	-0.255078	0.163	0.292	0	0	FP236383.2
RAB14	0	-0.256284	0.03	0.169	0	0	RAB14
SF3B5	0	-0.256324	0.056	0.23	0	0	SF3B5
MSR1	0	-0.256598	0.094	0.228	0	0	MSR1
L1MB4	0	-0.256947	0.395	0.549	0	0	L1MB4
AC024293.1	0	-0.256963	0.01	0.115	0	0	AC024293.1
CSNK2A1	0	-0.257017	0.004	0.1	0	0	CSNK2A1
SEC31A	0	-0.257268	0.023	0.138	0	0	SEC31A
AluSq4	0	-0.257303	0.215	0.395	0	0	AluSq4
ATP6AP2	0	-0.257471	0.04	0.21	0	0	ATP6AP2
PPCS	0	-0.258654	0.014	0.136	0	0	PPCS
PDAP1	0	-0.258812	0.081	0.267	0	0	PDAP1
NEK6	0	-0.258837	0.005	0.104	0	0	NEK6
RABAC1	0	-0.258875	0.042	0.2	0	0	RABAC1
GUK1	0	-0.258898	0.109	0.31	0	0	GUK1
IDH3G	0	-0.259192	0.008	0.112	0	0	IDH3G
CCT4	0	-0.259246	0.019	0.152	0	0	CCT4
KYNU	0	-0.259613	0.01	0.106	0	0	KYNU
NCOA4	0	-0.260005	0.027	0.174	0	0	NCOA4
BOLA2	0	-0.260119	0.008	0.11	0	0	BOLA2
L1PA12	0	-0.26068	0.026	0.111	0	0	L1PA12
ENO1	0	-0.260723	0.158	0.365	0	0	ENO1
U2SURP	0	-0.260998	0.015	0.132	0	0	U2SURP
L1PB2	0	-0.261079	0.068	0.194	0	0	L1PB2
CAMTA1	0	-0.261364	0.011	0.122	0	0	CAMTA1
FP236383.3	0	-0.261936	0.14	0.268	0	0	FP236383.3
PSMD2	0	-0.262037	0.01	0.122	0	0	PSMD2
YWHAH	0	-0.262099	0.074	0.252	0	0	YWHAH
XRCC5	0	-0.262219	0.051	0.217	0	0	XRCC5
YWHAG	0	-0.26231	0.013	0.136	0	0	YWHAG
RSL24D1	0	-0.262316	0.016	0.134	0	0	RSL24D1
ABCG1	0	-0.262404	0.049	0.173	0	0	ABCG1
PAPSS1	0	-0.263331	0.015	0.137	0	0	PAPSS1
L1M8	0	-0.263568	0.042	0.161	0	0	L1M8
P2RX5.TAX1BP3	0	-0.263608	0.028	0.172	0	0	P2RX5.TAX1BP3
RECQL	0	-0.263749	0.006	0.11	0	0	RECQL
RNPS1	0	-0.263993	0.014	0.125	0	0	RNPS1
PPM1G	0	-0.264195	0.016	0.139	0	0	PPM1G
CDV3	0	-0.264331	0.077	0.263	0	0	CDV3
TMEM243	0	-0.264471	0.004	0.101	0	0	TMEM243
SNRNP70	0	-0.264683	0.009	0.105	0	0	SNRNP70
PYROXD1	0	-0.264725	0.006	0.108	0	0	PYROXD1
RSU1	0	-0.264887	0.008	0.118	0	0	RSU1
BOLA2.SMG1P6	0	-0.264894	0.008	0.112	0	0	BOLA2.SMG1P6
ECHDC1	0	-0.265186	0.009	0.119	0	0	ECHDC1
SPTAN1	0	-0.265235	0.005	0.101	0	0	SPTAN1
PSMC3	0	-0.265256	0.003	0.101	0	0	PSMC3
SRSF10	0	-0.265362	0.02	0.14	0	0	SRSF10
MRPS24	0	-0.26549	0.018	0.131	0	0	MRPS24
RABGGTB	0	-0.265785	0.001	0.1	0	0	RABGGTB
CUTA	0	-0.265826	0.005	0.1	0	0	CUTA
CCAR1	0	-0.265867	0.007	0.113	0	0	CCAR1
COX20	0	-0.265912	0.011	0.115	0	0	COX20
AC253536.7	0	-0.266103	0.012	0.12	0	0	AC253536.7
SMC3	0	-0.266147	0.007	0.105	0	0	SMC3
MTIF3	0	-0.266195	0.01	0.117	0	0	MTIF3
DDTL	0	-0.266371	0.012	0.121	0	0	DDTL
UGP2	0	-0.266444	0.022	0.161	0	0	UGP2
EIF3I	0	-0.266479	0.023	0.156	0	0	EIF3I
TRAPPC2L	0	-0.266576	0.01	0.121	0	0	TRAPPC2L
LEPROTL1	0	-0.26675	0.017	0.139	0	0	LEPROTL1
DDT	0	-0.266843	0.012	0.121	0	0	DDT
SPCS2	0	-0.266913	0.028	0.172	0	0	SPCS2
PDCD6	0	-0.267221	0.024	0.158	0	0	PDCD6
FOXP1	0	-0.268231	0.026	0.148	0	0	FOXP1
MYCBP2	0	-0.268431	0.016	0.133	0	0	MYCBP2
L1MA4	0	-0.26875	0.305	0.464	0	0	L1MA4
ABHD5	0	-0.268837	0.055	0.172	0	0	ABHD5
SCAND1	0	-0.268876	0.05	0.209	0	0	SCAND1
POLR2K	0	-0.268916	0.015	0.135	0	0	POLR2K
DDX5	0	-0.269016	0.31	0.506	0	0	DDX5
L1MCb	0	-0.269071	0.031	0.14	0	0	L1MCb
FTX	0	-0.269163	0.01	0.114	0	0	FTX
KIAA0930	0	-0.269455	0.008	0.114	0	0	KIAA0930
PIP4K2A	0	-0.269849	0.018	0.134	0	0	PIP4K2A
L1MEj	0	-0.270065	0.062	0.176	0	0	L1MEj
CCND3	0	-0.270108	0.018	0.141	0	0	CCND3
SORT1	0	-0.270673	0.012	0.129	0	0	SORT1
Charlie1a	0	-0.270936	0.415	0.562	0	0	Charlie1a
NECAP2	0	-0.27109	0.017	0.132	0	0	NECAP2
WDR83OS	0	-0.271125	0.06	0.232	0	0	WDR83OS
AC005912.1	0	-0.271266	0.011	0.116	0	0	AC005912.1
TRABD2A	0	-0.272158	0.02	0.152	0	0	TRABD2A
MRPS16	0	-0.272259	0.008	0.119	0	0	MRPS16
TMEM35B	0	-0.272514	0.003	0.104	0	0	TMEM35B
VKORC1	0	-0.273265	0.017	0.142	0	0	VKORC1
CHD9	0	-0.27392	0.017	0.14	0	0	CHD9
E2F5	0	-0.273996	0.004	0.105	0	0	E2F5
GPI	0	-0.274017	0.001	0.104	0	0	GPI
MRPS6	0	-0.274408	0.015	0.119	0	0	MRPS6
RCC2	0	-0.274627	0.001	0.1	0	0	RCC2
L1MC2	0	-0.274801	0.243	0.403	0	0	L1MC2
TMEM223	0	-0.274821	0.014	0.138	0	0	TMEM223
MER2	0	-0.274887	0.339	0.504	0	0	MER2
NDUFC1	0	-0.275117	0.011	0.125	0	0	NDUFC1
CMC1	0	-0.2753	0.014	0.129	0	0	CMC1
MER46C	0	-0.275506	0.115	0.264	0	0	MER46C
TPR	0	-0.27581	0.028	0.165	0	0	TPR
LSM8	0	-0.275957	0.013	0.134	0	0	LSM8
RPS24P8	0	-0.276096	0.002	0.1	0	0	RPS24P8
PSMD1	0	-0.276109	0.008	0.12	0	0	PSMD1
RBM3	0	-0.276191	0.07	0.245	0	0	RBM3
PBDC1	0	-0.276294	0.002	0.105	0	0	PBDC1
SNRPG	0	-0.276452	0.028	0.163	0	0	SNRPG
AC064799.1	0	-0.276685	0.004	0.104	0	0	AC064799.1
L1PREC2	0	-0.276853	0.251	0.412	0	0	L1PREC2
IPO7	0	-0.276992	0.008	0.126	0	0	IPO7
RBBP4	0	-0.277009	0.006	0.112	0	0	RBBP4
STT3B	0	-0.277048	0.014	0.131	0	0	STT3B
DNAJC21	0	-0.277209	0.004	0.107	0	0	DNAJC21
UBE2N	0	-0.277364	0.01	0.121	0	0	UBE2N
COMMD1	0	-0.277382	0.001	0.103	0	0	COMMD1
COPRS	0	-0.27745	0.008	0.119	0	0	COPRS
KLF9	0	-0.277607	0.003	0.1	0	0	KLF9
CAPRIN1	0	-0.277993	0.011	0.133	0	0	CAPRIN1
MPHOSPH8	0	-0.278142	0.017	0.132	0	0	MPHOSPH8
FP671120.4	0	-0.278339	0.185	0.314	0	0	FP671120.4
EIF2AK1	0	-0.278386	0.006	0.119	0	0	EIF2AK1
PTBP1	0	-0.278777	0.012	0.125	0	0	PTBP1
SNRPE	0	-0.279089	0.01	0.134	0	0	SNRPE
L1PBa	0	-0.279389	0.053	0.161	0	0	L1PBa
SMARCA5	0	-0.279637	0.02	0.136	0	0	SMARCA5
IER3IP1	0	-0.279811	0.001	0.107	0	0	IER3IP1
UBE3A	0	-0.279994	0.002	0.105	0	0	UBE3A
CCDC12	0	-0.280089	0.007	0.109	0	0	CCDC12
AC114498.2	0	-0.280512	0.007	0.105	0	0	AC114498.2
WNK1	0	-0.280637	0.05	0.213	0	0	WNK1
PDIA4	0	-0.280943	0.001	0.106	0	0	PDIA4
DUSP23	0	-0.281018	0.01	0.124	0	0	DUSP23
CHCHD1	0	-0.281198	0.007	0.121	0	0	CHCHD1
UBXN1	0	-0.281281	0.049	0.207	0	0	UBXN1
PRKDC	0	-0.281512	0.011	0.127	0	0	PRKDC
RNPEP	0	-0.281872	0.006	0.12	0	0	RNPEP
AC109460.3	0	-0.281974	0.012	0.125	0	0	AC109460.3
HNRNPUL2.BSCL2	0	-0.282003	0.004	0.106	0	0	HNRNPUL2.BSCL2
ZBTB7A	0	-0.282228	0.028	0.163	0	0	ZBTB7A
AC004057.1	0	-0.282491	0.014	0.124	0	0	AC004057.1
PRPF38B	0	-0.282526	0.034	0.163	0	0	PRPF38B
EIF1AX	0	-0.282546	0.008	0.127	0	0	EIF1AX
RRAS	0	-0.282817	0.001	0.1	0	0	RRAS
TOMM22	0	-0.282881	0.007	0.117	0	0	TOMM22
CYC1	0	-0.283022	0.009	0.123	0	0	CYC1
MRPL14	0	-0.283239	0.006	0.127	0	0	MRPL14
EIF3B	0	-0.283957	0.003	0.108	0	0	EIF3B
ATM	0	-0.284122	0.006	0.103	0	0	ATM
TACC1	0	-0.284285	0.025	0.144	0	0	TACC1
ETFA	0	-0.284289	0.003	0.108	0	0	ETFA
MRPL11	0	-0.28434	0	0.102	0	0	MRPL11
FAM173A	0	-0.284359	0.001	0.1	0	0	FAM173A
HSP90AB1	0	-0.285019	0.129	0.406	0	0	HSP90AB1
L1M4a1	0	-0.285528	0.117	0.251	0	0	L1M4a1
KRR1	0	-0.285553	0.025	0.177	0	0	KRR1
NPRL3	0	-0.285755	0.002	0.104	0	0	NPRL3
SEC61B	0	-0.28612	0.1	0.321	0	0	SEC61B
BPTF	0	-0.286338	0.025	0.164	0	0	BPTF
CMC2	0	-0.286366	0.012	0.13	0	0	CMC2
PSMB1	0	-0.286437	0.072	0.269	0	0	PSMB1
PSMB7	0	-0.286595	0.012	0.135	0	0	PSMB7
AluYm1	0	-0.287074	0.436	0.591	0	0	AluYm1
AIMP1	0	-0.287477	0.003	0.108	0	0	AIMP1
ITPA	0	-0.287627	0.001	0.104	0	0	ITPA
PSMD11	0	-0.288313	0.007	0.119	0	0	PSMD11
DBNDD2	0	-0.288497	0.003	0.115	0	0	DBNDD2
ARHGAP10	0	-0.288501	0.001	0.103	0	0	ARHGAP10
L1MA7	0	-0.288846	0.228	0.399	0	0	L1MA7
L1MA5A	0	-0.288878	0.13	0.279	0	0	L1MA5A
RRBP1	0	-0.288989	0.009	0.13	0	0	RRBP1
PFDN2	0	-0.289243	0.03	0.188	0	0	PFDN2
AP005263.1	0	-0.28933	0.056	0.239	0	0	AP005263.1
L2.3-Crp	0	-0.289366	0.054	0.178	0	0	L2.3-Crp
SYS1.DBNDD2	0	-0.28968	0.003	0.115	0	0	SYS1.DBNDD2
HSPE1	0	-0.289794	0.045	0.223	0	0	HSPE1
MPC1	0	-0.290046	0.01	0.127	0	0	MPC1
EIF4G1	0	-0.290641	0.014	0.136	0	0	EIF4G1
SIVA1	0	-0.291213	0.009	0.128	0	0	SIVA1
MAPKAPK3	0	-0.291874	0.004	0.111	0	0	MAPKAPK3
MORF4L1	0	-0.292077	0.071	0.263	0	0	MORF4L1
AC024592.3	0	-0.292134	0.009	0.13	0	0	AC024592.3
DEK	0	-0.292336	0.069	0.264	0	0	DEK
FLNA	0	-0.29257	0.158	0.358	0	0	FLNA
DPY30	0	-0.292612	0.011	0.122	0	0	DPY30
SNRPB2	0	-0.292864	0.011	0.133	0	0	SNRPB2
GLB1	0	-0.29287	0.005	0.115	0	0	GLB1
LAMTOR5	0	-0.293073	0.047	0.235	0	0	LAMTOR5
MER3	0	-0.293118	0.276	0.449	0	0	MER3
HAL1M8	0	-0.293144	0.069	0.216	0	0	HAL1M8
ARHGEF39	0	-0.2932	0.002	0.102	0	0	ARHGEF39
Tigger3a	0	-0.293211	0.158	0.322	0	0	Tigger3a
CCT7	0	-0.293224	0.001	0.104	0	0	CCT7
ISCU	0	-0.293385	0.038	0.206	0	0	ISCU
NDUFS4	0	-0.29343	0	0.103	0	0	NDUFS4
PIN1	0	-0.293447	0.005	0.117	0	0	PIN1
C4orf48	0	-0.293714	0.023	0.163	0	0	C4orf48
HECTD1	0	-0.293817	0.005	0.108	0	0	HECTD1
FBXW5	0	-0.293996	0.012	0.129	0	0	FBXW5
AUP1	0	-0.294141	0.009	0.134	0	0	AUP1
ROCK1	0	-0.294428	0.069	0.237	0	0	ROCK1
RPS3AP26	0	-0.294507	0.003	0.105	0	0	RPS3AP26
SLC38A2	0	-0.29451	0.065	0.214	0	0	SLC38A2
DCTN3	0	-0.295134	0.01	0.124	0	0	DCTN3
NUDC	0	-0.29515	0.009	0.116	0	0	NUDC
METAP2	0	-0.295163	0.001	0.104	0	0	METAP2
NDUFV1	0	-0.295774	0.001	0.109	0	0	NDUFV1
L1P1	0	-0.296282	0.067	0.192	0	0	L1P1
PSMA3	0	-0.296875	0.028	0.177	0	0	PSMA3
CEP350	0	-0.296939	0.014	0.126	0	0	CEP350
EIF3C	0	-0.2973	0.003	0.114	0	0	EIF3C
KIF5B	0	-0.297429	0.049	0.231	0	0	KIF5B
MT.TP	0	-0.297471	0.006	0.116	0	0	MT.TP
ELOB	0	-0.297777	0.142	0.357	0	0	ELOB
FBXO7	0	-0.297837	0.004	0.111	0	0	FBXO7
MIR7705	0	-0.298107	0.027	0.168	0	0	MIR7705
AC009120.2	0	-0.298378	0.025	0.18	0	0	AC009120.2
COMMD7	0	-0.2985	0.001	0.106	0	0	COMMD7
EMC10	0	-0.298695	0.003	0.114	0	0	EMC10
PYURF	0	-0.298943	0.009	0.131	0	0	PYURF
LAPTM4A	0	-0.298962	0.038	0.193	0	0	LAPTM4A
RPL13AP5	0	-0.299002	0.004	0.11	0	0	RPL13AP5
PARP1	0	-0.299128	0	0.1	0	0	PARP1
VMA21	0	-0.299354	0.008	0.13	0	0	VMA21
MESD	0	-0.299379	0.002	0.114	0	0	MESD
ARPC5L	0	-0.299587	0.005	0.101	0	0	ARPC5L
LMAN1	0	-0.299791	0	0.11	0	0	LMAN1
HMGN2	0	-0.299991	0.032	0.165	0	0	HMGN2
AC114490.2	0	-0.300038	0.003	0.113	0	0	AC114490.2
MYOF	0	-0.300074	0.001	0.112	0	0	MYOF
NSD3	0	-0.300581	0.012	0.129	0	0	NSD3
CENPX	0	-0.300823	0.002	0.105	0	0	CENPX
TRIM44	0	-0.300943	0.003	0.112	0	0	TRIM44
ITGB1BP1	0	-0.301061	0.004	0.11	0	0	ITGB1BP1
GLIPR1	0	-0.301066	0.028	0.192	0	0	GLIPR1
PDCD6IP	0	-0.301642	0.028	0.18	0	0	PDCD6IP
AC005329.1	0	-0.301664	0.007	0.124	0	0	AC005329.1
AluYj4	0	-0.30177	0.248	0.43	0	0	AluYj4
RPAIN	0	-0.302037	0.001	0.109	0	0	RPAIN
JOSD2	0	-0.302114	0.005	0.111	0	0	JOSD2
PHYKPL	0	-0.302174	0.008	0.122	0	0	PHYKPL
MRPL23	0	-0.302275	0.003	0.109	0	0	MRPL23
MRPL54	0	-0.302548	0.023	0.162	0	0	MRPL54
Tigger2a	0	-0.302679	0.15	0.314	0	0	Tigger2a
ARRDC4	0	-0.303044	0.012	0.116	0	0	ARRDC4
GTF2A2	0	-0.303055	0.017	0.149	0	0	GTF2A2
RBMX	0	-0.303187	0.006	0.12	0	0	RBMX
GLUD1	0	-0.303247	0.002	0.114	0	0	GLUD1
SMIM30	0	-0.303896	0	0.109	0	0	SMIM30
TNS3	0	-0.303907	0.001	0.109	0	0	TNS3
LUC7L3	0	-0.304058	0.02	0.132	0	0	LUC7L3
BCL7C	0	-0.304066	0.003	0.104	0	0	BCL7C
GOLGA4	0	-0.30413	0.019	0.153	0	0	GOLGA4
SHTN1	0	-0.304257	0.001	0.113	0	0	SHTN1
NME1	0	-0.304348	0	0.101	0	0	NME1
HBEGF	0	-0.304737	0.017	0.13	0	0	HBEGF
DDX24	0	-0.304804	0.005	0.108	0	0	DDX24
L1ME3	0	-0.304916	0.284	0.461	0	0	L1ME3
LSM3	0	-0.305408	0.017	0.152	0	0	LSM3
HDDC2	0	-0.30563	0.001	0.1	0	0	HDDC2
CYB5R3	0	-0.306055	0.013	0.144	0	0	CYB5R3
IDH2	0	-0.306677	0.006	0.104	0	0	IDH2
SDF4	0	-0.306798	0.01	0.138	0	0	SDF4
NDUFA10	0	-0.307171	0.004	0.117	0	0	NDUFA10
ERGIC3	0	-0.307646	0.006	0.121	0	0	ERGIC3
NEMF	0	-0.307833	0.014	0.148	0	0	NEMF
SAP18	0	-0.308074	0.08	0.284	0	0	SAP18
DNMT1	0	-0.308279	0.001	0.106	0	0	DNMT1
MPC2	0	-0.30843	0.014	0.143	0	0	MPC2
MDFIC	0	-0.308457	0	0.109	0	0	MDFIC
RBM25	0	-0.308626	0.061	0.215	0	0	RBM25
AC009245.1	0	-0.308868	0.002	0.11	0	0	AC009245.1
ADH5	0	-0.309035	0	0.112	0	0	ADH5
MLEC	0	-0.309382	0.002	0.115	0	0	MLEC
UBE2I	0	-0.309389	0.029	0.18	0	0	UBE2I
L1ME2z	0	-0.309683	0.241	0.427	0	0	L1ME2z
ACTN4	0	-0.30975	0.032	0.183	0	0	ACTN4
NOL7	0	-0.309897	0.021	0.157	0	0	NOL7
JTB	0	-0.310018	0.063	0.253	0	0	JTB
PRPF4B	0	-0.310037	0.01	0.117	0	0	PRPF4B
VPS13C	0	-0.310511	0.022	0.166	0	0	VPS13C
RTRAF	0	-0.311367	0.024	0.18	0	0	RTRAF
SELENOS	0	-0.311506	0.016	0.157	0	0	SELENOS
ARID1B	0	-0.311655	0.011	0.136	0	0	ARID1B
PCBD1	0	-0.311884	0.001	0.11	0	0	PCBD1
TRIM14	0	-0.312115	0.02	0.159	0	0	TRIM14
SNORD33	0	-0.312795	0.004	0.116	0	0	SNORD33
SMS	0	-0.312962	0.008	0.132	0	0	SMS
GSTK1	0	-0.313061	0.024	0.176	0	0	GSTK1
GHITM	0	-0.313468	0.036	0.202	0	0	GHITM
ADAMTSL4.AS1	0	-0.313529	0.014	0.13	0	0	ADAMTSL4.AS1
LMO4	0	-0.313609	0.005	0.115	0	0	LMO4
DUT	0	-0.313775	0.004	0.112	0	0	DUT
FIBP	0	-0.313857	0.012	0.129	0	0	FIBP
ZCRB1	0	-0.314261	0.008	0.128	0	0	ZCRB1
HYPK	0	-0.315055	0.011	0.131	0	0	HYPK
AC093591.1	0	-0.315321	0.007	0.12	0	0	AC093591.1
CNPY2	0	-0.315705	0.003	0.118	0	0	CNPY2
AC107983.1	0	-0.315779	0.025	0.162	0	0	AC107983.1
SNRPD3	0	-0.315787	0.025	0.183	0	0	SNRPD3
SRM	0	-0.315941	0	0.102	0	0	SRM
URGCP.MRPS24	0	-0.316238	0.006	0.125	0	0	URGCP.MRPS24
COA4	0	-0.316693	0.001	0.11	0	0	COA4
PNPLA6	0	-0.317068	0.024	0.155	0	0	PNPLA6
TRIR	0	-0.317246	0.073	0.268	0	0	TRIR
ALKBH7	0	-0.317627	0.006	0.125	0	0	ALKBH7
PBRM1	0	-0.318036	0.014	0.148	0	0	PBRM1
IKZF1	0	-0.318508	0.018	0.133	0	0	IKZF1
RPL41P1	0	-0.318618	0.033	0.191	0	0	RPL41P1
SNRPB	0	-0.31879	0.033	0.193	0	0	SNRPB
MOB3B	0	-0.319038	0.001	0.103	0	0	MOB3B
DICER1	0	-0.319473	0.015	0.136	0	0	DICER1
TMEM230	0	-0.319835	0.022	0.172	0	0	TMEM230
SYNCRIP	0	-0.319925	0.022	0.176	0	0	SYNCRIP
HNRNPUL1	0	-0.320102	0.018	0.153	0	0	HNRNPUL1
L1MA9	0	-0.320343	0.337	0.513	0	0	L1MA9
RNASEH2C	0	-0.320832	0.018	0.152	0	0	RNASEH2C
ARL4A	0	-0.320852	0.024	0.158	0	0	ARL4A
TCF7L2	0	-0.321038	0.017	0.142	0	0	TCF7L2
BCL2L2.PABPN1	0	-0.321205	0.017	0.157	0	0	BCL2L2.PABPN1
PLEC	0	-0.321236	0.031	0.177	0	0	PLEC
EMILIN2	0	-0.321675	0.013	0.15	0	0	EMILIN2
ANKRD11	0	-0.321884	0.034	0.17	0	0	ANKRD11
LSM6	0	-0.322235	0.007	0.128	0	0	LSM6
SNRPC	0	-0.322263	0.005	0.125	0	0	SNRPC
FKBP5	0	-0.322406	0.01	0.131	0	0	FKBP5
EIF3CL	0	-0.322545	0.003	0.124	0	0	EIF3CL
CLINT1	0	-0.322564	0.01	0.129	0	0	CLINT1
PFKL	0	-0.322829	0.003	0.12	0	0	PFKL
SSBP4	0	-0.322867	0.002	0.105	0	0	SSBP4
MYL5	0	-0.323194	0.022	0.169	0	0	MYL5
HADHB	0	-0.323978	0.015	0.157	0	0	HADHB
SMPD4	0	-0.324006	0.001	0.111	0	0	SMPD4
SNX17	0	-0.324083	0.007	0.132	0	0	SNX17
2023-09-02	0	-0.324507	0.027	0.176	0	0	2023-09-02
MLT1F1	0	-0.324614	0.073	0.214	0	0	MLT1F1
SFT2D2	0	-0.32512	0.005	0.122	0	0	SFT2D2
RPL9P7	0	-0.32612	0.009	0.134	0	0	RPL9P7
APPL1	0	-0.326686	0.003	0.125	0	0	APPL1
FAM120A	0	-0.32679	0.021	0.171	0	0	FAM120A
AC009133.1	0	-0.32705	0.01	0.132	0	0	AC009133.1
SMAD7	0	-0.327159	0.01	0.129	0	0	SMAD7
CIRBP	0	-0.327446	0.062	0.24	0	0	CIRBP
PNN	0	-0.327616	0.016	0.137	0	0	PNN
TCEA1	0	-0.327766	0.006	0.12	0	0	TCEA1
ETFB	0	-0.328302	0.008	0.134	0	0	ETFB
TMC6	0	-0.328443	0.008	0.133	0	0	TMC6
MRPL52	0	-0.329086	0.007	0.118	0	0	MRPL52
ACP1	0	-0.329152	0.001	0.113	0	0	ACP1
Tigger4b	0	-0.329242	0.117	0.275	0	0	Tigger4b
UQCRC1	0	-0.330042	0.011	0.149	0	0	UQCRC1
L1MB1	0	-0.33006	0.131	0.292	0	0	L1MB1
MT.TE	0	-0.330168	0.002	0.114	0	0	MT.TE
TWF2	0	-0.330254	0.022	0.17	0	0	TWF2
ORMDL1	0	-0.331329	0.005	0.123	0	0	ORMDL1
AL358472.7	0	-0.331651	0.056	0.248	0	0	AL358472.7
PRPF40A	0	-0.331772	0.034	0.215	0	0	PRPF40A
RPL7P23	0	-0.332231	0.007	0.135	0	0	RPL7P23
G3BP1	0	-0.332285	0.005	0.127	0	0	G3BP1
LGALS3BP	0	-0.332501	0.002	0.112	0	0	LGALS3BP
SARAF	0	-0.332743	0.103	0.315	0	0	SARAF
ESD	0	-0.332845	0.005	0.133	0	0	ESD
MACF1	0	-0.333402	0.031	0.162	0	0	MACF1
EIF2A	0	-0.333472	0.005	0.126	0	0	EIF2A
AluYf1	0	-0.333485	0.166	0.345	0	0	AluYf1
TMEM173	0	-0.333653	0.001	0.112	0	0	TMEM173
TRPV2	0	-0.333865	0.003	0.124	0	0	TRPV2
SLFN11	0	-0.333901	0.001	0.115	0	0	SLFN11
L1MD1	0	-0.334124	0.287	0.458	0	0	L1MD1
TBCA	0	-0.334264	0.032	0.203	0	0	TBCA
PSMG2	0	-0.334482	0.002	0.126	0	0	PSMG2
MAZ	0	-0.335828	0.01	0.133	0	0	MAZ
L1MC1	0	-0.336024	0.397	0.557	0	0	L1MC1
SRI	0	-0.33605	0.022	0.171	0	0	SRI
AGBL5	0	-0.336216	0.025	0.177	0	0	AGBL5
CRTAP	0	-0.336649	0.002	0.124	0	0	CRTAP
ILF2	0	-0.336673	0.005	0.132	0	0	ILF2
ATOX1	0	-0.33711	0.047	0.203	0	0	ATOX1
ETHE1	0	-0.337216	0.001	0.119	0	0	ETHE1
BSG	0	-0.338157	0.056	0.235	0	0	BSG
IRF8	0	-0.338531	0.001	0.11	0	0	IRF8
PSMD7	0	-0.338655	0.027	0.193	0	0	PSMD7
CTDNEP1	0	-0.3391	0.033	0.196	0	0	CTDNEP1
RPS28P7	0	-0.339116	0.037	0.197	0	0	RPS28P7
SH3BGRL	0	-0.339394	0.081	0.287	0	0	SH3BGRL
TIMM8B	0	-0.339547	0.008	0.136	0	0	TIMM8B
SOAT1	0	-0.340086	0.006	0.133	0	0	SOAT1
MCUB	0	-0.340371	0.001	0.116	0	0	MCUB
APIP	0	-0.340645	0.003	0.123	0	0	APIP
AC012640.4	0	-0.341409	0.009	0.145	0	0	AC012640.4
RPL21P119	0	-0.341691	0.007	0.131	0	0	RPL21P119
C8orf59	0	-0.341716	0.005	0.128	0	0	C8orf59
L1M4a2	0	-0.341891	0.073	0.217	0	0	L1M4a2
MAP4	0	-0.342282	0.003	0.125	0	0	MAP4
RPL21P16	0	-0.342297	0.01	0.139	0	0	RPL21P16
CCNH	0	-0.342817	0.015	0.135	0	0	CCNH
AC021087.5	0	-0.343016	0.023	0.183	0	0	AC021087.5
DNAJC7	0	-0.343234	0.02	0.164	0	0	DNAJC7
TXNL4A	0	-0.343452	0.015	0.167	0	0	TXNL4A
EPRS	0	-0.343472	0.001	0.125	0	0	EPRS
L1PA17	0	-0.343737	0.128	0.284	0	0	L1PA17
MRPL34	0	-0.343757	0.004	0.129	0	0	MRPL34
MRPS34	0	-0.344429	0.001	0.119	0	0	MRPS34
L1ME3Cz	0	-0.344968	0.377	0.544	0	0	L1ME3Cz
AC145207.3	0	-0.345196	0.018	0.166	0	0	AC145207.3
NUTF2	0	-0.34552	0.005	0.133	0	0	NUTF2
VTI1B	0	-0.345957	0.005	0.139	0	0	VTI1B
TMEM14B	0	-0.346223	0.018	0.165	0	0	TMEM14B
PSMB5	0	-0.346343	0.001	0.124	0	0	PSMB5
EIF2S2	0	-0.346373	0.02	0.178	0	0	EIF2S2
TNFSF12	0	-0.346582	0.001	0.117	0	0	TNFSF12
MRPS21	0	-0.346617	0.006	0.132	0	0	MRPS21
ATP5MD	0	-0.346644	0.056	0.262	0	0	ATP5MD
MIR1282	0	-0.346965	0.117	0.339	0	0	MIR1282
LPXN	0	-0.347003	0.011	0.144	0	0	LPXN
CCT2	0	-0.347298	0.003	0.12	0	0	CCT2
POLE4	0	-0.347407	0.006	0.136	0	0	POLE4
TIMM13	0	-0.347958	0.005	0.133	0	0	TIMM13
MER58A	0	-0.347965	0.31	0.493	0	0	MER58A
CCDC85B	0	-0.348117	0.009	0.139	0	0	CCDC85B
COX8A	0	-0.348184	0.119	0.343	0	0	COX8A
ARL6IP1	0	-0.348284	0.067	0.253	0	0	ARL6IP1
PDCD5	0	-0.348416	0.002	0.116	0	0	PDCD5
RMDN3	0	-0.348778	0	0.114	0	0	RMDN3
CYFIP1	0	-0.349452	0.005	0.137	0	0	CYFIP1
GLRX5	0	-0.350762	0.002	0.104	0	0	GLRX5
COX5B	0	-0.351411	0.103	0.325	0	0	COX5B
BANF1	0	-0.351828	0.007	0.137	0	0	BANF1
SYNGR2	0	-0.351957	0.02	0.174	0	0	SYNGR2
SNU13	0	-0.352764	0.024	0.189	0	0	SNU13
SNX5	0	-0.353234	0.003	0.133	0	0	SNX5
NDUFV2	0	-0.353387	0.045	0.235	0	0	NDUFV2
SNORD68	0	-0.353863	0.003	0.124	0	0	SNORD68
COX14	0	-0.354183	0.019	0.163	0	0	COX14
SSBP1	0	-0.35487	0.014	0.156	0	0	SSBP1
GNPTAB	0	-0.35498	0.006	0.121	0	0	GNPTAB
L1MD2	0	-0.355053	0.401	0.561	0	0	L1MD2
BRD7	0	-0.355233	0.012	0.154	0	0	BRD7
RPL4P4	0	-0.355609	0.001	0.124	0	0	RPL4P4
MRPS7	0	-0.356555	0.002	0.125	0	0	MRPS7
GGA2	0	-0.357101	0.001	0.126	0	0	GGA2
ENY2	0	-0.35741	0.052	0.247	0	0	ENY2
ARGLU1	0	-0.358738	0.028	0.161	0	0	ARGLU1
UQCC2	0	-0.359132	0.001	0.118	0	0	UQCC2
ADAMTSL4	0	-0.359263	0.018	0.147	0	0	ADAMTSL4
PHLDA3	0	-0.359302	0	0.105	0	0	PHLDA3
NHP2	0	-0.359354	0.001	0.119	0	0	NHP2
L1M2	0	-0.359818	0.274	0.454	0	0	L1M2
HDLBP	0	-0.360112	0.019	0.167	0	0	HDLBP
L1ME2	0	-0.360236	0.4	0.562	0	0	L1ME2
PSMD8	0	-0.3608	0.048	0.231	0	0	PSMD8
DNAJC15	0	-0.360804	0.008	0.145	0	0	DNAJC15
EIF3D	0	-0.36092	0.013	0.156	0	0	EIF3D
L1ME3A	0	-0.361003	0.402	0.565	0	0	L1ME3A
SRP9	0	-0.361688	0.015	0.163	0	0	SRP9
RAD9A	0	-0.361702	0.054	0.238	0	0	RAD9A
L1MEi	0	-0.362413	0.177	0.351	0	0	L1MEi
LHFPL2	0	-0.362419	0.004	0.116	0	0	LHFPL2
TUBB6	0	-0.363043	0.001	0.127	0	0	TUBB6
ACAA2	0	-0.363079	0.002	0.125	0	0	ACAA2
RPS3AP25	0	-0.363865	0.004	0.127	0	0	RPS3AP25
AC010422.8	0	-0.364173	0.063	0.261	0	0	AC010422.8
LSM5	0	-0.364363	0.002	0.117	0	0	LSM5
TXNDC17	0	-0.364374	0.035	0.209	0	0	TXNDC17
YWHAB	0	-0.364454	0.146	0.381	0	0	YWHAB
SON	0	-0.365287	0.087	0.291	0	0	SON
FPR3	0	-0.36536	0	0.105	0	0	FPR3
AKR1B1	0	-0.36598	0	0.112	0	0	AKR1B1
ABRACL	0	-0.366637	0.032	0.208	0	0	ABRACL
L1MEg	0	-0.367127	0.4	0.56	0	0	L1MEg
SCCPDH	0	-0.367219	0	0.123	0	0	SCCPDH
CCT3	0	-0.36792	0.003	0.136	0	0	CCT3
NAA20	0	-0.368016	0.001	0.13	0	0	NAA20
ECHS1	0	-0.36843	0.001	0.127	0	0	ECHS1
TRA2B	0	-0.368637	0.034	0.201	0	0	TRA2B
ENSA	0	-0.369114	0.021	0.177	0	0	ENSA
SKP1	0	-0.369241	0.085	0.306	0	0	SKP1
AC010618.1	0	-0.369453	0.031	0.201	0	0	AC010618.1
AC034236.1	0	-0.369643	0.012	0.153	0	0	AC034236.1
CD84	0	-0.370035	0.003	0.108	0	0	CD84
AC091180.3	0	-0.370195	0.001	0.131	0	0	AC091180.3
CANX	0	-0.370469	0.067	0.277	0	0	CANX
UXT	0	-0.370514	0.022	0.183	0	0	UXT
NDUFAF3	0	-0.370515	0.006	0.136	0	0	NDUFAF3
DECR1	0	-0.370767	0.023	0.167	0	0	DECR1
RMND5B	0	-0.370814	0.002	0.128	0	0	RMND5B
IL3RA	0	-0.370957	0.009	0.127	0	0	IL3RA
KRT10	0	-0.371898	0.014	0.147	0	0	KRT10
L1MA1	0	-0.372775	0.081	0.246	0	0	L1MA1
L1MEf	0	-0.373034	0.398	0.555	0	0	L1MEf
SLC25A24	0	-0.373273	0.008	0.149	0	0	SLC25A24
KDELR1	0	-0.373369	0.007	0.156	0	0	KDELR1
CFD	0	-0.373661	0.01	0.131	0	0	CFD
VDAC2	0	-0.373828	0.018	0.181	0	0	VDAC2
LAMTOR2	0	-0.373872	0.021	0.183	0	0	LAMTOR2
MRPS15	0	-0.37402	0.003	0.135	0	0	MRPS15
L1MA3	0	-0.374197	0.301	0.486	0	0	L1MA3
CALU	0	-0.374667	0.004	0.136	0	0	CALU
PSMA1	0	-0.374677	0.022	0.192	0	0	PSMA1
VPS28	0	-0.374718	0.036	0.228	0	0	VPS28
PHB	0	-0.375371	0.001	0.132	0	0	PHB
KMT2A	0	-0.375383	0.002	0.109	0	0	KMT2A
PECAM1	0	-0.375466	0.024	0.175	0	0	PECAM1
L1MB2	0	-0.376585	0.337	0.515	0	0	L1MB2
LGALS9	0	-0.376862	0.025	0.196	0	0	LGALS9
METTL5	0	-0.37698	0.004	0.139	0	0	METTL5
TMED10	0	-0.377881	0.031	0.208	0	0	TMED10
L1MD	0	-0.378008	0.297	0.485	0	0	L1MD
L1PB4	0	-0.378297	0.174	0.351	0	0	L1PB4
COX16	0	-0.378482	0.001	0.124	0	0	COX16
CTNNA1	0	-0.378909	0.018	0.176	0	0	CTNNA1
MBNL1	0	-0.380602	0.076	0.289	0	0	MBNL1
ANAPC11	0	-0.38133	0.022	0.187	0	0	ANAPC11
HNRNPA2B1	0	-0.381624	0.198	0.438	0	0	HNRNPA2B1
AL009174.1	0	-0.382451	0.004	0.138	0	0	AL009174.1
SYNJ2BP.COX16	0	-0.382807	0.001	0.126	0	0	SYNJ2BP.COX16
LSM7	0	-0.382926	0.009	0.152	0	0	LSM7
HAVCR2	0	-0.38316	0.005	0.133	0	0	HAVCR2
ERH	0	-0.384374	0.018	0.175	0	0	ERH
NDUFB4	0	-0.384837	0.016	0.168	0	0	NDUFB4
SPRED1	0	-0.384939	0.001	0.116	0	0	SPRED1
PPA1	0	-0.385802	0.005	0.122	0	0	PPA1
SERPINB6	0	-0.387151	0.007	0.143	0	0	SERPINB6
PPP1CC	0	-0.387176	0.008	0.151	0	0	PPP1CC
COX7A2L	0	-0.387219	0.022	0.188	0	0	COX7A2L
HNRNPD	0	-0.387323	0.029	0.19	0	0	HNRNPD
AC090498.1	0	-0.387692	0.058	0.252	0	0	AC090498.1
SNRPF	0	-0.388476	0.002	0.13	0	0	SNRPF
CAPNS1	0	-0.389937	0.027	0.212	0	0	CAPNS1
COMMD6	0	-0.390756	0.063	0.274	0	0	COMMD6
RDX	0	-0.391224	0.002	0.126	0	0	RDX
MATR3	0	-0.391375	0.033	0.211	0	0	MATR3
L1PA8A	0	-0.392055	0.05	0.192	0	0	L1PA8A
PCSK7	0	-0.392277	0.006	0.132	0	0	PCSK7
FDX1	0	-0.392386	0.003	0.125	0	0	FDX1
C11orf58	0	-0.392811	0.033	0.22	0	0	C11orf58
PPP1CA	0	-0.393197	0.065	0.262	0	0	PPP1CA
CAT	0	-0.393567	0.003	0.14	0	0	CAT
ATP1B1	0	-0.393891	0	0.118	0	0	ATP1B1
TGOLN2	0	-0.393901	0.055	0.258	0	0	TGOLN2
PSMC5	0	-0.394141	0.007	0.149	0	0	PSMC5
AC008738.3	0	-0.394403	0.001	0.13	0	0	AC008738.3
L1PB3	0	-0.394835	0.076	0.237	0	0	L1PB3
PLA2G16	0	-0.394989	0.001	0.127	0	0	PLA2G16
LYAR	0	-0.395259	0.002	0.133	0	0	LYAR
ATRAID	0	-0.39587	0.005	0.151	0	0	ATRAID
YWHAQ	0	-0.39602	0.018	0.175	0	0	YWHAQ
NBDY	0	-0.396056	0.001	0.135	0	0	NBDY
XRCC6	0	-0.39663	0.012	0.167	0	0	XRCC6
MYO1G	0	-0.397329	0.01	0.144	0	0	MYO1G
HNRNPU	0	-0.397734	0.121	0.357	0	0	HNRNPU
GATC	0	-0.397778	0.028	0.211	0	0	GATC
EIF5B	0	-0.398843	0.004	0.138	0	0	EIF5B
ATP5ME	0	-0.399115	0.029	0.197	0	0	ATP5ME
SEC11C	0	-0.399404	0.002	0.138	0	0	SEC11C
RALA	0	-0.400355	0.005	0.13	0	0	RALA
SRP72	0	-0.400493	0.007	0.157	0	0	SRP72
RANBP1	0	-0.401404	0.002	0.139	0	0	RANBP1
RPL7P1	0	-0.401558	0.007	0.153	0	0	RPL7P1
UQCRFS1	0	-0.401696	0.013	0.173	0	0	UQCRFS1
CEBPA	0	-0.402068	0.001	0.132	0	0	CEBPA
AC010132.3	0	-0.40211	0.027	0.213	0	0	AC010132.3
UQCRQ	0	-0.403226	0.031	0.215	0	0	UQCRQ
RWDD1	0	-0.403813	0.009	0.168	0	0	RWDD1
SRSF9	0	-0.404187	0.029	0.213	0	0	SRSF9
ACADVL	0	-0.404311	0.011	0.162	0	0	ACADVL
DDOST	0	-0.40487	0.004	0.152	0	0	DDOST
GDI2	0	-0.404911	0.035	0.224	0	0	GDI2
MT.TT	0	-0.404971	0.006	0.142	0	0	MT.TT
NKTR	0	-0.405308	0.016	0.141	0	0	NKTR
L1PA14	0	-0.406252	0.094	0.262	0	0	L1PA14
PSMA2	0	-0.406323	0.028	0.218	0	0	PSMA2
HSPD1	0	-0.407866	0.027	0.197	0	0	HSPD1
CDC37	0	-0.408776	0.013	0.168	0	0	CDC37
TOMM20	0	-0.409016	0.024	0.197	0	0	TOMM20
FTL	0	-0.410179	0.993	0.904	0	0	FTL
VEGFB	0	-0.410659	0.005	0.144	0	0	VEGFB
PHB2	0	-0.410764	0.004	0.152	0	0	PHB2
PEPD	0	-0.41077	0	0.143	0	0	PEPD
2023-09-09	0	-0.411069	0.008	0.156	0	0	2023-09-09
SNHG8	0	-0.41111	0.006	0.134	0	0	SNHG8
AP001931.1	0	-0.411384	0.034	0.21	0	0	AP001931.1
SELENOH	0	-0.412194	0.053	0.251	0	0	SELENOH
ST13	0	-0.412437	0.028	0.208	0	0	ST13
NCKAP1L	0	-0.413511	0.026	0.196	0	0	NCKAP1L
MTCO1P40	0	-0.413571	0.002	0.138	0	0	MTCO1P40
TMEM160	0	-0.414023	0.001	0.138	0	0	TMEM160
L1MCa	0	-0.415001	0.176	0.364	0	0	L1MCa
MRPL51	0	-0.415615	0.015	0.18	0	0	MRPL51
CD47	0	-0.416033	0.023	0.202	0	0	CD47
CTNNB1	0	-0.416985	0.056	0.244	0	0	CTNNB1
METTL26	0	-0.417076	0.004	0.115	0	0	METTL26
SEC61G	0	-0.417262	0.031	0.222	0	0	SEC61G
PPIAP22	0	-0.418379	0.004	0.153	0	0	PPIAP22
ANXA4	0	-0.41939	0.018	0.181	0	0	ANXA4
L1MC	0	-0.41944	0.187	0.386	0	0	L1MC
COPS9	0	-0.419538	0.011	0.172	0	0	COPS9
SNRPD1	0	-0.420317	0.003	0.143	0	0	SNRPD1
CD151	0	-0.420643	0.002	0.143	0	0	CD151
TTC3	0	-0.420982	0.001	0.141	0	0	TTC3
RAP1B	0	-0.421293	0.063	0.273	0	0	RAP1B
UQCR10	0	-0.422228	0.052	0.261	0	0	UQCR10
CMPK1	0	-0.423547	0.003	0.145	0	0	CMPK1
AKAP9	0	-0.424072	0.007	0.149	0	0	AKAP9
NDUFB5	0	-0.425082	0.009	0.169	0	0	NDUFB5
EIF4B	0	-0.425649	0.022	0.185	0	0	EIF4B
ATP6V1C2	0	-0.426391	0.006	0.164	0	0	ATP6V1C2
RPS2P5	0	-0.426401	0.011	0.172	0	0	RPS2P5
TUFM	0	-0.426608	0.004	0.154	0	0	TUFM
TBCB	0	-0.429304	0.008	0.157	0	0	TBCB
L1PA8	0	-0.429841	0.212	0.409	0	0	L1PA8
DDX46	0	-0.429983	0.007	0.155	0	0	DDX46
KCTD12	0	-0.431658	0.017	0.174	0	0	KCTD12
PLXDC2	0	-0.432287	0.042	0.226	0	0	PLXDC2
PRDX3	0	-0.432579	0.009	0.165	0	0	PRDX3
RNF7	0	-0.432804	0.021	0.208	0	0	RNF7
L1MC3	0	-0.433619	0.296	0.488	0	0	L1MC3
HNMT	0	-0.433984	0.001	0.145	0	0	HNMT
POLR1D	0	-0.434568	0.015	0.185	0	0	POLR1D
ATP5PB	0	-0.435065	0.017	0.188	0	0	ATP5PB
S100A13	0	-0.435423	0.001	0.116	0	0	S100A13
RPL9P9	0	-0.435484	0.023	0.18	0	0	RPL9P9
RSL1D1	0	-0.435747	0.004	0.155	0	0	RSL1D1
APEX1	0	-0.435847	0.003	0.15	0	0	APEX1
COX7A2	0	-0.435959	0.083	0.312	0	0	COX7A2
AP000350.4	0	-0.436088	0.035	0.228	0	0	AP000350.4
TRAM1	0	-0.436202	0.016	0.189	0	0	TRAM1
NDUFS7	0	-0.436416	0.013	0.174	0	0	NDUFS7
ATP5MC1	0	-0.436582	0.001	0.143	0	0	ATP5MC1
HNRNPAB	0	-0.437237	0.006	0.159	0	0	HNRNPAB
LSM4	0	-0.437351	0.004	0.152	0	0	LSM4
PABPN1	0	-0.437679	0.037	0.228	0	0	PABPN1
L1MA4A	0	-0.437831	0.195	0.384	0	0	L1MA4A
JMJD8	0	-0.4387	0.005	0.155	0	0	JMJD8
COLGALT1	0	-0.43879	0.004	0.155	0	0	COLGALT1
OSTC	0	-0.438933	0.005	0.157	0	0	OSTC
C12orf57	0	-0.438956	0.01	0.144	0	0	C12orf57
RPL22P1	0	-0.439093	0.002	0.149	0	0	RPL22P1
NENF	0	-0.439583	0	0.145	0	0	NENF
GAA	0	-0.439635	0.005	0.154	0	0	GAA
LINC02067	0	-0.439729	0.002	0.147	0	0	LINC02067
Tigger2	0	-0.44013	0.182	0.387	0	0	Tigger2
SUMO3	0	-0.440468	0.014	0.177	0	0	SUMO3
STUB1	0	-0.441021	0.005	0.156	0	0	STUB1
L1PA15	0	-0.441056	0.211	0.402	0	0	L1PA15
RPL21P75	0	-0.441899	0.01	0.172	0	0	RPL21P75
PTGES3	0	-0.44216	0.045	0.264	0	0	PTGES3
BLVRA	0	-0.442406	0.005	0.159	0	0	BLVRA
VAT1	0	-0.443554	0.012	0.166	0	0	VAT1
CCT6A	0	-0.443951	0.004	0.156	0	0	CCT6A
SUMO2	0	-0.444038	0.083	0.311	0	0	SUMO2
BCAP31	0	-0.444169	0.034	0.235	0	0	BCAP31
SNORA65	0	-0.444648	0.007	0.16	0	0	SNORA65
SRSF11	0	-0.444858	0.022	0.193	0	0	SRSF11
AKR1A1	0	-0.445952	0.033	0.216	0	0	AKR1A1
NSA2	0	-0.447703	0.007	0.17	0	0	NSA2
PA2G4	0	-0.448068	0.002	0.149	0	0	PA2G4
MAFB	0	-0.448426	0.043	0.178	0	0	MAFB
POLD4	0	-0.449043	0.039	0.237	0	0	POLD4
FUOM	0	-0.449093	0	0.139	0	0	FUOM
ANXA11	0	-0.449621	0.045	0.25	0	0	ANXA11
AL133352.1	0	-0.449819	0.004	0.158	0	0	AL133352.1
PSMB2	0	-0.450098	0.01	0.177	0	0	PSMB2
EIF3M	0	-0.450119	0.007	0.17	0	0	EIF3M
TMEM147	0	-0.450848	0.003	0.162	0	0	TMEM147
TKT	0	-0.452144	0.051	0.261	0	0	TKT
RPS16	0	-0.452968	0.39	0.551	0	0	RPS16
HINT1	0	-0.453218	0.094	0.339	0	0	HINT1
AP003419.1	0	-0.453701	0.038	0.234	0	0	AP003419.1
TMED9	0	-0.454544	0.009	0.18	0	0	TMED9
L1M1	0	-0.455061	0.244	0.437	0	0	L1M1
ATP5PD	0	-0.45571	0.035	0.238	0	0	ATP5PD
HADHA	0	-0.456158	0.011	0.182	0	0	HADHA
SCARB2	0	-0.456806	0.004	0.164	0	0	SCARB2
PSMB6	0	-0.456981	0.016	0.195	0	0	PSMB6
C1QBP	0	-0.45752	0.002	0.153	0	0	C1QBP
MRPL57	0	-0.458045	0.002	0.15	0	0	MRPL57
ENG	0	-0.458116	0.001	0.149	0	0	ENG
GSPT1	0	-0.459598	0.002	0.156	0	0	GSPT1
HP1BP3	0	-0.459947	0.017	0.188	0	0	HP1BP3
NDUFB10	0	-0.461601	0.02	0.208	0	0	NDUFB10
AL713999.1	0	-0.463426	0.025	0.224	0	0	AL713999.1
GTF3C6	0	-0.463519	0.014	0.19	0	0	GTF3C6
MMP19	0	-0.463663	0	0.13	0	0	MMP19
MIS18BP1	0	-0.464462	0.005	0.157	0	0	MIS18BP1
L1P3	0	-0.464535	0.03	0.177	0	0	L1P3
SCPEP1	0	-0.464659	0.009	0.173	0	0	SCPEP1
PPP1R14B	0	-0.464835	0.005	0.154	0	0	PPP1R14B
PCM1	0	-0.464916	0.011	0.159	0	0	PCM1
MIF	0	-0.467671	0.038	0.244	0	0	MIF
MIF.AS1	0	-0.469097	0.038	0.244	0	0	MIF.AS1
EIF3L	0	-0.470316	0.015	0.194	0	0	EIF3L
AC073861.1	0	-0.47073	0.002	0.147	0	0	AC073861.1
KRTCAP2	0	-0.471648	0.025	0.226	0	0	KRTCAP2
PRDX6	0	-0.472547	0.034	0.226	0	0	PRDX6
HEXB	0	-0.473173	0.055	0.25	0	0	HEXB
AHR	0	-0.473176	0.006	0.155	0	0	AHR
HNRNPR	0	-0.473465	0.015	0.185	0	0	HNRNPR
RAD23A	0	-0.473818	0.013	0.19	0	0	RAD23A
H2AFV	0	-0.473997	0.027	0.201	0	0	H2AFV
NCOR1	0	-0.474204	0.014	0.192	0	0	NCOR1
ATP5MF	0	-0.475014	0.022	0.211	0	0	ATP5MF
L1PA11	0	-0.476526	0.117	0.302	0	0	L1PA11
MS4A4A	0	-0.47654	0.001	0.144	0	0	MS4A4A
WASF2	0	-0.476876	0.025	0.224	0	0	WASF2
GPRIN3	0	-0.477212	0.002	0.151	0	0	GPRIN3
AC007969.1	0	-0.478189	0.011	0.183	0	0	AC007969.1
DYNC1H1	0	-0.47921	0.017	0.195	0	0	DYNC1H1
PDIA3	0	-0.479295	0.033	0.226	0	0	PDIA3
CPM	0	-0.479388	0.002	0.151	0	0	CPM
FIS1	0	-0.480658	0.016	0.195	0	0	FIS1
CCT8	0	-0.481504	0.003	0.162	0	0	CCT8
MRPL20	0	-0.4828	0.012	0.182	0	0	MRPL20
AL022311.1	0	-0.482802	0.015	0.198	0	0	AL022311.1
L1PA4	0	-0.485217	0.345	0.529	0	0	L1PA4
SPCS1	0	-0.486155	0.024	0.213	0	0	SPCS1
AL138752.2	0	-0.487164	0.003	0.164	0	0	AL138752.2
SNX3	0	-0.487229	0.069	0.294	0	0	SNX3
UCP2	0	-0.487696	0.003	0.14	0	0	UCP2
HNRNPH1	0	-0.487789	0.036	0.216	0	0	HNRNPH1
ECH1	0	-0.488306	0.002	0.16	0	0	ECH1
IQGAP2	0	-0.489334	0.008	0.183	0	0	IQGAP2
CHCHD10	0	-0.489383	0.003	0.157	0	0	CHCHD10
L1MA2	0	-0.48983	0.206	0.41	0	0	L1MA2
HMGB1	0	-0.490684	0.099	0.348	0	0	HMGB1
NDUFS8	0	-0.490861	0.003	0.152	0	0	NDUFS8
EIF3G	0	-0.490885	0.015	0.2	0	0	EIF3G
EIF4EBP1	0	-0.491011	0.003	0.16	0	0	EIF4EBP1
CALM2	0	-0.492646	0.123	0.363	0	0	CALM2
L1PA2	0	-0.492747	0.205	0.4	0	0	L1PA2
AC245033.4	0	-0.492878	0.007	0.179	0	0	AC245033.4
NDUFA12	0	-0.492917	0.001	0.16	0	0	NDUFA12
CCT5	0	-0.493133	0.017	0.201	0	0	CCT5
RPL23AP42	0	-0.493234	0.002	0.164	0	0	RPL23AP42
L1PA10	0	-0.493306	0.199	0.399	0	0	L1PA10
PABPC4	0	-0.493835	0.001	0.163	0	0	PABPC4
MRPL41	0	-0.494641	0.004	0.17	0	0	MRPL41
H2AFZ	0	-0.496437	0.066	0.27	0	0	H2AFZ
POLR2L	0	-0.496822	0.023	0.211	0	0	POLR2L
IL7R	0	-0.497012	0	0.121	0	0	IL7R
STMN1	0	-0.497802	0	0.105	0	0	STMN1
AP2M1	0	-0.497855	0.024	0.231	0	0	AP2M1
GTF3A	0	-0.498912	0.019	0.21	0	0	GTF3A
RPL13P12	0	-0.500255	0.004	0.161	0	0	RPL13P12
FCGRT	0	-0.501072	0.075	0.285	0	0	FCGRT
HLA.DQB1.AS1	0	-0.50118	0.003	0.156	0	0	HLA.DQB1.AS1
ARF6	0	-0.501818	0.031	0.237	0	0	ARF6
VPS29	0	-0.503523	0.021	0.213	0	0	VPS29
CPVL	0	-0.50429	0.001	0.146	0	0	CPVL
PDIA6	0	-0.504332	0.009	0.191	0	0	PDIA6
AC005944.1	0	-0.504696	0.001	0.147	0	0	AC005944.1
MICOS10.NBL1	0	-0.504805	0.045	0.261	0	0	MICOS10.NBL1
TMEM14C	0	-0.504997	0.002	0.163	0	0	TMEM14C
MS4A6A	0	-0.506197	0.03	0.18	0	0	MS4A6A
HERVH.int	0	-0.506275	0.124	0.305	0	0	HERVH.int
ALDH1A1	0	-0.506926	0.001	0.114	0	0	ALDH1A1
SRP14	0	-0.507452	0.118	0.375	0	0	SRP14
AC097523.1	0	-0.508124	0.007	0.182	0	0	AC097523.1
AC018738.1	0	-0.509415	0.056	0.28	0	0	AC018738.1
SFPQ	0	-0.509758	0.042	0.248	0	0	SFPQ
CAPN2	0	-0.510589	0.003	0.163	0	0	CAPN2
MICOS13	0	-0.510998	0.004	0.173	0	0	MICOS13
EIF3A	0	-0.511188	0.035	0.252	0	0	EIF3A
UBA52	0	-0.511438	0.332	0.535	0	0	UBA52
NDUFC2	0	-0.512213	0.023	0.223	0	0	NDUFC2
BLVRB	0	-0.515289	0.03	0.206	0	0	BLVRB
ARHGAP18	0	-0.517342	0.031	0.226	0	0	ARHGAP18
PDLIM1	0	-0.518934	0	0.126	0	0	PDLIM1
RNH1	0	-0.520243	0.005	0.18	0	0	RNH1
HMGN3	0	-0.521137	0.001	0.149	0	0	HMGN3
EIF3H	0	-0.521257	0.026	0.234	0	0	EIF3H
SNHG6	0	-0.521474	0.008	0.181	0	0	SNHG6
LGMN	0	-0.521834	0.002	0.109	0	0	LGMN
TOMM5	0	-0.521985	0.004	0.174	0	0	TOMM5
AL590867.2	0	-0.522098	0.015	0.205	0	0	AL590867.2
TUBA1C	0	-0.522388	0.016	0.196	0	0	TUBA1C
NCEH1	0	-0.522806	0.001	0.167	0	0	NCEH1
AC125611.3	0	-0.524839	0.014	0.192	0	0	AC125611.3
ID2	0	-0.525631	0.073	0.297	0	0	ID2
MICOS10	0	-0.525668	0.053	0.277	0	0	MICOS10
DPP7	0	-0.525918	0.013	0.201	0	0	DPP7
TREM2	0	-0.52644	0	0.141	0	0	TREM2
UFC1	0	-0.526707	0.014	0.19	0	0	UFC1
PPARG	0	-0.527655	0.007	0.17	0	0	PPARG
RPS13P2	0	-0.527856	0.012	0.196	0	0	RPS13P2
UBB	0	-0.528042	0.194	0.414	0	0	UBB
HNRNPDL	0	-0.528169	0.037	0.26	0	0	HNRNPDL
H2AFJ	0	-0.531486	0.003	0.167	0	0	H2AFJ
RPL15P2	0	-0.531782	0.009	0.19	0	0	RPL15P2
CXCL3	0	-0.533104	0.039	0.164	0	0	CXCL3
CLTA	0	-0.533516	0.047	0.272	0	0	CLTA
DSTN	0	-0.533595	0.008	0.164	0	0	DSTN
SNORD35A	0	-0.533683	0.005	0.177	0	0	SNORD35A
AC010197.2	0	-0.534318	0.001	0.153	0	0	AC010197.2
EEF1A1P13	0	-0.535618	0.012	0.198	0	0	EEF1A1P13
ITGB1	0	-0.536943	0.015	0.208	0	0	ITGB1
SCD	0	-0.537105	0.002	0.134	0	0	SCD
CHCHD2	0	-0.539248	0.118	0.379	0	0	CHCHD2
ATP5IF1	0	-0.540203	0.016	0.189	0	0	ATP5IF1
L1PA13	0	-0.541115	0.144	0.362	0	0	L1PA13
L1M4	0	-0.541965	0.498	0.665	0	0	L1M4
RBX1	0	-0.542445	0.025	0.235	0	0	RBX1
MDH2	0	-0.542751	0.01	0.197	0	0	MDH2
HLA.DPB1	0	-0.544425	0	0.155	0	0	HLA.DPB1
NDUFA11	0	-0.546377	0.02	0.233	0	0	NDUFA11
HMGN1	0	-0.547283	0.025	0.222	0	0	HMGN1
P4HB	0	-0.549968	0.033	0.244	0	0	P4HB
L1PA6	0	-0.552334	0.228	0.439	0	0	L1PA6
CD99	0	-0.552693	0.001	0.174	0	0	CD99
RPS3AP6	0	-0.552781	0.009	0.189	0	0	RPS3AP6
REX1BD	0	-0.553309	0.003	0.181	0	0	REX1BD
EMP1	0	-0.554577	0.002	0.13	0	0	EMP1
L1MDa	0	-0.554599	0.186	0.411	0	0	L1MDa
2023-09-11	0	-0.560448	0.002	0.171	0	0	2023-09-11
SSR3	0	-0.562438	0.008	0.202	0	0	SSR3
SSB	0	-0.565986	0.007	0.199	0	0	SSB
RPL10P6	0	-0.566337	0.009	0.191	0	0	RPL10P6
EID1	0	-0.566371	0.008	0.201	0	0	EID1
SET	0	-0.566379	0.028	0.246	0	0	SET
MYDGF	0	-0.566959	0.005	0.192	0	0	MYDGF
TNFSF13	0	-0.568829	0.003	0.169	0	0	TNFSF13
GAS5	0	-0.568941	0.008	0.171	0	0	GAS5
TMEM219	0	-0.570889	0.01	0.201	0	0	TMEM219
MDH1	0	-0.570926	0.001	0.179	0	0	MDH1
RPN2	0	-0.571042	0.009	0.203	0	0	RPN2
PABPC1	0	-0.571669	0.182	0.443	0	0	PABPC1
SEC11A	0	-0.573816	0.039	0.265	0	0	SEC11A
TPI1	0	-0.575294	0.054	0.299	0	0	TPI1
TNFSF12.TNFSF13	0	-0.576457	0.003	0.17	0	0	TNFSF12.TNFSF13
RPL14P1	0	-0.576466	0.01	0.199	0	0	RPL14P1
SLC25A6	0	-0.578725	0.011	0.202	0	0	SLC25A6
AP001267.5	0	-0.579093	0.078	0.349	0	0	AP001267.5
ATP5F1C	0	-0.580691	0.009	0.207	0	0	ATP5F1C
DPYSL2	0	-0.580752	0.001	0.173	0	0	DPYSL2
ATP5PO	0	-0.582962	0.016	0.213	0	0	ATP5PO
NDUFAB1	0	-0.584707	0.007	0.194	0	0	NDUFAB1
RPL7P9	0	-0.585053	0.013	0.212	0	0	RPL7P9
AC093484.3	0	-0.586041	0.191	0.411	0	0	AC093484.3
NDUFS6	0	-0.586105	0.017	0.217	0	0	NDUFS6
ADA2	0	-0.587974	0.002	0.182	0	0	ADA2
OST4	0	-0.589008	0.055	0.303	0	0	OST4
EIF4G2	0	-0.589544	0.072	0.332	0	0	EIF4G2
L1PA5	0	-0.589594	0.365	0.553	0	0	L1PA5
MGST1	0	-0.591044	0.003	0.163	0	0	MGST1
NOP53	0	-0.592312	0.004	0.182	0	0	NOP53
RPS27L	0	-0.592884	0.046	0.271	0	0	RPS27L
H2AFY	0	-0.593382	0.07	0.306	0	0	H2AFY
MT.TK	0	-0.596014	0.015	0.204	0	0	MT.TK
DOK2	0	-0.597582	0.001	0.18	0	0	DOK2
EEF1A1P6	0	-0.598442	0.01	0.203	0	0	EEF1A1P6
SPN	0	-0.5989	0.001	0.172	0	0	SPN
KTN1	0	-0.603856	0.012	0.219	0	0	KTN1
H1FX	0	-0.604169	0.007	0.174	0	0	H1FX
AL365205.1	0	-0.608625	0.022	0.244	0	0	AL365205.1
CD163	0	-0.608848	0.013	0.186	0	0	CD163
PLD3	0	-0.609961	0.003	0.171	0	0	PLD3
TOMM6	0	-0.611651	0.021	0.243	0	0	TOMM6
PPIAP29	0	-0.612833	0.004	0.202	0	0	PPIAP29
SNX2	0	-0.615473	0.013	0.212	0	0	SNX2
SLCO2B1	0	-0.615817	0.001	0.165	0	0	SLCO2B1
SERBP1	0	-0.617066	0.016	0.241	0	0	SERBP1
SNHG5	0	-0.617745	0.019	0.225	0	0	SNHG5
PSAP	0	-0.618998	0.321	0.477	0	0	PSAP
SLC7A7	0	-0.619155	0.005	0.193	0	0	SLC7A7
ALCAM	0	-0.619927	0.005	0.186	0	0	ALCAM
CYP27A1	0	-0.620817	0.03	0.217	0	0	CYP27A1
SCP2	0	-0.621471	0.002	0.199	0	0	SCP2
REEP5	0	-0.621487	0.027	0.261	0	0	REEP5
PFDN5	0	-0.621617	0.202	0.46	0	0	PFDN5
L1PB1	0	-0.622847	0.297	0.51	0	0	L1PB1
AC016876.1	0	-0.623168	0.039	0.254	0	0	AC016876.1
ANXA5	0	-0.623482	0.198	0.412	0	0	ANXA5
EIF4A1	0	-0.623711	0.161	0.431	0	0	EIF4A1
EDF1	0	-0.628834	0.035	0.272	0	0	EDF1
MT.ATP8	0	-0.629025	0.035	0.228	0	0	MT.ATP8
ATP5F1B	0	-0.629558	0.025	0.259	0	0	ATP5F1B
ATP5F1A	0	-0.63209	0.007	0.209	0	0	ATP5F1A
DEGS2	0	-0.632184	0.002	0.17	0	0	DEGS2
AC011448.1	0	-0.633043	0.053	0.306	0	0	AC011448.1
RPS2P46	0	-0.633448	0.013	0.229	0	0	RPS2P46
GPX1P1	0	-0.635216	0.013	0.217	0	0	GPX1P1
ATP5MG	0	-0.635245	0.1	0.384	0	0	ATP5MG
MT.TA	0	-0.636969	0.003	0.191	0	0	MT.TA
LDHB	0	-0.637223	0.001	0.176	0	0	LDHB
RPL6P27	0	-0.637767	0.005	0.205	0	0	RPL6P27
LRP1	0	-0.63781	0.002	0.192	0	0	LRP1
NDUFA13	0	-0.638529	0.053	0.307	0	0	NDUFA13
NUPR1	0	-0.638957	0.001	0.116	0	0	NUPR1
PKM	0	-0.642286	0.088	0.342	0	0	PKM
RPL10P16	0	-0.642418	0.01	0.211	0	0	RPL10P16
HIGD2A	0	-0.643188	0.023	0.251	0	0	HIGD2A
NCL	0	-0.64332	0.036	0.27	0	0	NCL
PHPT1	0	-0.644805	0.004	0.194	0	0	PHPT1
C9orf16	0	-0.64513	0.021	0.244	0	0	C9orf16
SENP3.EIF4A1	0	-0.646605	0.135	0.403	0	0	SENP3.EIF4A1
ATP1B3	0	-0.64876	0.021	0.245	0	0	ATP1B3
FXYD5	0	-0.650528	0.035	0.267	0	0	FXYD5
ARL4C	0	-0.650804	0.001	0.114	0	0	ARL4C
NUCKS1	0	-0.651249	0.001	0.193	0	0	NUCKS1
MZT2B	0	-0.651643	0.002	0.194	0	0	MZT2B
RPL39P3	0	-0.655741	0.061	0.32	0	0	RPL39P3
SNRPD2	0	-0.65819	0.005	0.201	0	0	SNRPD2
ARL6IP4	0	-0.658996	0.015	0.24	0	0	ARL6IP4
SEM1	0	-0.661971	0.007	0.216	0	0	SEM1
SERF2	0	-0.663275	0.379	0.573	0	0	SERF2
PSMA7	0	-0.663293	0.117	0.389	0	0	PSMA7
COMT	0	-0.664048	0.002	0.202	0	0	COMT
GADD45GIP1	0	-0.665425	0.008	0.221	0	0	GADD45GIP1
CAPG	0	-0.666349	0.09	0.316	0	0	CAPG
CYB5A	0	-0.667005	0.002	0.172	0	0	CYB5A
NDUFB11	0	-0.668413	0.008	0.223	0	0	NDUFB11
RETN	0	-0.668566	0.008	0.127	0	0	RETN
CYCS	0	-0.670467	0.017	0.237	0	0	CYCS
AC026362.1	0	-0.67071	0.015	0.243	0	0	AC026362.1
GSN	0	-0.673082	0.049	0.241	0	0	GSN
AP001324.1	0	-0.67358	0.006	0.207	0	0	AP001324.1
NDUFB7	0	-0.673931	0.007	0.221	0	0	NDUFB7
EIF3K	0	-0.677421	0.049	0.317	0	0	EIF3K
OLR1	0	-0.67829	0.041	0.244	0	0	OLR1
LIPA	0	-0.681354	0.017	0.216	0	0	LIPA
AC245033.1	0	-0.685327	0.012	0.235	0	0	AC245033.1
RPS17	0	-0.686867	0.012	0.235	0	0	RPS17
PPIB	0	-0.688869	0.033	0.278	0	0	PPIB
SNX22	0	-0.690645	0.032	0.277	0	0	SNX22
GNAS	0	-0.692835	0.151	0.425	0	0	GNAS
VDAC1	0	-0.693649	0.003	0.22	0	0	VDAC1
RPS23P8	0	-0.694028	0.005	0.217	0	0	RPS23P8
RGS10	0	-0.694349	0.005	0.209	0	0	RGS10
RPL3P4	0	-0.696387	0.003	0.207	0	0	RPL3P4
ERP29	0	-0.696971	0.008	0.227	0	0	ERP29
AES	0	-0.69768	0.002	0.197	0	0	AES
ZNF706	0	-0.70343	0.013	0.245	0	0	ZNF706
SNORD34	0	-0.704605	0.01	0.228	0	0	SNORD34
AC026403.1	0	-0.706993	0.002	0.212	0	0	AC026403.1
SOD1	0	-0.707265	0.008	0.223	0	0	SOD1
AL031847.2	0	-0.707665	0.003	0.221	0	0	AL031847.2
RPL10P9	0	-0.708868	0.018	0.229	0	0	RPL10P9
ATP5PF	0	-0.708977	0.044	0.28	0	0	ATP5PF
EIF3F	0	-0.711748	0.004	0.216	0	0	EIF3F
SELENOW	0	-0.713136	0.003	0.201	0	0	SELENOW
SNORD38A	0	-0.713782	0.004	0.215	0	0	SNORD38A
FABP5P7	0	-0.714061	0.003	0.181	0	0	FABP5P7
LGALS3	0	-0.71457	0.332	0.497	0	0	LGALS3
AQP3	0	-0.714889	0.001	0.15	0	0	AQP3
SAMHD1	0	-0.717426	0.056	0.313	0	0	SAMHD1
PARK7	0	-0.718219	0.021	0.263	0	0	PARK7
C1orf162	0	-0.7185	0.03	0.24	0	0	C1orf162
SRSF7	0	-0.722091	0.015	0.213	0	0	SRSF7
VCAN	0	-0.723695	0.006	0.151	0	0	VCAN
RAB13	0	-0.72777	0.003	0.206	0	0	RAB13
LDHA	0	-0.730544	0.037	0.292	0	0	LDHA
EIF3E	0	-0.734305	0.004	0.226	0	0	EIF3E
PTMS	0	-0.744685	0.005	0.213	0	0	PTMS
MIR1244.2	0	-0.746886	0.009	0.237	0	0	MIR1244.2
RPL26P19	0	-0.750695	0.011	0.243	0	0	RPL26P19
TOMM7	0	-0.753943	0.027	0.289	0	0	TOMM7
RPL41	0	-0.757151	0.128	0.416	0	0	RPL41
ZFP36L2	0	-0.761483	0.056	0.311	0	0	ZFP36L2
LPL	0	-0.763725	0.001	0.15	0	0	LPL
CORO1B	0	-0.763875	0.005	0.172	0	0	CORO1B
MT.TN	0	-0.768205	0.003	0.219	0	0	MT.TN
DBI	0	-0.776182	0.076	0.35	0	0	DBI
MTDH	0	-0.780289	0.026	0.284	0	0	MTDH
ATP5F1D	0	-0.782074	0.013	0.267	0	0	ATP5F1D
PTPMT1	0	-0.786943	0.002	0.211	0	0	PTPMT1
PPDPF	0	-0.790317	0.014	0.241	0	0	PPDPF
APRT	0	-0.793654	0.003	0.24	0	0	APRT
BX679664.3	0	-0.797731	0.017	0.266	0	0	BX679664.3
RPS4Y1	0	-0.801321	0.018	0.259	0	0	RPS4Y1
HNRNPA1	0	-0.80134	0.009	0.258	0	0	HNRNPA1
NAP1L1	0	-0.801541	0.021	0.271	0	0	NAP1L1
COX4I1	0	-0.807826	0.106	0.398	0	0	COX4I1
RPS28	0	-0.810463	0.204	0.493	0	0	RPS28
YBX3	0	-0.811462	0.02	0.259	0	0	YBX3
MT.ND4L	0	-0.812121	0.077	0.333	0	0	MT.ND4L
HLA.DPA1	0	-0.816921	0.001	0.212	0	0	HLA.DPA1
RPL31	0	-0.817514	0.022	0.28	0	0	RPL31
PEBP1	0	-0.823312	0.001	0.23	0	0	PEBP1
HSPA8	0	-0.825056	0.048	0.334	0	0	HSPA8
AC113935.1	0	-0.827555	0.015	0.268	0	0	AC113935.1
CITED2	0	-0.828602	0.005	0.198	0	0	CITED2
SNORA27	0	-0.83056	0.033	0.306	0	0	SNORA27
SLC25A3	0	-0.832127	0.03	0.296	0	0	SLC25A3
HSPB1	0	-0.834247	0.008	0.223	0	0	HSPB1
ANP32B	0	-0.834371	0.011	0.262	0	0	ANP32B
UQCRH	0	-0.836785	0.042	0.324	0	0	UQCRH
RPS11	0	-0.841272	0.226	0.491	0	0	RPS11
COX5A	0	-0.844254	0.016	0.277	0	0	COX5A
AC138811.2	0	-0.84458	0.05	0.34	0	0	AC138811.2
EVL	0	-0.847399	0.002	0.207	0	0	EVL
RPL15P3	0	-0.847914	0.011	0.268	0	0	RPL15P3
RAN	0	-0.860842	0.009	0.264	0	0	RAN
LTA4H	0	-0.863027	0.055	0.283	0	0	LTA4H
UQCRB	0	-0.865774	0.049	0.342	0	0	UQCRB
NDUFB8	0	-0.873194	0.007	0.223	0	0	NDUFB8
TGFBI	0	-0.87345	0.001	0.209	0	0	TGFBI
RPL18AP3	0	-0.888371	0.014	0.279	0	0	RPL18AP3
EEF2	0	-0.889459	0.039	0.328	0	0	EEF2
TFRC	0	-0.890271	0.01	0.201	0	0	TFRC
NDUFS3	0	-0.898066	0.003	0.234	0	0	NDUFS3
SSR4	0	-0.898728	0.024	0.297	0	0	SSR4
SNORA52	0	-0.906252	0.023	0.306	0	0	SNORA52
AL669831.3	0	-0.917512	0.036	0.306	0	0	AL669831.3
MTND1P23	0	-0.91752	0.133	0.425	0	0	MTND1P23
MTCO2P12	0	-0.919253	0.045	0.325	0	0	MTCO2P12
RPL38	0	-0.92827	0.08	0.394	0	0	RPL38
CTSH	0	-0.945912	0.003	0.248	0	0	CTSH
AC016876.2	0	-0.954244	0.243	0.474	0	0	AC016876.2
CD68	0	-0.958815	0.125	0.352	0	0	CD68
NACA	0	-0.96196	0.168	0.467	0	0	NACA
SLC25A5	0	-0.965486	0.019	0.296	0	0	SLC25A5
DAB2	0	-0.976504	0.004	0.245	0	0	DAB2
BTF3	0	-0.978792	0.05	0.361	0	0	BTF3
NPM1	0	-0.979376	0.023	0.305	0	0	NPM1
NDUFB2	0	-0.979447	0.009	0.284	0	0	NDUFB2
AP2S1	0	-0.984452	0.021	0.299	0	0	AP2S1
AC092069.1	0	-0.988193	0.011	0.271	0	0	AC092069.1
NDUFS5	0	-0.99886	0.012	0.297	0	0	NDUFS5
CCDC88A	0	-1.00627	0.006	0.253	0	0	CCDC88A
RPL37	0	-1.02972	0.167	0.472	0	0	RPL37
SNORA10	0	-1.03472	0.031	0.334	0	0	SNORA10
HSP90B1	0	-1.03611	0.033	0.323	0	0	HSP90B1
RPS26	0	-1.0405	0.09	0.407	0	0	RPS26
RPL39	0	-1.04358	0.171	0.49	0	0	RPL39
MIR1244.1	0	-1.05358	0.018	0.318	0	0	MIR1244.1
RPL7	0	-1.06888	0.023	0.33	0	0	RPL7
ATP5MC2	0	-1.07284	0.041	0.359	0	0	ATP5MC2
GPX4	0	-1.07986	0.11	0.407	0	0	GPX4
EEF1A1P11	0	-1.08862	0.022	0.312	0	0	EEF1A1P11
CD9	0	-1.09517	0.049	0.299	0	0	CD9
RPL24	0	-1.10522	0.119	0.446	0	0	RPL24
EEF1A1P5	0	-1.10915	0.019	0.309	0	0	EEF1A1P5
MTND2P28	0	-1.11804	0.132	0.439	0	0	MTND2P28
COX6C	0	-1.12378	0.003	0.297	0	0	COX6C
MTCO3P12	0	-1.13118	0.15	0.469	0	0	MTCO3P12
NDUFA4	0	-1.13297	0.025	0.335	0	0	NDUFA4
TMSB10	0	-1.13785	0.366	0.554	0	0	TMSB10
RPL23	0	-1.1385	0.083	0.405	0	0	RPL23
CALR	0	-1.14233	0.014	0.301	0	0	CALR
AC011603.2	0	-1.14244	0.069	0.333	0	0	AC011603.2
RPL17.C18orf32	0	-1.14685	0.16	0.476	0	0	RPL17.C18orf32
HLA.DQB1	0	-1.1487	0.009	0.277	0	0	HLA.DQB1
LRRC75A	0	-1.15101	0.009	0.3	0	0	LRRC75A
MMACHC	0	-1.15534	0.058	0.346	0	0	MMACHC
TUBA1B	0	-1.16375	0.069	0.341	0	0	TUBA1B
RPS25	0	-1.17159	0.117	0.449	0	0	RPS25
SNHG29	0	-1.177	0.008	0.304	0	0	SNHG29
RPL36A.HNRNPH2	0	-1.18066	0.036	0.363	0	0	RPL36A.HNRNPH2
PRDX1	0	-1.21435	0.064	0.355	0	0	PRDX1
AHNAK	0	-1.22207	0.004	0.302	0	0	AHNAK
ATP5MC3	0	-1.2323	0.009	0.319	0	0	ATP5MC3
RPL28	0	-1.24376	0.358	0.575	0	0	RPL28
MT.ND1	0	-1.24504	0.535	0.739	0	0	MT.ND1
DYNLL1	0	-1.2776	0.026	0.345	0	0	DYNLL1
C1QC	0	-1.28001	0	0.194	0	0	C1QC
RPS21	0	-1.28199	0.053	0.408	0	0	RPS21
AP003352.1	0	-1.2946	0.21	0.521	0	0	AP003352.1
RPS27A	0	-1.30095	0.216	0.528	0	0	RPS27A
MGST3	0	-1.30361	0.004	0.287	0	0	MGST3
CALM1	0	-1.30528	0.118	0.45	0	0	CALM1
RPL30	0	-1.30797	0.237	0.534	0	0	RPL30
PPIA	0	-1.31062	0.014	0.347	0	0	PPIA
HLA.DQA1	0	-1.31298	0.004	0.249	0	0	HLA.DQA1
MT.TS1	0	-1.31365	0.01	0.328	0	0	MT.TS1
CTSL	0	-1.31929	0.023	0.238	0	0	CTSL
VAMP8	0	-1.32287	0.01	0.329	0	0	VAMP8
RPL27A	0	-1.32714	0.066	0.411	0	0	RPL27A
RPS10.NUDT3	0	-1.33093	0.124	0.464	0	0	RPS10.NUDT3
AC135178.2	0	-1.33446	0.04	0.384	0	0	AC135178.2
CTSZ	0	-1.34509	0.058	0.335	0	0	CTSZ
GPNMB	0	-1.35772	0.001	0.245	0	0	GPNMB
RPS29	0	-1.36124	0.082	0.44	0	0	RPS29
EEF1G	0	-1.36225	0.02	0.361	0	0	EEF1G
GCHFR	0	-1.36238	0.002	0.238	0	0	GCHFR
VSIG4	0	-1.36303	0.001	0.238	0	0	VSIG4
AP002990.1	0	-1.36353	0.021	0.362	0	0	AP002990.1
LMNA	0	-1.36388	0.008	0.282	0	0	LMNA
RPL21	0	-1.37139	0.105	0.469	0	0	RPL21
DNAJC17	0	-1.38564	0.002	0.248	0	0	DNAJC17
YBX1	0	-1.38746	0.113	0.436	0	0	YBX1
RPL35A	0	-1.397	0.08	0.444	0	0	RPL35A
COX7C	0	-1.41037	0.011	0.339	0	0	COX7C
RPL34	0	-1.41046	0.139	0.488	0	0	RPL34
RGCC	0	-1.41506	0.019	0.308	0	0	RGCC
VIM	0	-1.43343	0.462	0.563	0	0	VIM
RPL4	0	-1.43581	0.007	0.352	0	0	RPL4
RPL36A	0	-1.43698	0.02	0.357	0	0	RPL36A
RPS10	0	-1.44134	0.121	0.467	0	0	RPS10
RPS27	0	-1.44618	0.173	0.502	0	0	RPS27
RPS20	0	-1.45327	0.053	0.409	0	0	RPS20
MT.ND2	0	-1.46224	0.4	0.664	0	0	MT.ND2
EEF1B2	0	-1.47168	0.015	0.365	0	0	EEF1B2
GPX1	0	-1.47189	0.064	0.391	0	0	GPX1
SH3D19	0	-1.47571	0.047	0.405	0	0	SH3D19
RPL27	0	-1.48783	0.058	0.426	0	0	RPL27
LGALS1	0	-1.49508	0.089	0.391	0	0	LGALS1
MS4A7	0	-1.50692	0.003	0.281	0	0	MS4A7
CCL18	0	-1.51748	0	0.174	0	0	CCL18
RPL22	0	-1.52881	0.009	0.373	0	0	RPL22
ANXA1	0	-1.53312	0.057	0.391	0	0	ANXA1
FABP5	0	-1.53407	0.009	0.272	0	0	FABP5
HLA.DRA	0	-1.53557	0.01	0.292	0	0	HLA.DRA
AC011481.4	0	-1.54663	0.001	0.236	0	0	AC011481.4
RPL36	0	-1.57601	0.033	0.413	0	0	RPL36
RPS15	0	-1.6133	0.108	0.484	0	0	RPS15
RPL17	0	-1.618	0.066	0.445	0	0	RPL17
GSTP1	0	-1.63428	0.011	0.345	0	0	GSTP1
NME2	0	-1.63446	0.015	0.375	0	0	NME2
AC020656.1	0	-1.65672	0.132	0.372	0	0	AC020656.1
NME1.NME2	0	-1.65963	0.014	0.376	0	0	NME1.NME2
LYZ	0	-1.66945	0.143	0.376	0	0	LYZ
RPL35	0	-1.69073	0.027	0.42	0	0	RPL35
RPS7	0	-1.69826	0.081	0.465	0	0	RPS7
RPL14	0	-1.70943	0.047	0.428	0	0	RPL14
ALDH2	0	-1.71611	0.005	0.268	0	0	ALDH2
AC010761.2	0	-1.71761	0.014	0.399	0	0	AC010761.2
RPL9	0	-1.73004	0.1	0.48	0	0	RPL9
RPS13	0	-1.75064	0.091	0.469	0	0	RPS13
RPL37A	0	-1.7507	0.034	0.422	0	0	RPL37A
S100A10	0	-1.75631	0.142	0.448	0	0	S100A10
RPL8	0	-1.75724	0.108	0.483	0	0	RPL8
CD81	0	-1.76961	0.002	0.337	0	0	CD81
RPLP2	0	-1.78474	0.076	0.471	0	0	RPLP2
RPS18	0	-1.78538	0.01	0.389	0	0	RPS18
RACK1	0	-1.82761	0.039	0.43	0	0	RACK1
ACP5	0	-1.83462	0.003	0.301	0	0	ACP5
MARCO	0	-1.84696	0.002	0.257	0	0	MARCO
CST3	0	-1.8583	0.051	0.363	0	0	CST3
CTSB	0	-1.86361	0.089	0.388	0	0	CTSB
RPL15	0	-1.86696	0.059	0.447	0	0	RPL15
MTATP6P1	0	-1.87097	0.256	0.596	0	0	MTATP6P1
MT.ND5	0	-1.8772	0.103	0.5	0	0	MT.ND5
RPL13A	0	-1.87734	0.043	0.442	0	0	RPL13A
FABP4	0	-1.87785	0	0.13	0	0	FABP4
RPS2	0	-1.87806	0.14	0.501	0	0	RPS2
RPL19	0	-1.88331	0.127	0.497	0	0	RPL19
MRC1	0	-1.89173	0.001	0.265	0	0	MRC1
MT.CO3	0	-1.90072	0.659	0.794	0	0	MT.CO3
EEF1A1	0	-1.90812	0.107	0.483	0	0	EEF1A1
RPL32	0	-1.91715	0.107	0.496	0	0	RPL32
HLA.DRB1	0	-1.91831	0.023	0.339	0	0	HLA.DRB1
RPLP0	0	-1.92085	0.01	0.405	0	0	RPLP0
RPL18	0	-1.92494	0.065	0.467	0	0	RPL18
PTMA	0	-1.92708	0.079	0.49	0	0	PTMA
RPL26	0	-1.93607	0.076	0.466	0	0	RPL26
RPL29	0	-1.93953	0.051	0.453	0	0	RPL29
RPL6	0	-1.93972	0.034	0.44	0	0	RPL6
CD52	0	-1.9472	0.003	0.314	0	0	CD52
RPS5	0	-1.94805	0.019	0.421	0	0	RPS5
RPS15A	0	-1.94859	0.082	0.478	0	0	RPS15A
RPS3A	0	-1.95571	0.086	0.476	0	0	RPS3A
RPS3	0	-1.95761	0.089	0.471	0	0	RPS3
PCAT7	0	-1.95772	0.002	0.268	0	0	PCAT7
RPS6	0	-1.98241	0.076	0.47	0	0	RPS6
RPSA	0	-1.98495	0.01	0.414	0	0	RPSA
RPL12	0	-2.00652	0.093	0.491	0	0	RPL12
RPS14	0	-2.01375	0.135	0.508	0	0	RPS14
RPL5	0	-2.02058	0.014	0.415	0	0	RPL5
RPS19	0	-2.04853	0.129	0.511	0	0	RPS19
RPL23A	0	-2.06466	0.021	0.435	0	0	RPL23A
RPL10A	0	-2.09	0.011	0.421	0	0	RPL10A
MT.ND3	0	-2.09509	0.245	0.616	0	0	MT.ND3
MT.ND4	0	-2.13826	0.46	0.722	0	0	MT.ND4
MT.ND6	0	-2.15915	0.049	0.465	0	0	MT.ND6
RPS24	0	-2.19143	0.092	0.501	0	0	RPS24
RPL3	0	-2.20453	0.026	0.441	0	0	RPL3
MTCO1P12	0	-2.22242	0.093	0.509	0	0	MTCO1P12
FN1	0	-2.23396	0.001	0.211	0	0	FN1
RPL18A	0	-2.26121	0.053	0.478	0	0	RPL18A
RPL7A	0	-2.26162	0.044	0.462	0	0	RPL7A
ATG10	0	-2.26506	0.036	0.46	0	0	ATG10
MT.CYB	0	-2.29403	0.423	0.695	0	0	MT.CYB
RPS23	0	-2.29598	0.038	0.462	0	0	RPS23
ANXA2	0	-2.3161	0.012	0.393	0	0	ANXA2
MT.CO2	0	-2.31805	0.619	0.787	0	0	MT.CO2
MT.ATP6	0	-2.34843	0.489	0.737	0	0	MT.ATP6
CD74	0	-2.36492	0.131	0.459	0	0	CD74
RPS4X	0	-2.36531	0.013	0.44	0	0	RPS4X
RPL11	0	-2.3754	0.056	0.478	0	0	RPL11
RPLP1	0	-2.39298	0.183	0.559	0	0	RPLP1
RPS8	0	-2.44928	0.046	0.478	0	0	RPS8
FBP1	0	-2.54656	0.003	0.298	0	0	FBP1
C1QA	0	-2.6352	0.001	0.228	0	0	C1QA
APOE	0	-2.64032	0.003	0.242	0	0	APOE
RPL10	0	-2.65419	0.098	0.504	0	0	RPL10
RPS12	0	-2.67168	0.062	0.506	0	0	RPS12
RPL13	0	-2.81954	0.083	0.517	0	0	RPL13
C1QB	0	-2.8317	0.001	0.223	0	0	C1QB
CRIP1	0	-2.89006	0.022	0.39	0	0	CRIP1
AL928654.3	0	-2.94494	0.021	0.388	0	0	AL928654.3
APOC1	0	-2.97692	0.003	0.277	0	0	APOC1
MT.CO1	0	-3.19917	0.359	0.669	0	0	MT.CO1
LRG1	3.45845952088873e-323	0.645719	0.136	0.05	2.01935992965172e-318	0	LRG1
ADORA2A.AS1	1.08694442085074e-322	0.480362	0.117	0.039	6.3465597789054e-318	0	ADORA2A.AS1
RRAGC	6.86751247719333e-322	0.291774	0.117	0.133	4.00987186030841e-317	0	RRAGC
CORO1A	9.63428009390431e-322	0.266232	0.13	0.154	5.62535980402979e-317	0	CORO1A
TMEM158	1.01777523043297e-320	0.665391	0.106	0.05	5.94268779297506e-316	0	TMEM158
FLAM-A	1.3799253488346e-320	-0.268788	0.538	0.675	8.05724611931036e-316	0	FLAM-A
UBR4	2.85125284214983e-320	0.256976	0.094	0.116	1.66481802200287e-315	0	UBR4
EHD1	1.21367225900902e-319	0.643555	0.157	0.094	7.08651095312778e-315	0	EHD1
R3HDM4	3.39452742631687e-319	0.597207	0.172	0.1	1.98203061895216e-314	0	R3HDM4
KDM6B	3.65133830243434e-317	0.527714	0.241	0.176	2.13197992140838e-312	0	KDM6B
PI3	1.65256023356692e-315	0.779451	0.266	0.143	9.64913394777389e-311	0	PI3
ATP6V1C1	5.61210945203925e-314	0.409903	0.151	0.142	0	0	ATP6V1C1
RALGDS	2.92284790407831e-313	0.518119	0.191	0.135	0	0	RALGDS
ERBIN	3.64139734126853e-313	0.380403	0.244	0.224	0	0	ERBIN
HES4	5.86463708261061e-313	0.956674	0.118	0.044	3.4243e-308	0	HES4
KATNBL1	2.71538825303754e-312	0.566511	0.284	0.175	1.58549e-307	0	KATNBL1
CSRNP1	2.38522824893997e-311	0.522705	0.173	0.126	1.39271e-306	0	CSRNP1
FTH1P20	2.84342877954369e-311	0.392449	0.153	0.137	1.66025e-306	0	FTH1P20
CDC42EP3	1.47366762502429e-310	0.461388	0.246	0.204	8.6046e-306	0	CDC42EP3
TNFRSF1B	4.41990155458698e-310	0.487627	0.247	0.189	2.58074e-305	0	TNFRSF1B
TOM1	3.74893e-308	0.539796	0.218	0.148	2.18896e-303	0	TOM1
AC134669.1	4.31649e-307	0.380131	0.104	0.103	2.52036e-302	0	AC134669.1
RALB	4.93023e-301	0.401594	0.105	0.097	2.87871e-296	0	RALB
L1PA7	4.05262e-300	-0.377143	0.506	0.653	2.36628e-295	0	L1PA7
SERPINB9	1.40913e-299	0.625892	0.142	0.083	8.22776e-295	0	SERPINB9
NABP1	4.99482e-299	0.478377	0.3	0.201	2.91642e-294	0	NABP1
MIR4435.2HG	9.3479e-299	0.403138	0.119	0.122	5.45815e-294	0	MIR4435.2HG
SECTM1	1.82655e-298	0.556459	0.123	0.08	1.0665e-293	0	SECTM1
RASSF5	3.73006e-298	0.468511	0.164	0.132	2.17795e-293	0	RASSF5
IRAK2	7.29397e-297	0.575184	0.154	0.067	4.25888e-292	0	IRAK2
AC011446.2	4.19417e-296	0.561255	0.149	0.113	2.44894e-291	0	AC011446.2
CNN2	9.96543e-296	0.409149	0.135	0.123	5.81872e-291	0	CNN2
MIR3945HG	1.64109e-295	0.591334	0.128	0.075	9.58216e-291	0	MIR3945HG
CLEC4A	2.0346e-295	0.590642	0.119	0.076	1.18798e-290	0	CLEC4A
TDP2	2.51088e-295	0.532093	0.18	0.133	1.46608e-290	0	TDP2
TPD52L2	4.53739e-288	0.268806	0.096	0.108	2.64934e-283	0	TPD52L2
AC006511.5	1.64545e-286	0.569319	0.115	0.076	9.60764e-282	0	AC006511.5
RIPOR2	1.6564e-286	0.623268	0.204	0.112	9.67156e-282	0	RIPOR2
CSGALNACT2	4.48875e-286	0.261703	0.107	0.119	2.62094e-281	0	CSGALNACT2
VSIR	4.94e-283	0.4464	0.114	0.093	2.88442e-278	0	VSIR
AL160408.2	1.46008e-282	0.267899	0.096	0.107	8.52528e-278	0	AL160408.2
AluSg4	1.22422e-280	-0.391893	0.532	0.674	7.14808e-276	0	AluSg4
PGS1	2.0182e-280	0.60401	0.141	0.069	1.17841e-275	0	PGS1
AC007192.1	1.99878e-279	0.335039	0.722	0.579	1.16707e-274	0	AC007192.1
IFI30	2.64412e-279	0.338105	0.731	0.589	1.54388e-274	0	IFI30
SEC14L1	2.65144e-278	0.441721	0.247	0.191	1.54815e-273	0	SEC14L1
SPECC1L.ADORA2A	4.13068e-277	0.546453	0.12	0.053	2.41186e-272	0	SPECC1L.ADORA2A
AC023157.3	7.29529e-276	0.472184	0.176	0.082	4.25965e-271	0	AC023157.3
KCNJ15	7.68287e-276	0.478909	0.108	0.038	4.48595e-271	0	KCNJ15
OSER1	2.37338e-275	0.434356	0.11	0.092	1.38579e-270	0	OSER1
TAF7	9.89739e-275	0.252809	0.13	0.144	5.77898e-270	0	TAF7
DDIT3	4.80537e-274	0.604811	0.169	0.105	2.80581e-269	0	DDIT3
CD82	9.49482e-272	0.366095	0.12	0.106	5.54393e-267	0	CD82
FOSL2	2.45441e-270	0.487904	0.184	0.134	1.43311e-265	0	FOSL2
GNPDA1	2.89061e-266	0.340212	0.129	0.127	1.6878e-261	0	GNPDA1
MX2	2.20283e-265	0.590513	0.127	0.071	1.28621e-260	0	MX2
MAPK6	7.25556e-265	0.345851	0.127	0.122	4.23645e-260	0	MAPK6
IRAK3	1.90304e-264	0.286303	0.128	0.132	1.11116e-259	0	IRAK3
VEGFA	9.14135e-264	0.593402	0.221	0.132	5.33755e-259	0	VEGFA
PAG1	4.09303e-261	0.362293	0.204	0.183	2.38988e-256	0	PAG1
RIT1	8.24892e-259	0.343354	0.13	0.126	4.81646e-254	0	RIT1
RABGEF1	1.75656e-257	0.392183	0.113	0.093	1.02564e-252	0	RABGEF1
ADM	1.73673e-256	0.625854	0.108	0.059	1.01406e-251	0	ADM
TMEM140	3.59085e-256	0.450775	0.104	0.079	2.09666e-251	0	TMEM140
TNFSF14	2.1282e-254	0.558886	0.151	0.073	1.24264e-249	0	TNFSF14
NDRG1	2.35276e-252	0.46184	0.126	0.094	1.37375e-247	0	NDRG1
BCL6	1.27568e-250	0.501004	0.206	0.152	7.44858e-246	0	BCL6
TXN	8.65205e-249	0.253994	0.462	0.497	5.05184e-244	0	TXN
ZNF267	1.15002e-248	0.499236	0.182	0.122	6.71487e-244	0	ZNF267
NADK	2.36031e-246	0.475649	0.122	0.087	1.37816e-241	0	NADK
RESF1	3.60084e-246	0.389319	0.247	0.215	2.1025e-241	0	RESF1
AC020916.1	8.69053e-245	0.287826	0.411	0.357	5.07431e-240	0	AC020916.1
PFN1	8.27892e-235	0.262553	0.551	0.564	4.83398e-230	0	PFN1
SPAG9	1.068e-233	0.27585	0.252	0.231	6.23596e-229	0	SPAG9
AluSc8	4.20521e-230	-0.376809	0.859	0.9	2.45538e-225	0	AluSc8
LRRK2	6.49202e-229	0.571594	0.133	0.062	3.79063e-224	0	LRRK2
PELI1	2.28325e-226	0.403596	0.138	0.117	1.33317e-221	0	PELI1
L1MEc	2.90601e-224	-0.294499	0.532	0.648	1.69679e-219	0	L1MEc
AC011558.1	3.53e-221	0.378599	0.108	0.091	2.06113e-216	0	AC011558.1
AC015912.3	2.32332e-220	0.432574	0.132	0.11	1.35656e-215	0	AC015912.3
ECE1	2.47458e-216	0.491234	0.12	0.059	1.44488e-211	0	ECE1
L1MB8	1.40304e-212	-0.33265	0.546	0.668	8.19219e-208	0	L1MB8
SORL1	7.97678e-212	0.274402	0.12	0.123	4.65756e-207	0	SORL1
L1MC5	7.34417e-209	-0.300363	0.528	0.645	4.28819e-204	0	L1MC5
L1ME1	6.79422e-207	-0.458287	0.67	0.768	3.96708e-202	0	L1ME1
BCL3	2.58521e-205	0.466702	0.117	0.059	1.50948e-200	0	BCL3
ACTG1	2.3445e-204	-0.475301	0.45	0.555	1.36893e-199	0	ACTG1
STX3	3.51241e-203	0.434724	0.171	0.109	2.05086e-198	0	STX3
MAP4K4	9.40065e-203	0.263449	0.123	0.124	5.48895e-198	0	MAP4K4
HSPA1A	1.37845e-199	0.506287	0.102	0.093	8.04865e-195	0	HSPA1A
L1MC5a	1.43464e-199	-0.304521	0.55	0.665	8.37672e-195	0	L1MC5a
PFKFB3	3.84144e-199	0.464856	0.136	0.088	2.24298e-194	0	PFKFB3
HIST1H2AC	4.41944e-198	0.565898	0.111	0.055	2.58047e-193	0	HIST1H2AC
L1MB3	2.99093e-197	-0.353149	0.559	0.677	1.74638e-192	0	L1MB3
GRN	8.78561e-193	-0.339061	0.296	0.411	5.12983e-188	0	GRN
OAZ1	2.2871e-191	-0.297747	0.432	0.554	1.33541e-186	0	OAZ1
L1MC4	1.94907e-185	-0.40988	0.63	0.736	1.13804e-180	0	L1MC4
XPO6	7.29935e-185	0.342956	0.106	0.093	4.26202e-180	0	XPO6
AL008729.1	6.43584e-183	0.396338	0.189	0.124	3.75782e-178	0	AL008729.1
HAL1	5.54989e-182	-0.393041	0.593	0.705	3.24053e-177	0	HAL1
AluSg7	2.35447e-181	-0.330228	0.62	0.73	1.37475e-176	0	AluSg7
ARHGAP26	8.82067e-178	0.327381	0.149	0.124	5.1503e-173	0	ARHGAP26
SLAMF7	1.44181e-175	0.491822	0.154	0.106	8.41861e-171	0	SLAMF7
NFKB2	7.92714e-173	0.371147	0.117	0.081	4.62858e-168	0	NFKB2
SGTB	1.59925e-172	0.387134	0.15	0.117	9.33788e-168	0	SGTB
AluSz6	3.18246e-172	-0.292935	0.962	0.944	1.85821e-167	0	AluSz6
NSMAF	6.61996e-165	0.274214	0.139	0.127	3.86533e-160	0	NSMAF
C9orf72	3.53129e-164	0.250006	0.107	0.104	2.06188e-159	0	C9orf72
Charlie6	4.19885e-164	0.368528	0.143	0.081	2.45167e-159	0	Charlie6
MER65D	7.24907e-162	0.424857	0.145	0.087	4.23266e-157	0	MER65D
CAMKK2	7.31794e-161	0.305688	0.121	0.101	4.27287e-156	0	CAMKK2
NBPF19	8.00335e-161	0.259466	0.136	0.123	4.67308e-156	0	NBPF19
CYTH4	1.38095e-157	0.273851	0.125	0.113	8.06324e-153	0	CYTH4
SLC25A13	4.3295e-150	0.290059	0.104	0.088	2.52795e-145	0	SLC25A13
PLXNC1	2.9467e-146	0.352581	0.12	0.092	1.72055e-141	0	PLXNC1
AluSg	5.37667e-145	-0.297858	0.953	0.945	3.13939e-140	0	AluSg
AluSc	7.02229e-145	-0.289847	0.94	0.934	4.10025e-140	0	AluSc
MER57F	1.72409e-143	0.334684	0.15	0.102	1.00668e-138	0	MER57F
AluSp	2.6096e-142	-0.284607	0.978	0.963	1.52372e-137	0	AluSp
MLT1E3	1.12732e-139	0.306883	0.112	0.095	6.58229e-135	0	MLT1E3
DOCK4	1.43178e-138	0.307357	0.126	0.097	8.35999e-134	0	DOCK4
AC016831.5	4.2757e-138	0.295128	0.115	0.089	2.49654e-133	0	AC016831.5
NEDD9	6.83777e-138	0.37827	0.108	0.064	3.99251e-133	0	NEDD9
DOCK5	4.60181e-137	0.325802	0.145	0.102	2.68695e-132	0	DOCK5
TBC1D7	1.35211e-136	0.326832	0.104	0.074	7.89484e-132	0	TBC1D7
PLPP3	1.18562e-133	0.30261	0.133	0.109	6.92274e-129	0	PLPP3
ABTB1	6.39248e-133	0.344397	0.103	0.068	3.7325e-128	0	ABTB1
LPCAT1	1.86923e-131	0.324533	0.117	0.062	1.09142e-126	0	LPCAT1
AluY	1.49627e-130	-0.286553	0.994	0.977	8.73658e-126	0	AluY
L1M5	1.14746e-125	-0.348901	0.785	0.836	6.69989e-121	0	L1M5
AluSq2	4.76248e-124	-0.250879	0.982	0.962	2.78076e-119	0	AluSq2
L2	5.7049e-114	-0.358849	0.777	0.827	3.33103e-109	0	L2
AluSx3	4.11314e-113	-0.276934	0.921	0.921	2.40162e-108	0	AluSx3
RASSF2	2.08562e-112	0.290987	0.104	0.079	1.21777e-107	0	RASSF2
AC016831.1	8.90212e-112	0.292661	0.133	0.087	5.19786e-107	0	AC016831.1
DENND3	1.34591e-105	0.294619	0.13	0.089	7.85861e-101	0	DENND3
S100A4	1.11632e-104	-0.390777	0.466	0.536	6.51807e-100	0	S100A4
AluJb	8.18685e-100	-0.273189	0.993	0.977	4.78022e-95	0	AluJb
AluJr4	1.1478e-99	-0.309876	0.787	0.84	6.70188e-95	0	AluJr4
SH3BGRL3	1.36146e-99	0.308663	0.7	0.641	7.94942e-95	0	SH3BGRL3
L1ME4a	2.30624e-94	-0.279946	0.694	0.769	1.34659e-89	0	L1ME4a
CSTB	7.02817e-93	-0.258429	0.477	0.563	4.10368e-88	0	CSTB
AluSq	4.46813e-85	-0.298147	0.85	0.871	2.6089e-80	0	AluSq
L2c	1.26306e-50	-0.264232	0.921	0.922	7.37487e-46	0	L2c
S100A8.1	0	1.6267	0.851	0.499	0	1	S100A8
S100A9.1	0	1.46421	0.934	0.659	0	1	S100A9
IFITM2.1	0	1.43338	0.956	0.605	0	1	IFITM2
HIST2H2AA3.1	0	1.32208	0.435	0.277	0	1	HIST2H2AA3
FCGR3B.1	0	1.30416	0.345	0.149	0	1	FCGR3B
HIST2H2AA4.1	0	1.27861	0.38	0.246	0	1	HIST2H2AA4
G0S2.1	0	1.26716	0.666	0.332	0	1	G0S2
SRGN.1	0	1.18852	0.929	0.775	0	1	SRGN
PLEK.1	0	1.17402	0.522	0.402	0	1	PLEK
BCL2A1.1	0	1.16504	0.673	0.478	0	1	BCL2A1
IFITM1.1	0	1.15627	0.578	0.357	0	1	IFITM1
CSF3R.1	0	1.15582	0.524	0.282	0	1	CSF3R
NAMPTP1.1	0	1.15333	0.569	0.345	0	1	NAMPTP1
DNAJB1.1	0	1.1454	0.103	0.118	0	1	DNAJB1
NAMPT.1	0	1.13457	0.89	0.632	0	1	NAMPT
SLC25A37.1	0	1.12552	0.499	0.298	0	1	SLC25A37
HSPA1A.1	0	1.11005	0.1	0.094	0	1	HSPA1A
CXCL8.1	0	1.10951	0.929	0.62	0	1	CXCL8
PNRC1.1	0	1.10828	0.653	0.522	0	1	PNRC1
CMTM2.1	0	1.09905	0.191	0.076	0	1	CMTM2
PTGS2.1	0	1.06097	0.22	0.12	0	1	PTGS2
SAT1.1	0	1.05866	0.883	0.796	0	1	SAT1
H3F3B.1	0	1.02812	0.837	0.782	0	1	H3F3B
IFITM3.1	0	1.02667	0.504	0.392	0	1	IFITM3
SOD2.1	0	1.0214	0.941	0.683	0	1	SOD2
LITAF.1	0	1.01903	0.685	0.597	0	1	LITAF
MARCKS.1	0	1.00891	0.689	0.454	0	1	MARCKS
FPR1.1	0	1.00593	0.338	0.208	0	1	FPR1
FYB1.1	0	0.988631	0.387	0.352	0	1	FYB1
HCAR3.1	0	0.983006	0.298	0.195	0	1	HCAR3
AC026333.3.1	0	0.982829	0.308	0.204	0	1	AC026333.3
IL1R2.1	0	0.979165	0.17	0.082	0	1	IL1R2
RGS2.1	0	0.970515	0.212	0.147	0	1	RGS2
IL1RN.1	0	0.970389	0.292	0.242	0	1	IL1RN
MXD1.1	0	0.96715	0.365	0.257	0	1	MXD1
GBP5.1	0	0.965891	0.238	0.171	0	1	GBP5
TMEM154.1	0	0.9502	0.158	0.078	0	1	TMEM154
PI3.1	0	0.947209	0.285	0.145	0	1	PI3
ZFP36.1	0	0.930965	0.431	0.433	0	1	ZFP36
H3F3A.1	0	0.928811	0.748	0.704	0	1	H3F3A
FAM129A.1	0	0.927745	0.206	0.197	0	1	FAM129A
IVNS1ABP.1	0	0.923951	0.411	0.338	0	1	IVNS1ABP
SMCHD1.1	0	0.911093	0.293	0.267	0	1	SMCHD1
CXCR4.1	0	0.909141	0.467	0.355	0	1	CXCR4
L4-B-Mam.1	0	0.908786	0.53	0.473	0	1	L4-B-Mam
RIPOR2.1	0	0.908218	0.177	0.118	0	1	RIPOR2
FCGR2A.1	0	0.905539	0.275	0.278	0	1	FCGR2A
AQP9.1	0	0.902536	0.396	0.33	0	1	AQP9
IL1B.1	0	0.90219	0.364	0.233	0	1	IL1B
SMIM25.1	0	0.899326	0.364	0.357	0	1	SMIM25
ALOX5AP.1	0	0.898803	0.605	0.535	0	1	ALOX5AP
GCA.1	0	0.885042	0.183	0.195	0	1	GCA
PPIF.1	0	0.875025	0.267	0.239	0	1	PPIF
CSF2RB.1	0	0.873871	0.155	0.129	0	1	CSF2RB
CYSTM1.1	0	0.872346	0.374	0.324	0	1	CYSTM1
IFIT2.1	0	0.869807	0.146	0.129	0	1	IFIT2
IFIT3.1	0	0.869402	0.177	0.183	0	1	IFIT3
ZFP36L1.1	0	0.866105	0.31	0.304	0	1	ZFP36L1
GBP1.1	0	0.865689	0.243	0.24	0	1	GBP1
C4orf3.1	0	0.86158	0.254	0.307	0	1	C4orf3
ANP32A.1	0	0.853065	0.29	0.265	0	1	ANP32A
BASP1.1	0	0.843097	0.235	0.18	0	1	BASP1
FPR2.1	0	0.837549	0.133	0.085	0	1	FPR2
LYN.1	0	0.830761	0.319	0.32	0	1	LYN
MER5C1.1	0	0.827304	0.334	0.267	0	1	MER5C1
HCAR2.1	0	0.824333	0.239	0.176	0	1	HCAR2
LUCAT1.1	0	0.818221	0.348	0.223	0	1	LUCAT1
PDE4B.1	0	0.817525	0.152	0.127	0	1	PDE4B
NFKBIZ.1	0	0.813732	0.378	0.347	0	1	NFKBIZ
NABP1.1	0	0.807695	0.258	0.21	0	1	NABP1
NFKBIA.1	0	0.806881	0.661	0.579	0	1	NFKBIA
GNG10.1	0	0.799851	0.171	0.223	0	1	GNG10
DNAJC25.GNG10.1	0	0.795571	0.169	0.223	0	1	DNAJC25.GNG10
TAGAP.1	0	0.793499	0.172	0.137	0	1	TAGAP
GK.1	0	0.788588	0.224	0.212	0	1	GK
SERPINB1.1	0	0.773954	0.214	0.277	0	1	SERPINB1
RNF149.1	0	0.77154	0.265	0.312	0	1	RNF149
TRIB1.1	0	0.766257	0.189	0.161	0	1	TRIB1
HSP90AA1.1	0	0.760685	0.272	0.534	0	1	HSP90AA1
IER2.1	0	0.758046	0.339	0.357	0	1	IER2
ITM2B.1	0	0.748343	0.497	0.568	0	1	ITM2B
ACSL1.1	0	0.74728	0.213	0.234	0	1	ACSL1
ICAM1.1	0	0.743841	0.237	0.21	0	1	ICAM1
HSPH1	0	0.73593	0.071	0.138	0	1	HSPH1
HIF1A.1	0	0.73307	0.374	0.335	0	1	HIF1A
CLEC2B.1	0	0.728425	0.24	0.278	0	1	CLEC2B
EFHD2.1	0	0.728231	0.369	0.451	0	1	EFHD2
AC011511.5.1	0	0.725576	0.208	0.186	0	1	AC011511.5
ST20.MTHFS.1	0	0.724777	0.14	0.137	0	1	ST20.MTHFS
CD53.1	0	0.724222	0.36	0.433	0	1	CD53
TNFAIP3.1	0	0.720798	0.428	0.398	0	1	TNFAIP3
TLR2.1	0	0.719723	0.235	0.18	0	1	TLR2
BCL6.1	0	0.718725	0.172	0.158	0	1	BCL6
KLF2.1	0	0.718569	0.385	0.356	0	1	KLF2
LCP2.1	0	0.714241	0.267	0.283	0	1	LCP2
CD55.1	0	0.710851	0.302	0.311	0	1	CD55
MTHFS.1	0	0.710703	0.134	0.134	0	1	MTHFS
PFKFB3.1	0	0.708151	0.115	0.092	0	1	PFKFB3
GBP2.1	0	0.704762	0.206	0.223	0	1	GBP2
DUSP1.1	0	0.704723	0.64	0.649	0	1	DUSP1
LCP1.1	0	0.70442	0.448	0.529	0	1	LCP1
CNN2.1	0	0.703156	0.116	0.126	0	1	CNN2
SDCBP.1	0	0.701712	0.541	0.585	0	1	SDCBP
R3HDM4.1	0	0.6972	0.124	0.108	0	1	R3HDM4
SLC2A3.1	0	0.696516	0.23	0.262	0	1	SLC2A3
CDKN2D.1	0	0.693785	0.123	0.11	0	1	CDKN2D
PHACTR1.1	0	0.689507	0.468	0.414	0	1	PHACTR1
UBE2B.1	0	0.685822	0.285	0.335	0	1	UBE2B
TNFAIP2.1	0	0.683302	0.216	0.259	0	1	TNFAIP2
PPP1R15A.1	0	0.675913	0.481	0.493	0	1	PPP1R15A
H3F3AP4.1	0	0.667464	0.194	0.224	0	1	H3F3AP4
PTPRC.1	0	0.667219	0.355	0.463	0	1	PTPRC
FTH1.1	0	0.661	0.995	0.949	0	1	FTH1
EVI2B.1	0	0.660238	0.203	0.293	0	1	EVI2B
MNDA.1	0	0.657666	0.165	0.253	0	1	MNDA
BEST1.1	0	0.657473	0.995	0.948	0	1	BEST1
SEC14L1.1	0	0.654915	0.194	0.199	0	1	SEC14L1
TREM1.1	0	0.654287	0.313	0.345	0	1	TREM1
YPEL3.1	0	0.653589	0.142	0.142	0	1	YPEL3
LST1.1	0	0.653229	0.104	0.113	0	1	LST1
SAMSN1.1	0	0.649487	0.158	0.164	0	1	SAMSN1
CREM.1	0	0.644224	0.155	0.143	0	1	CREM
ETS2.1	0	0.637174	0.195	0.207	0	1	ETS2
CPD.1	0	0.631714	0.224	0.203	0	1	CPD
IRF1.1	0	0.62725	0.302	0.356	0	1	IRF1
CEBPB.1	0	0.626911	0.511	0.567	0	1	CEBPB
LY96.1	0	0.625696	0.172	0.215	0	1	LY96
TUBA1A.1	0	0.625275	0.155	0.235	0	1	TUBA1A
ATP2B1.AS1.1	0	0.62157	0.29	0.276	0	1	ATP2B1.AS1
PELI1.1	0	0.61762	0.118	0.12	0	1	PELI1
SH3GLB1.1	0	0.617619	0.161	0.246	0	1	SH3GLB1
FAM49B.1	0	0.616315	0.224	0.302	0	1	FAM49B
NINJ1.1	0	0.614492	0.217	0.206	0	1	NINJ1
HLA.E.1	0	0.613185	0.223	0.276	0	1	HLA.E
HCK.1	0	0.612003	0.186	0.246	0	1	HCK
GABARAP.1	0	0.60761	0.613	0.668	0	1	GABARAP
AC120057.2.1	0	0.605979	0.611	0.667	0	1	AC120057.2
GRINA.1	0	0.60247	0.262	0.338	0	1	GRINA
NEAT1	0	0.597299	0.951	0.892	0	1	NEAT1
GMFG.1	0	0.596382	0.26	0.384	0	1	GMFG
NOP10.1	0	0.596368	0.418	0.503	0	1	NOP10
STXBP2.1	0	0.594334	0.166	0.255	0	1	STXBP2
ISG15.1	0	0.592507	0.219	0.302	0	1	ISG15
CDC42EP3.1	0	0.591954	0.183	0.213	0	1	CDC42EP3
TNIP1.1	0	0.586719	0.155	0.165	0	1	TNIP1
RHOG.1	0	0.586013	0.184	0.265	0	1	RHOG
FTH1P10.1	0	0.583881	0.44	0.514	0	1	FTH1P10
KDM6B.1	0	0.580938	0.174	0.186	0	1	KDM6B
RASSF5.1	0	0.578783	0.123	0.138	0	1	RASSF5
ZNF267.1	0	0.572893	0.129	0.131	0	1	ZNF267
DAZAP2.1	0	0.572858	0.267	0.36	0	1	DAZAP2
DDX60L.1	0	0.571217	0.167	0.189	0	1	DDX60L
JUNB.1	0	0.570638	0.362	0.443	0	1	JUNB
RESF1.1	0	0.564452	0.195	0.222	0	1	RESF1
CASP4.1	0	0.559389	0.114	0.171	0	1	CASP4
CARD16.1	0	0.558832	0.139	0.207	0	1	CARD16
PLAUR.1	0	0.55839	0.353	0.404	0	1	PLAUR
CFLAR.1	0	0.558206	0.196	0.283	0	1	CFLAR
AC026470.1.1	0	0.557337	0.106	0.145	0	1	AC026470.1
JMJD1C.1	0	0.556849	0.221	0.29	0	1	JMJD1C
FOS.1	0	0.556087	0.43	0.553	0	1	FOS
WIPF1.1	0	0.553631	0.177	0.246	0	1	WIPF1
SORL1.1	0	0.552147	0.109	0.124	0	1	SORL1
S100A11.1	0	0.551409	0.842	0.788	0	1	S100A11
UBE2D1.1	0	0.550535	0.095	0.139	0	1	UBE2D1
IL2RG.1	0	0.545114	0.164	0.201	0	1	IL2RG
SERPINA1.1	0	0.544778	0.231	0.314	0	1	SERPINA1
FCGR1A.1	0	0.543323	0.107	0.134	0	1	FCGR1A
PLSCR1.1	0	0.542156	0.159	0.23	0	1	PLSCR1
C3AR1.1	0	0.542107	0.116	0.166	0	1	C3AR1
CLEC7A.1	0	0.536522	0.207	0.295	0	1	CLEC7A
MCL1.1	0	0.534392	0.326	0.461	0	1	MCL1
LYST.1	0	0.533807	0.122	0.175	0	1	LYST
CYTH4.1	0	0.532917	0.109	0.116	0	1	CYTH4
TANK.1	0	0.527045	0.204	0.247	0	1	TANK
FCER1G.1	0	0.523246	0.702	0.683	0	1	FCER1G
ARHGAP26.1	0	0.522618	0.116	0.129	0	1	ARHGAP26
TDP2.1	0	0.521613	0.123	0.141	0	1	TDP2
AC020916.1.1	0	0.521101	0.33	0.369	0	1	AC020916.1
HLA.B.1	0	0.518989	0.365	0.51	0	1	HLA.B
AC011446.2.1	0	0.51777	0.103	0.12	0	1	AC011446.2
MAFF.1	0	0.517378	0.165	0.209	0	1	MAFF
GADD45B.1	0	0.512119	0.189	0.245	0	1	GADD45B
NBN.1	0	0.512099	0.16	0.177	0	1	NBN
FBXL5.1	0	0.509398	0.095	0.138	0	1	FBXL5
MIDN.1	0	0.509207	0.116	0.178	0	1	MIDN
TNFRSF1B.1	0	0.507983	0.17	0.2	0	1	TNFRSF1B
CSRNP1.1	0	0.504069	0.111	0.135	0	1	CSRNP1
FTH1P7.1	0	0.502546	0.19	0.28	0	1	FTH1P7
RILPL2.1	0	0.502201	0.154	0.2	0	1	RILPL2
MIR4435.2HG.1	0	0.500268	0.095	0.125	0	1	MIR4435.2HG
ATP6V1B2.1	0	0.496559	0.206	0.288	0	1	ATP6V1B2
B2M.1	0	0.493649	0.947	0.916	0	1	B2M
ITGAX.1	0	0.492717	0.254	0.316	0	1	ITGAX
[truncated: 84,512 more rows]

## Sheet: Table S6
	cluster0	cluster1	cluster2	cluster3	cluster4	cluster5	cluster6	cluster7	cluster9	cluster10	cluster11	cluster12	cluster14	cluster15	cluster16	cluster17	cluster19	cluster20
Caloric restriction and aging WP4191	-0.0858324	0.623386	0.362617	0.000728257	0.302768	0.120923	0.148034	-0.135484	0.0306936	-0.151057	-0.0272643	-0.282539	0.364747	-0.0544279	-0.267724	-0.00688509	-0.12091	-0.214196
cellular response to type I interferon (GO:0071357)	0.197829	0.269273	0.373257	-0.0273816	0.714946	-0.0966948	0.203838	-0.480769	0.538004	-0.30621	-0.212262	-0.596394	0.00494837	-0.112731	0.398685	-0.285554	-0.0893271	0.0577376
Complement and coagulation cascades	-0.0584507	0.293656	0.375993	0.236608	0.235673	0.454627	0.245374	-0.167344	-0.0944692	-0.0182891	-0.37595	-0.106385	0.0987085	-0.35934	0.141859	-0.196311	-0.552538	0.00687873
HIF1A and PPARG regulation of glycolysis WP2456	-0.0119867	0.569375	0.749148	0.297814	0.356004	0.437638	0.577596	-0.272369	-0.355679	-0.564216	-0.136554	-0.570758	0.51491	-0.316785	0.110992	-0.199155	-0.250002	0.0731471
Interferon Signaling Homo sapiens R-HSA-913531	0.412582	-0.0874399	0.144744	-0.258176	0.777385	-0.344553	-0.105635	-0.574746	0.731856	-0.244233	-0.38329	-0.567419	-0.0653872	-0.408886	0.628008	-0.271082	0.0179465	0.175912
Interleukin-1 processing	-0.113381	0.467182	0.2937	0.44995	0.0852409	0.18111	0.452859	-0.104339	-0.277185	0.277601	-0.0608076	-0.240307	0.236617	-0.0304701	-0.273007	0.0335092	0.0142077	-0.121441
Interleukin-1 regulation of extracellular matrix	-0.154439	-0.661911	-0.738243	-0.40949	-0.476753	-0.380775	-0.511708	0.45343	-0.292101	0.657615	0.211825	0.679077	-0.629919	-0.272422	-0.415179	0.146276	-0.0564055	-0.152632
Interleukin-1 signaling pathway	0.0478648	-0.781627	-0.690374	-0.676677	-0.171097	-0.581459	-0.728224	0.343735	0.400488	0.497872	0.117467	0.464868	-0.632911	0.00877813	0.0486	-0.144963	0.124168	-0.117292
Interleukin-2/PI3K pathway	0.0746837	-0.519203	-0.472278	-0.428724	-0.0545681	-0.39979	-0.326462	-0.0485631	0.249094	0.297287	-0.306073	0.0714345	-0.39082	-0.155145	0.0478818	0.0243566	0.311269	-0.0544851
Interleukin-2 receptor beta chain in T cell activation	-0.0563895	0.0626899	0.196486	0.0257901	0.101797	-0.126398	0.152005	0.0893565	0.0817146	0.00372862	0.157879	-0.211433	0.104523	0.209217	0.127474	-0.198124	-0.227807	-0.139428
LncRNA-mediated mechanisms of therapeutic resistance WP3672	-0.015894	0.0230001	-0.107435	-0.0862989	-0.159663	-0.136692	-0.0575602	0.0538035	0.157491	0.157916	-0.0421547	0.101366	0.102772	-0.048642	-0.0689191	-0.0501778	0.156014	0.166746
NAD metabolism, sirtuins and aging WP3630	0.0387381	-0.632733	-0.544183	-0.442271	-0.0703649	-0.473646	-0.559985	0.298498	-0.0445195	0.382013	0.179227	0.413872	-0.41042	-0.0562498	-0.141212	-0.0959708	0.160092	-0.15464
Necroptosis	0.168339	-0.846947	-0.737562	-0.701131	-0.209229	-0.48387	-0.781703	0.150181	0.390072	0.567768	-0.0662274	0.512672	-0.713882	-0.283982	0.0840309	0.113161	0.16028	-0.0988245
neutrophil activation involved in immune response (GO:0002283)	-0.00603591	-0.527459	-0.373817	-0.399633	0.119019	-0.139364	-0.415111	-0.215092	-0.0283254	0.245221	-0.291629	0.297503	-0.373439	-0.622457	0.246192	0.0136023	-0.201782	-0.220485
neutrophil degranulation (GO:0043312)	-0.00772027	-0.516757	-0.371056	-0.39537	0.126482	-0.133431	-0.410007	-0.218506	-0.0376915	0.24264	-0.295497	0.291197	-0.369665	-0.620491	0.24424	0.0135049	-0.213099	-0.223713
neutrophil mediated immunity (GO:0002446)	-0.00500827	-0.543279	-0.387719	-0.413373	0.114918	-0.149124	-0.428135	-0.206065	-0.0235784	0.250929	-0.279336	0.306096	-0.383862	-0.614961	0.24472	0.00996367	-0.200415	-0.229322
neutrophil migration (GO:1990266)	-0.141692	0.623782	0.532141	0.390183	0.127802	0.577114	0.617132	-0.314908	-0.391316	0.232071	-0.306625	-0.11555	0.261386	-0.520178	-0.1202	0.0145252	-0.427076	-0.116574
NF-kappa B signaling pathway	-0.0997275	-0.0683686	-0.189531	-0.164347	-0.144395	-0.205226	-0.0627666	0.168773	0.202659	0.413463	0.212232	0.2084	-0.197597	0.0670249	-0.351988	-0.155625	0.11536	0.0126524
NOD-like receptor signaling pathway	-0.0547798	0.279966	0.1775	0.136772	0.179692	-0.0562565	0.310183	-0.29355	0.135483	0.25869	0.00340631	-0.141232	-0.153705	-0.22959	0.0751149	-0.0671021	-0.19789	-0.20796
NOD1/2 Signaling Pathway Homo sapiens R-HSA-168638	-0.0361014	-0.0464509	-0.00901517	-0.0693104	-0.0855005	-0.072098	0.086793	0.0573363	-0.0714728	0.214247	0.21461	-0.00716068	-0.0897984	0.265252	-0.183956	0.0320761	0.144239	0.00635296
PD-L1 expression and PD-1 checkpoint pathway in cancer	-0.12043	0.280685	0.237634	0.138613	0.0369942	-0.0373796	0.312758	0.0201494	0.0187962	0.0963002	0.188902	-0.102433	0.128448	0.287111	-0.167182	-0.262385	-0.242301	-0.169362
positive regulation of pattern recognition receptor signaling pathway (GO:0062208)	-0.0504339	0.302193	0.311945	0.24822	0.186323	0.0913597	0.328368	-0.0968988	0.0668239	-0.161463	-0.0169891	-0.209591	0.150007	0.158036	-0.148435	-0.0932809	-0.356388	-0.229793
TNF-alpha effects on cytokine activity, cell motility, and apoptosis	0.0778534	-0.861793	-0.77187	-0.719143	-0.156287	-0.559684	-0.768756	0.449811	0.265684	0.674871	0.273381	0.618605	-0.813371	-0.0953463	0.0104722	0.0126672	0.328469	-0.0227187
TNF-alpha signaling pathway	0.0245273	-0.527807	-0.385247	-0.489777	-0.0327201	-0.490751	-0.378914	0.0221817	0.290894	0.459599	-0.0569398	0.253084	-0.4537	0.0173397	0.0522669	-0.099364	0.2065	0.111821
TNF signaling pathway	-0.0592614	-0.453008	-0.4622	-0.273835	-0.106072	-0.446065	-0.294875	0.331675	0.146568	0.489723	0.157445	0.381102	-0.397985	0.139827	-0.0806343	-0.168177	0.0709138	-0.104664
TNF/stress-related signaling	-0.0944588	0.4142	0.268481	0.245196	-0.0305584	0.0806078	0.309339	-0.095659	-0.0925016	0.0934431	0.00145816	-0.10957	0.159347	0.122607	-0.156906	-0.0916471	0.0716311	0.083499
TNFR2 signaling pathway	0.00461845	-0.576227	-0.45806	-0.386628	-0.22852	-0.374292	-0.57032	0.311347	0.285047	0.52101	0.0306638	0.531265	-0.509301	0.0650174	-0.079016	-0.0391481	0.224965	0.0198441
Toll-like receptor signaling pathway	0.0364145	-0.595018	-0.569034	-0.543877	-0.227779	-0.395309	-0.551852	0.349762	0.433413	0.612971	0.178133	0.508739	-0.487659	-0.17802	-0.0113184	-0.0364056	0.139169	-0.0168574
Toll receptor signaling pathway Homo sapiens P00054	-0.0947693	0.0719395	-0.110615	-0.162844	-0.323266	0.0111835	0.0168484	0.117114	-0.0194648	0.492775	0.0700709	0.328139	-0.0103904	-0.0245514	-0.321531	-0.085151	-0.253894	-0.0401948
p.adj.value
	cluster0	cluster1	cluster2	cluster3	cluster4	cluster5	cluster6	cluster7	cluster9	cluster10	cluster11	cluster12	cluster14	cluster15	cluster16	cluster17	cluster19	cluster20
Caloric restriction and aging WP4191	1.25e-07	0	1.5e-83	1	7.35e-42	9.94e-05	2.92e-07	2.44e-05	1	0.00915605	1	1.12e-09	3.97e-15	1	0.00101925	1	1	1
cellular response to type I interferon (GO:0071357)	5.46e-45	4.36e-58	5.98e-89	1	1.70241138312245e-315	0.00830827	1.51e-14	1.1e-86	1.09e-62	2.24e-14	8.62e-06	6.41e-55	1	1	4.07e-10	0.0121465	1	1
Complement and coagulation cascades	0.00516256	1.12e-69	2.28e-90	1.64e-33	1.3e-24	7.72e-83	1.3e-21	1.21e-08	0.729823	1	1.9e-21	1	1	9.48e-09	1	1	2.55e-09	1
HIF1A and PPARG regulation of glycolysis WP2456	1	3.37e-304	0	2.13e-54	2.91e-59	5.12e-76	6.45e-145	6.96e-25	2.49e-24	3.67e-58	0.103477	3.58e-49	1.3e-33	1.96e-06	1	1	0.925352	1
Interferon Signaling Homo sapiens R-HSA-913531	1.21e-212	1.65e-05	4.08e-12	3.05e-40	0	5.87e-45	0.00266933	1.38e-132	1.35e-141	1.12e-08	2.11e-22	1.84e-48	1	6.3e-12	3.02e-31	0.030689	1	1
Interleukin-1 processing	5.01e-14	5.08e-191	2.81e-53	2.64e-133	0.0138763	1.9e-11	1.1e-81	0.0084022	5.02e-14	1.46e-11	1	1.17e-06	1.38e-05	1	0.000641916	1	1	1
Interleukin-1 regulation of extracellular matrix	6.64e-27	0	0	4.5e-108	2.52e-113	7.34e-56	2.96e-108	8.04e-76	9.64e-16	2.68e-86	9.17e-06	1.49e-77	1.14e-55	0.000214777	3.76e-11	1	1	1
Interleukin-1 signaling pathway	0.109543	0	0	0	1.77e-12	4.62e-148	2.95e-270	4.29e-41	1.1e-31	4.78e-43	0.552266	4.66e-30	2.26e-56	1	1	1	1	1
Interleukin-2/PI3K pathway	1.53e-05	8.58e-244	5.67e-150	1.21e-119	0.99663	3.59e-62	8.99e-40	1	4.53e-11	1.84e-13	1.62e-13	1	1.08e-17	1	1	1	0.076799	1
Interleukin-2 receptor beta chain in T cell activation	0.00978448	0.0148336	5.74e-23	1	0.000569872	3.32e-05	1.07e-07	0.07789	1	1	0.011131	6.4e-05	1	0.0446898	1	1	1	1
LncRNA-mediated mechanisms of therapeutic resistance WP3672	1	1	2.13e-06	0.000802133	9.23e-11	3.25e-06	1	1	0.000777767	0.00423301	1	1	1	1	1	1	1	1
NAD metabolism, sirtuins and aging WP3630	0.958046	0	7.55e-209	3.02e-128	0.133155	6.01e-91	2.64e-134	2.68e-30	1	1.6e-23	0.000887772	5.3e-23	8.62e-20	1	1	1	1	1
Necroptosis	3.47e-32	0	0	0	3.91e-19	1.6e-95	0	8.71e-07	7.13e-30	4.52e-59	1	7.4e-38	8.8e-79	6.8e-05	1	1	1	1
neutrophil activation involved in immune response (GO:0002283)	1	4.81e-253	3.08e-89	1.98e-102	1.18e-05	1.75e-06	3.34e-67	5.68e-15	1	9.31e-09	4.01e-12	6.98e-11	5.87e-16	1.27e-33	0.00604351	1	1	1
neutrophil degranulation (GO:0043312)	1	4.21e-241	8.11e-88	4.76e-100	1.81e-06	6.95e-06	2.19e-65	1.72e-15	1	1.46e-08	1.74e-12	2.29e-10	1.35e-15	2.41e-33	0.00702749	1	1	1
neutrophil mediated immunity (GO:0002446)	1	1.67e-271	1.3e-96	2.39e-110	3.16e-05	1.64e-07	5.45e-72	1.21e-13	1	3.2e-09	5.32e-11	1.31e-11	5.47e-17	1.44e-32	0.00678283	1	1	1
neutrophil migration (GO:1990266)	1.8e-22	0	5.6e-198	3.38e-97	1.28e-06	2.48e-145	2.88e-171	5.34e-34	4.37e-30	9.55e-08	1.43e-13	0.84911	4.59e-07	2.64e-21	1	1	0.00010581	1
NF-kappa B signaling pathway	1.23e-10	0.00381481	2.63e-21	1.26e-15	1.17e-08	6.29e-15	1	8.31e-09	6.01e-07	4.26e-28	8.64e-06	9.41e-05	0.00138645	1	1.77e-07	1	1	1
NOD-like receptor signaling pathway	0.0158863	5.01e-63	1.42e-18	1.38e-10	7.48e-14	1	1.24e-35	3.15e-29	0.0127154	7.15e-10	1	0.120821	0.0817406	0.00931044	1	1	1	1
NOD1/2 Signaling Pathway Homo sapiens R-HSA-168638	1	0.358957	1	0.0297392	0.0133379	0.247577	0.0543129	1	1	1.9e-06	6.09e-06	1	1	0.000417179	0.426099	1	1	1
PD-L1 expression and PD-1 checkpoint pathway in cancer	5.9e-16	2.29e-63	3.72e-34	6.87e-11	1	1	2.87e-36	1	1	1	0.000247349	1	0.556603	4.97e-05	1	0.0523189	1	1
positive regulation of pattern recognition receptor signaling pathway (GO:0062208)	0.0547935	5.15e-74	1.58e-60	4.74e-37	5.78e-15	0.0192484	2.87e-40	0.0266099	1	0.00284662	1	8.11e-05	0.109597	1	1	1	0.00787453	1
TNF-alpha effects on cytokine activity, cell motility, and apoptosis	4.21e-06	0	0	0	2.79e-10	8.59e-135	8.49792910846944e-320	1.86e-74	9e-13	1.21e-92	1.79e-10	2.45e-60	3.79e-120	1	1	1	0.0338512	1
TNF-alpha signaling pathway	1	1.95e-253	2.82e-95	9.6e-162	1	1.09e-98	5.96e-55	1	1.34e-15	9.66e-36	1	1.64e-07	6.13e-25	1	1	1	1	1
TNF signaling pathway	0.00398095	3.7e-178	8.66e-143	1.49e-45	0.000231656	2.36e-79	5.67e-32	4.94e-38	0.00318895	2.05e-41	0.0116565	4.48e-19	1.91e-18	1	1	1	1	1
TNF/stress-related signaling	1.91e-09	6.55e-146	4.23e-44	4.15e-36	1	0.0822848	1.99e-35	0.0318224	0.849627	1	1	1	0.0514634	1	1	1	1	1
TNFR2 signaling pathway	1	2.8009231900163e-313	6.58e-140	2.81e-95	4.61e-23	8.35e-54	1.87e-140	3.56e-33	6.49e-15	6.09e-48	1	3.05e-41	9.66e-33	1	1	1	1	1
Toll-like receptor signaling pathway	1	0	9.55e-233	5.97e-207	6.59e-23	1.2e-60	1.3e-129	1.12e-42	7.39e-38	1.13e-71	0.00101281	3.6e-37	1.57e-29	0.36443	1	1	1	1
Toll receptor signaling pathway Homo sapiens P00054	1.64e-09	0.00154543	8.03e-07	2.51e-15	3.79e-48	1	1	0.000921847	1	5.08e-42	1	1.36e-13	1	1	5.53e-06	1	0.813764	1

## Sheet: Table S7
	cluster0	cluster1	cluster2	cluster3	cluster4	cluster5	cluster6	cluster7	cluster8	cluster9	cluster11	cluster12	cluster13	cluster14	cluster15	cluster16	cluster17	cluster18	cluster19	cluster20	cluster21	cluster22	cluster23	cluster26	cluster29	cluster30	cluster31	cluster32	cluster33	cluster34	cluster35	cluster36
Caloric restriction and aging WP4191	-7.06e-05	-0.0269976	-0.0517895	0.00613882	0.0494863	0.184766	0.00575441	0.156098	0.116069	-0.178226	-0.338917	-0.198605	-0.325287	-0.0289659	-0.0354373	-0.367212	-0.0625896	-0.377547	-0.17812	-0.634438	-0.0571075	-0.119835	0.0626244	0.10479	-0.614859	-0.162391	-0.0632672	0.337501	0.350165	0.606758	0.252954	-0.135758
cellular response to type I interferon (GO:0071357)	0.286694	0.68857	0.684272	0.578224	-0.155478	0.152951	0.23085	-0.263184	-0.414058	-0.368926	-0.446916	-0.294144	-0.180375	0.530386	0.00430872	0.0667321	-0.460583	-0.37401	-0.221398	0.20545	-0.221051	-0.499239	-0.218033	0.780923	-0.0479234	0.883825	-0.377034	0.0482659	0.220601	0.284358	-0.239955	0.07246
Complement and coagulation cascades	0.16848	0.02203	0.102836	0.116942	0.1091	0.201472	0.15012	0.10102	0.172977	-0.0582619	-0.092905	-0.0836783	-0.321183	0.0676263	-0.0419278	-0.260165	-0.129816	0.0838282	-0.0127166	-0.00722319	-0.021362	0.245256	0.055718	-0.17147	-0.238311	0.153236	-0.713109	-0.408331	0.306756	-0.208046	0.537044	0.29308
HIF1A and PPARG regulation of glycolysis WP2456	-0.0368117	-0.165156	-0.143568	-0.148395	0.134788	-0.0591367	-0.0339312	0.0784343	0.0260136	0.373802	0.215548	0.232006	-0.0641976	-0.173752	-0.115186	-0.125439	0.229658	0.29685	0.143542	0.00808303	0.0788026	0.18761	0.227464	-0.366659	-0.0998805	-0.602614	0.317383	0.469552	-0.366247	-0.60745	0.00327337	-0.128487
Interferon Signaling Homo sapiens R-HSA-913531	0.316529	0.718539	0.716177	0.619048	-0.144312	0.195378	0.282861	-0.271981	-0.402951	-0.183609	-0.301498	-0.196517	-0.0237024	0.584927	-0.0209523	-0.00231881	-0.160379	-0.244073	0.145175	0.417852	0.144288	-0.365964	0.472283	0.788027	0.0259919	0.876583	-0.461538	0.00464706	-0.242425	-0.13249	-0.326447	0.261725
Interleukin-1 processing	-0.105946	0.0649133	-0.0894768	0.0588759	-0.0803823	0.170297	-0.0403738	0.135093	0.294315	-0.201043	-0.430871	-0.343317	0.0875072	-0.117835	-0.0370594	-0.0504594	-0.273295	-0.568515	-0.13191	-0.51982	0.279807	-0.135296	-0.129871	-0.100997	-0.614319	0.649286	-0.502443	-0.170779	-0.269476	-0.0552704	NA	-0.271049
Interleukin-1 regulation of extracellular matrix	0.0608061	0.0251404	0.0408966	0.0988171	-0.0425245	0.256205	0.188991	0.130417	0.163956	-0.0727061	-0.337483	-0.251145	0.153208	0.0262592	0.0489138	-0.205121	-0.124327	-0.412997	-0.21496	-0.33776	0.250324	-0.218048	0.171578	-0.288907	-0.602479	0.453614	-0.537192	-0.115522	-0.339452	-0.0577167	-0.243722	0.437011
Interleukin-1 signaling pathway	0.100275	0.00414433	0.0504558	0.0989432	0.0460521	0.222428	0.163071	0.137147	0.182206	-0.125184	-0.35387	-0.308315	0.00918776	0.0155836	-0.0399067	-0.156217	-0.218772	-0.516205	-0.171648	-0.285962	0.0411944	-0.323622	0.0224852	-0.0693293	-0.374484	-0.179597	-0.474342	-0.107093	-0.408783	-0.00842452	-0.555511	0.0789951
Interleukin-2/PI3K pathway	0.044458	0.0390157	0.107649	0.0755659	-0.0149785	0.0399345	0.0382973	-0.068263	-0.0683175	0.207178	-0.0120477	-0.0584242	0.0923094	0.0509557	-0.147027	-0.0793511	0.145193	-0.134093	0.0232488	0.264665	-0.0382557	0.0191304	0.162683	-0.0353304	-0.103166	0.2522	-0.681407	-0.335167	0.145445	-0.0551005	0.317664	-0.0748754
Interleukin-2 receptor beta chain in T cell activation	0.0639258	0.227268	0.233176	0.153664	-0.0521664	0.0516221	0.00535262	-0.0992638	-0.151606	-0.0838104	-0.271361	-0.261441	-0.0320367	0.0406554	-0.0850869	-0.0647478	-0.36842	-0.347951	-0.0979193	-0.25616	-0.162966	-0.308543	-0.235815	-0.383466	-0.239841	-0.158675	-0.477297	-0.263491	0.0705055	-0.211977	-0.481102	-0.195427
LncRNA-mediated mechanisms of therapeutic resistance WP3672	0.128612	-0.0220866	0.0360344	0.00242516	0.193641	0.0683327	0.0663338	0.081604	0.0452587	-0.0054919	-0.117596	0.0374436	-0.125183	0.0896876	-0.0876212	-0.0789671	-0.0598671	-0.20905	0.004391	-0.385249	-0.0705586	-0.0292326	0.0401218	0.0403999	-0.0066033	0.450882	-0.159798	0.452548	-0.0497705	-0.527275	0.0569613	0.184823
NAD metabolism, sirtuins and aging WP3630	-0.00523856	-0.128751	-0.0797872	-0.0349799	0.136389	0.152521	-0.0279538	0.163047	0.155083	-0.0412762	-0.353728	-0.237427	-0.237828	-0.0809849	-0.122433	-0.299536	-0.144692	-0.458974	-0.145299	-0.668476	0.0246386	-0.124456	0.123182	0.106288	-0.708732	0.409045	-0.0867388	0.480002	0.155043	-0.471048	0.201542	0.0648631
Necroptosis	0.203173	0.295965	0.236333	0.243652	0.0376142	0.160469	0.223703	-0.00771853	-0.113191	0.00791101	-0.0408065	-0.112198	-0.112041	0.402227	-0.16253	-0.231822	0.019104	-0.0872	0.000432802	0.11426	0.0986241	-0.0949058	0.322644	0.0299185	-0.345913	0.177715	-0.654768	0.0485659	0.00341554	-0.875502	-0.245764	-0.360679
neutrophil activation involved in immune response (GO:0002283)	0.549237	0.596093	0.64237	0.585737	0.0701402	0.207365	0.581356	-0.109934	-0.440064	0.338604	0.305097	0.171197	-0.321403	0.539822	-0.265092	-0.3066	0.238746	0.669774	0.185791	0.565377	0.13926	0.541561	0.259903	0.208456	0.135523	0.0611756	-0.447254	0.244255	0.347769	-0.707452	-0.202148	0.288407
neutrophil degranulation (GO:0043312)	0.550498	0.597781	0.643601	0.586276	0.0709276	0.208244	0.581847	-0.108247	-0.439338	0.342535	0.303983	0.170326	-0.3215	0.541752	-0.264841	-0.307042	0.240669	0.669108	0.187726	0.564539	0.140797	0.542275	0.261175	0.209643	0.135579	0.0612346	-0.458386	0.242574	0.347194	-0.708062	-0.203003	0.290024
neutrophil mediated immunity (GO:0002446)	0.55069	0.596851	0.640921	0.584983	0.0722744	0.21024	0.581722	-0.098262	-0.435121	0.343923	0.298957	0.163544	-0.314985	0.540223	-0.263411	-0.303607	0.234455	0.661942	0.179973	0.56443	0.14061	0.538107	0.261281	0.213208	0.134615	0.133812	-0.460434	0.234846	0.352184	-0.694843	-0.256161	0.243252
neutrophil migration (GO:1990266)	0.108611	0.0903971	0.126452	0.243501	-0.17446	0.118217	0.2994	-0.0897843	-0.320011	-0.0584491	-0.304147	-0.196631	0.0283046	0.146952	0.016364	-0.261129	-0.169735	-0.214939	-0.303628	0.15177	0.241954	-0.198954	-0.0792133	-0.211231	-0.431725	0.275959	0.411375	-0.0332544	-0.189652	-0.49766	-0.404114	0.343411
NF-kappa B signaling pathway	0.0969874	0.0845225	0.0366429	0.17183	0.0135579	0.269907	0.17802	0.110012	0.186782	-0.173003	-0.448493	-0.36344	0.0840445	0.110069	0.0175346	-0.152044	-0.257932	-0.603177	-0.243576	-0.417529	0.18752	-0.330555	0.132521	-0.173829	-0.699962	0.724117	-0.813083	0.0510754	-0.341834	0.434589	-0.70287	0.406296
NOD-like receptor signaling pathway	0.285939	0.480458	0.428979	0.410915	-0.0447524	0.254296	0.302697	0.06104	0.0142357	-0.113839	-0.413747	-0.298025	0.0101249	0.481716	-0.0458667	-0.180708	-0.225405	-0.456456	-0.153476	-0.108024	0.0861261	-0.230048	0.207275	0.529698	-0.57438	0.680114	-0.844551	0.041681	-0.016038	-0.680448	-0.583885	-0.270854
NOD1/2 Signaling Pathway Homo sapiens R-HSA-168638	-0.0756246	0.00320426	-0.0515359	0.0565022	-0.0310513	0.12227	0.000130886	0.124259	0.207915	-0.240727	-0.377733	-0.302977	0.0057451	-0.125618	-0.0355703	-0.0960262	-0.309572	-0.50866	-0.153577	-0.361125	0.128471	-0.412924	-0.0271645	-0.0938819	-0.355307	0.77372	-0.637701	0.00665753	-0.311055	-0.428132	-0.269132	-0.17886
PD-L1 expression and PD-1 checkpoint pathway in cancer	0.10359	0.10999	0.149415	0.115478	0.0411668	0.121794	0.0159319	-0.000590912	0.0323207	-0.0237642	-0.352547	-0.223509	-0.179337	-0.0187342	-0.123499	0.0456497	-0.313403	-0.356899	-0.222635	-0.357124	-0.170873	-0.299813	-0.0654231	-0.255071	-0.31059	0.266257	-0.63312	0.0424196	-0.375448	-0.772403	0.197397	-0.172531
positive regulation of pattern recognition receptor signaling pathway (GO:0062208)	0.00693642	0.0550616	0.0452953	0.0388418	0.0730775	0.0966792	-0.0480164	0.0481685	0.115169	-0.0880204	-0.24131	-0.053754	-0.306239	-0.0524599	-0.0281861	-0.0881933	-0.325875	-0.242834	-0.138268	-0.485914	-0.201626	-0.284852	-0.161177	0.185886	-0.18179	0.683484	-0.199421	0.0660823	-0.325381	0.57518	0.123553	-0.481428
TNF-alpha effects on cytokine activity, cell motility, and apoptosis	0.0919591	0.201725	0.151498	0.270346	-0.0420539	0.365388	0.201558	0.150427	0.192622	-0.167669	-0.47084	-0.374059	0.202568	0.0913941	0.0344977	-0.157728	-0.223364	-0.566322	-0.173672	-0.336145	0.245547	-0.326696	0.273557	0.0302981	-0.673233	0.781927	-0.576952	0.217594	-0.279119	-0.379008	-0.419106	0.361186
TNF-alpha signaling pathway	0.270112	0.0301312	0.145837	0.0932576	0.164798	0.133057	0.225719	0.141569	0.0628562	-0.102881	-0.366776	-0.333555	0.0539942	0.293039	-0.158948	-0.0909341	-0.136239	-0.559738	-0.16481	0.00149734	0.0987911	-0.166823	0.227582	0.317531	-0.566783	0.567625	-0.865041	0.270861	-0.36057	0.562372	-0.48735	-0.275652
TNF signaling pathway	0.0357028	0.158641	0.0270021	0.193213	-0.0128533	0.266848	0.0367336	0.0217557	0.135366	-0.0934483	-0.410266	-0.315657	0.140898	0.0260508	-0.0342971	-0.0458833	-0.230346	-0.56522	-0.201562	-0.303916	0.24988	-0.259771	-0.00573433	-0.407409	-0.607803	0.552697	-0.458648	-0.0778331	-0.377519	-0.39908	0.107132	0.253004
TNF/stress-related signaling	0.143051	-0.0367121	-0.0106862	0.0438999	0.0977658	0.107533	0.0934499	0.0862246	0.126592	-0.102565	-0.354859	-0.32083	0.115376	-0.0335103	0.00345075	0.089899	-0.165324	-0.545074	-0.165563	-0.204289	0.0222234	-0.2377	0.0931513	0.198956	-0.602763	0.32956	-0.73318	0.165013	-0.365302	0.477207	0.0771773	-0.0381232
TNFR2 signaling pathway	0.0964409	-0.0940211	-0.0350327	0.0290245	0.0890121	0.14964	0.0538047	0.104152	0.130579	-0.177153	-0.348247	-0.373352	-0.0193057	-0.0322349	-0.0635375	-0.110929	-0.209411	-0.49766	-0.167953	-0.514338	0.0374483	-0.384546	0.163707	0.00288526	-0.566857	0.649112	-0.774101	0.296967	-0.347253	0.455449	-0.671556	-0.271605
Toll-like receptor signaling pathway	0.0343396	0.0801017	0.0560102	0.108159	-0.0806318	0.112903	0.126512	-0.0163631	0.0516607	-0.185761	-0.406664	-0.289819	0.133961	-0.0706293	0.020391	-0.0775621	-0.247771	-0.512851	-0.235698	-0.330737	0.077734	-0.430179	0.104467	-0.288004	-0.475851	0.547933	-0.665512	-0.204396	-0.379747	-0.677623	-0.00980148	-0.163347
Toll receptor signaling pathway Homo sapiens P00054	0.0366203	-0.158521	-0.0515179	0.0184997	0.0249232	0.199566	0.0123241	0.17747	0.27534	-0.172284	-0.418733	-0.392497	-0.0899072	-0.149939	-0.034118	-0.0906511	-0.282118	-0.530083	-0.229604	-0.51034	-0.0243926	-0.29476	0.0295067	0.0779209	-0.672508	0.717091	-0.66345	0.165815	-0.380176	0.701124	-0.242736	-0.388825
p.adj.value
	cluster0	cluster1	cluster2	cluster3	cluster4	cluster5	cluster6	cluster7	cluster8	cluster9	cluster11	cluster12	cluster13	cluster14	cluster15	cluster16	cluster17	cluster18	cluster19	cluster20	cluster21	cluster22	cluster23	cluster26	cluster29	cluster30	cluster31	cluster32	cluster33	cluster34	cluster35	cluster36
Caloric restriction and aging WP4191	1	0.00586594	4.35e-11	1	3.24e-09	5.45e-126	1	3.32e-43	1.8e-23	2.09e-38	3.17e-81	5.13e-26	5.95e-67	1	1	5.22e-64	0.318094	2.15e-57	2.05e-09	1.08e-98	1	0.225496	1	1	2.11e-18	1	1	1	1	0.368387	1	1
cellular response to type I interferon (GO:0071357)	0	0	0	0	6.01e-96	9.61e-86	1.38e-114	9.14e-127	0	1.06e-175	1.2e-148	3.36e-59	2.11e-19	4.29e-176	1	0.185238	7.51e-96	3.11e-56	4.96e-15	1.21e-07	3.39e-08	9.36e-40	0.000241031	1.32e-43	1	3.67e-18	0.906724	1	1	1	1	1
Complement and coagulation cascades	1.32e-128	0.0619324	3.03e-45	6.41e-57	1.02e-46	2.24e-150	1.94e-47	1.28e-17	2.9e-53	0.00124406	2.98e-05	0.000490557	3.62e-65	0.0966845	1	9.96e-31	2.27e-06	0.0236227	1	1	1	5.01e-08	1	1	0.131676	1	2.72e-07	1	1	1	1	1
HIF1A and PPARG regulation of glycolysis WP2456	1.01e-05	3.68e-123	5.77e-89	2.9e-92	8.86e-72	2.47e-12	0.0647582	2.37e-10	1	9.3e-181	2.37e-31	5.32e-36	0.0592086	9.4e-16	6.99e-06	1.42e-06	2.31e-21	2.97e-34	6.69e-06	1	1	0.000230528	8.21e-05	7.86e-06	1	0.000123418	1	0.460418	1	0.363199	1	1
Interferon Signaling Homo sapiens R-HSA-913531	0	0	0	0	1.83e-82	3.2e-141	1.16e-174	9.42e-136	6.94966197685702e-313	7.92e-41	2.41e-63	1.87e-25	1	2.32e-223	1	1	5.03e-10	1.17e-22	4.73e-06	2.37e-36	0.00389099	1.4e-19	8.84e-26	5.67e-45	1	1.9e-17	0.0885313	1	1	1	1	1
Interleukin-1 processing	3.23e-50	1.71e-18	4.23e-34	4.43e-14	4.11e-25	1.1e-106	0.00642218	4.2e-32	7.87e-160	3.16e-49	5.62e-137	3.24e-82	0.000435333	8.07e-07	1	1	7.79e-31	2.1e-146	6.85e-05	4.1e-60	1.09e-13	0.0640443	0.500621	1	2.33e-18	7.49e-06	0.0224188	1	1	1	NA	1
Interleukin-1 regulation of extracellular matrix	2.92e-16	0.0153476	9.3e-07	1.82e-40	1.15e-06	1.33e-246	5.82e-76	7.36e-30	1e-47	6.4e-06	1.7e-80	1.73e-42	9.02e-14	1	1	1.16e-18	8.39e-06	6.98e-70	4.12e-14	1.07e-22	9.51e-11	3.71e-06	0.0241539	0.00422603	1.94e-17	0.0788013	0.00589903	1	1	1	1	1
Interleukin-1 signaling pathway	6.41e-45	1	1.64e-10	1.44e-40	6.65e-08	3.29e-184	3.56e-56	4.09e-33	2.92e-59	1.58e-18	4.2e-89	2.19e-65	1	1	1	1.6e-10	2.71e-19	4.03e-116	1.05e-08	8.73e-16	1	6.61e-15	1	1	2.33e-05	1	0.0592461	1	1	1	1	1
Interleukin-2/PI3K pathway	1.74e-08	1.88e-06	1.21e-49	1.83e-23	1	2.03e-05	0.0138369	1.12e-07	1.16e-07	2.27e-52	1	0.116844	0.000132711	1	4.15e-10	0.0267951	4.18e-08	1.93e-06	1	2.48e-13	1	1	0.0491618	1	1	1	2.74e-06	1	1	1	1	1
Interleukin-2 receptor beta chain in T cell activation	5.35e-18	1.83e-236	2.37e-239	4.94e-99	2.66e-10	2.51e-09	1	5.47e-17	1.18e-40	5.12e-08	9.49e-51	3.29e-46	1	1	0.00694313	0.244806	1.98e-58	4.27e-48	0.0198085	2.06e-12	0.000360787	2.09e-13	3e-05	1.59e-06	0.12275	1	0.0538992	1	1	1	1	1
LncRNA-mediated mechanisms of therapeutic resistance WP3672	2.36e-74	0.0617785	3.93e-05	1	4.67e-150	1.29e-16	8.6e-09	2.96e-11	0.00512298	1	8.31e-09	1	5.69e-09	0.00119745	0.00430063	0.0283048	0.430701	2.27e-16	1	2.55e-30	1	1	1	1	1	0.0860855	1	0.686594	1	1	1	1
NAD metabolism, sirtuins and aging WP3630	1	2.66e-74	5.37e-27	0.000112867	1.6e-73	2.96e-85	0.396355	2.99e-47	1.38e-42	0.112372	5e-89	8.89e-38	1.34e-34	0.00781731	9.51e-07	2.27e-41	4.74e-08	1.58e-88	4.67e-06	1.48e-113	1	0.160935	0.759521	1	2.02e-27	0.313556	1	0.354291	1	1	1	1
Necroptosis	2.12e-188	0	4.47e-246	3.64e-254	4.24e-05	1.59e-94	2.14e-107	1	2.73e-22	1	1	8.74e-08	4.68e-07	7.73e-94	1.5e-12	4.1e-24	1	0.0153258	1	0.0719118	0.360095	1	9.32e-11	1	0.000210079	1	1.58e-05	1	1	2.07e-06	1	1
neutrophil activation involved in immune response (GO:0002283)	0	0	0	0	5.12e-19	1.6e-159	0	5.31e-21	0	3.48e-146	5.97e-65	4.38e-19	2.92e-65	1.17e-183	2.24e-35	1.79e-43	3.47e-23	1.85e-223	2.63e-10	1.2e-73	0.00691946	2.76e-48	1.44e-06	0.476223	1	1	0.134374	1	1	0.0213296	1	1
neutrophil degranulation (GO:0043312)	0	0	0	0	1.89e-19	6.58e-161	0	2.44e-20	0	7.92e-150	1.88e-64	6.97e-19	2.66e-65	3.11e-185	2.63e-35	1.32e-43	1.4e-23	7.48e-223	1.53e-10	2.22e-73	0.00586367	1.94e-48	1.22e-06	0.454847	1	1	0.0960714	1	1	0.0209281	1	1
neutrophil mediated immunity (GO:0002446)	0	0	0	0	3.29e-20	4.37e-164	0	1.24e-16	0	3.99e-151	3.19e-62	2.44e-17	1.6e-62	5.54e-184	6.63e-35	1.42e-42	2.59e-22	2.05e-216	1.25e-09	2.4e-73	0.0059373	1.52e-47	1.2e-06	0.382277	1	1	0.0915106	1	1	0.0325609	1	1
neutrophil migration (GO:1990266)	8.42e-53	2.87e-36	8.91e-69	7.7e-254	2.68e-121	7.7e-51	9.62e-197	8.94e-14	1.18e-190	0.00118079	1.59e-64	1.75e-25	1	5.18e-11	1	5.79e-31	2.66e-11	2.36e-17	1.69e-29	0.000762912	5.33e-10	5.4e-05	1	0.42056	1.45e-07	1	0.377497	1	1	1	1	1
NF-kappa B signaling pathway	5.42e-42	1.21e-31	2.52e-05	2.71e-124	1	9.24e-275	3.29e-67	4.97e-21	2.34e-62	4e-36	7.94e-150	6.26e-93	0.000971389	7.38e-06	1	6.23e-10	2.73e-27	1.12e-169	2.05e-18	2.73e-36	1.09e-05	1.28e-15	0.425262	1	1.98e-26	2.5e-08	1.13e-11	1	1	1	1	1
NOD-like receptor signaling pathway	0	0	0	0	1.94e-07	8.25e-243	2.53e-201	5.34e-06	1	3.23e-15	3.31e-125	7.35e-61	1	1.16e-140	1	2.61e-14	1.54e-20	1.96e-87	7.9e-07	0.136937	0.809188	5.93e-07	0.000774381	1.26e-14	2.19e-15	8.72e-07	1.23e-13	1	1	0.0514037	1	1
NOD1/2 Signaling Pathway Homo sapiens R-HSA-168638	2.36e-25	1	5.61e-11	6.13e-13	0.00268902	1.95e-54	1	5e-27	1.01e-77	1.95e-71	1.37e-102	5.17e-63	1	7.57e-08	1	0.00123646	3.44e-40	3.56e-112	7.77e-07	2.74e-26	0.0219621	1.14e-25	1	1	0.000105862	1.75e-10	4.39e-05	1	1	1	1	1
PD-L1 expression and PD-1 checkpoint pathway in cancer	5.59e-48	5.39e-54	1.86e-96	1.75e-55	3.2e-06	5.21e-54	1	1	0.326009	1	2.16e-88	2.66e-33	3.59e-19	1	7.01e-07	1	2.97e-41	8.29e-51	3.28e-15	1.19e-25	0.000127612	1.42e-12	1	0.0384613	0.00235849	1	5.71e-05	1	1	0.0015915	1	1
positive regulation of pattern recognition receptor signaling pathway (GO:0062208)	1	3.39e-13	2.25e-08	7.28e-06	1.15e-20	8.84e-34	0.000243869	0.00186633	4.22e-23	7.03e-09	1.09e-39	0.25998	6.77e-59	0.895203	1	0.00554628	7.58e-45	2.01e-22	1.98e-05	2.64e-51	1.1e-06	3.11e-11	0.055574	1	1	6.84e-07	1	1	1	0.723694	1	1
TNF-alpha effects on cytokine activity, cell motility, and apoptosis	1.08e-37	3.51e-185	3.33e-99	2.96162379719094e-315	1.62e-06	0	1.12e-86	4.8e-40	2.01e-66	7.08e-34	3.01e-167	6.7e-99	9.58e-25	0.00083008	1	9.75e-11	3.73e-20	5.04e-145	6.47e-09	1.85e-22	2.55e-10	3.2e-15	2.2e-07	1	1.27e-23	6.81e-11	0.00105284	1	1	1	1	1
TNF-alpha signaling pathway	0	0.000921008	7.84e-92	5.64e-36	5.19e-108	1.28e-64	2.12e-109	2.4e-35	2.16e-06	2.61e-12	2.97e-96	2.7e-77	0.301903	1.89e-47	5.86e-12	0.00336206	4.52e-07	6.08e-141	5.48e-08	1	0.359803	0.00277178	8.14e-05	0.000516508	7.16e-15	0.000764975	3.58e-15	1	1	0.936253	1	1
TNF signaling pathway	2.28e-05	1.73e-113	0.0105603	6.99e-158	1	2.51e-268	0.0247129	1	3.26e-32	4.59e-10	6.75e-123	9.93e-69	1.55e-11	1	1	1	1.7e-21	2.46e-144	2.69e-12	5.02e-18	1.04e-10	3.93e-09	1	1.34e-07	7.58e-18	0.00154236	0.0956148	1	1	1	1	1
TNF/stress-related signaling	3.05e-92	1.11e-05	1	1.3e-07	2.21e-37	6.03e-42	5.66e-18	1.19e-12	4.61e-28	3.11e-12	1.22e-89	3.8e-71	1.6e-07	1	1	0.00402973	1.09e-10	3.62e-132	4.66e-08	1.51e-07	1	1.76e-07	1	0.726789	1.85e-17	1	5.23e-08	1	1	1	1	1
TNFR2 signaling pathway	1.62e-41	2.77e-39	7.97e-05	0.00426687	6.65e-31	5.16e-82	1.37e-05	8.98e-19	6.51e-30	6.23e-38	4.32e-86	1.69e-98	1	1	0.271506	5.07e-05	1.37e-17	1.33e-106	2.64e-08	1.27e-58	1	7.22e-22	0.0455908	1	7.1e-15	7.56e-06	1.08e-09	1	1	1	1	1
Toll-like receptor signaling pathway	6e-05	2.27e-28	4.71e-13	1.33e-48	2.85e-25	2.61e-46	1.84e-33	1	0.000411266	8.09e-42	1.55e-120	2.23e-57	2.28e-10	0.0570748	1	0.03519	4.51e-25	2.35e-114	3.62e-17	1.12e-21	1	3.61e-28	1	0.004463	1.36e-09	0.00191582	8.01e-06	1	1	0.0557374	1	1
Toll receptor signaling pathway Homo sapiens P00054	1.14e-05	2.59e-113	5.68e-11	0.493035	0.0604719	1.75e-147	1	3.12e-56	5.04e-139	8.07e-36	1.45e-128	8.04e-110	0.000246664	1.7e-11	1	0.00351581	5.51e-33	1.23e-123	3.05e-16	1.5e-57	1	4.11e-12	1	1	1.49e-23	4.59e-08	9.12e-06	1	1	0.0264472	1	1

## Sheet: Table S8
	cluster0	cluster1	cluster2	cluster3	cluster4	cluster5	cluster6	cluster7	cluster9	cluster10	cluster12	cluster13	cluster14	cluster15	cluster16	cluster17	cluster19	cluster21	cluster22	cluster26	cluster27	cluster28	cluster29	cluster33	cluster34	cluster35	cluster36
Caloric restriction and aging WP4191	0.0976603	0.160064	0.0145757	0.189291	0.160571	-0.339285	-0.32691	-0.394492	-0.249375	-0.184682	-0.312522	0.266784	-0.19271	-0.423127	-0.0752621	0.199137	-0.310356	0.0484169	-0.634442	-0.204271	-0.0920558	-0.0978488	0.0509122	0.0454694	0.615808	-0.131607	0.0203396
cellular response to type I interferon (GO:0071357)	0.346453	0.262361	0.113428	0.237614	-0.109339	-0.272186	-0.269605	-0.362545	-0.278804	-0.183733	-0.246881	0.38858	-0.126556	-0.513324	-0.152183	0.202172	-0.1969	0.0301395	-0.581458	-0.0347006	-0.469161	-0.0971026	-0.212051	-0.455413	0.307733	-0.340955	0.528184
Complement and coagulation cascades	0.244207	0.152695	0.190302	0.169569	0.121247	0.442203	0.482295	0.0482865	-0.100715	0.178433	0.210937	0.194959	0.229174	0.19636	-0.0564641	0.135892	-0.325359	-0.242437	-0.453997	0.484001	-0.0174368	-0.415792	0.163522	-0.080625	-0.28035	-0.445631	0.0919378
HIF1A and PPARG regulation of glycolysis WP2456	0.0942206	0.0252077	0.0523817	0.0862435	0.115128	0.231087	0.21368	-0.0422998	0.110842	0.309106	0.0829429	0.00948484	0.305742	0.195677	-0.328046	-0.0499983	0.176712	-0.125332	-0.119663	0.0596604	0.166952	0.0726958	0.0117361	0.359171	0.18362	-0.0967653	-0.104101
Interferon Signaling Homo sapiens R-HSA-913531	0.411269	0.317144	0.17353	0.266266	-0.0803056	-0.0404123	-0.0598185	-0.203208	-0.209849	-0.00339686	-0.143668	0.342859	0.168621	-0.221729	-0.287076	0.252936	-0.226347	-0.272519	-0.610237	-0.0604669	-0.0288344	-0.195224	-0.241526	-0.460297	0.775546	-0.331208	0.487578
Interleukin-1 processing	0.14506	0.027116	-0.143367	0.14023	0.132764	-0.235674	-0.323888	-0.385176	-0.196829	0.156093	-0.285939	0.260004	-0.0718082	-0.282527	0.00266131	-0.161396	-0.0473754	0.187257	-0.357819	-0.146702	-0.0157076	0.141716	-0.0430872	0.0560478	0.854637	0.148366	-0.26945
Interleukin-1 regulation of extracellular matrix	0.449736	0.333611	0.122008	0.43607	0.166943	-0.534106	-0.514316	-0.518726	-0.292775	0.276778	-0.478184	0.534564	-0.178998	-0.648705	-0.316624	0.135668	-0.0696561	0.0836634	-0.69255	-0.406908	-0.379138	0.170866	-0.0420647	0.0651526	0.886331	-0.351484	-0.058181
Interleukin-1 signaling pathway	0.451973	0.278658	0.146528	0.347258	0.143134	-0.461808	-0.499877	-0.504332	-0.282868	0.196025	-0.53782	0.448433	-0.152069	-0.426656	-0.14069	0.0560361	-0.0797127	0.0473187	-0.393931	-0.512761	-0.230474	0.152008	-0.101666	-0.0264547	0.919797	-0.0681471	0.295594
Interleukin-2/PI3K pathway	-0.0782046	0.0271182	-0.00773494	-0.00367437	-0.132277	-0.148188	-0.122585	-0.135646	0.0384728	0.0237884	-0.0616187	-0.106314	0.00912855	-0.100899	-0.0178403	0.296082	-0.0813222	-0.288675	-0.0389038	0.0574393	0.521149	-0.212338	-0.154029	0.260495	0.369705	-0.103899	-0.111029
Interleukin-2 receptor beta chain in T cell activation	-0.0603475	-0.00201115	0.00348203	0.0674839	-0.103386	-0.138331	-0.110165	-0.154298	-0.10251	0.081443	-0.233036	-0.0940879	-0.0558219	-0.121164	0.121736	0.021585	-0.201069	-0.0576631	-0.162875	-0.149445	0.0421658	-0.437364	-0.266075	0.592664	0.128823	0.172253	-0.140644
LncRNA-mediated mechanisms of therapeutic resistance WP3672	0.14876	0.125381	0.0985999	0.115795	0.136718	-0.46209	-0.484858	-0.458883	-0.17505	0.172242	-0.285558	0.0877135	-0.105346	-0.318077	-0.0832468	0.0260264	-0.236252	0.114302	0.0923982	-0.164863	-0.165699	-0.155539	0.0485925	0.0602017	0.242675	-0.606202	-0.261264
NAD metabolism, sirtuins and aging WP3630	0.133949	0.164994	0.0407634	0.230714	0.223346	-0.409617	-0.370679	-0.465099	-0.278843	0.00191422	-0.342659	0.21015	-0.208336	-0.483679	-0.00120205	0.14746	-0.314332	0.191	-0.486224	-0.309459	-0.205982	-0.268315	-0.050907	-0.174469	0.44695	-0.0112135	NA
Necroptosis	0.28217	0.245081	0.172749	0.186164	-0.159328	-0.144505	-0.194407	-0.284251	-0.156912	-0.035068	-0.103641	0.172477	0.103308	-0.234667	-0.138532	0.478642	0.000390474	-0.254376	-0.61958	0.107835	0.122683	0.168595	-0.314203	-0.21932	0.788404	-0.471954	0.134542
neutrophil activation involved in immune response (GO:0002283)	0.470272	0.416659	0.49319	0.313388	-0.193288	0.655076	0.598117	0.347158	0.269551	0.343894	0.363709	0.219115	0.615954	0.330552	-0.497713	0.405468	0.50074	-0.492281	-0.578424	0.478717	0.377584	0.142691	0.00346284	0.414738	0.602977	-0.0668797	0.116185
neutrophil degranulation (GO:0043312)	0.470714	0.417094	0.494272	0.312715	-0.192833	0.655246	0.596948	0.345079	0.266953	0.342607	0.36631	0.217902	0.612847	0.330223	-0.501106	0.405779	0.500951	-0.492613	-0.578342	0.481145	0.377421	0.141015	0.004521	0.409056	0.606628	-0.125326	0.117016
neutrophil mediated immunity (GO:0002446)	0.473872	0.41794	0.494881	0.314552	-0.18491	0.650458	0.593204	0.336075	0.257892	0.347236	0.358221	0.216081	0.607946	0.326195	-0.494088	0.407365	0.49946	-0.491377	-0.582038	0.46599	0.376757	0.150992	0.000115318	0.413272	0.584574	-0.142907	0.0909675
neutrophil migration (GO:1990266)	0.29805	0.2114	0.164405	0.232473	-0.0838212	-0.00108067	-0.256921	-0.394033	-0.189586	0.263943	-0.149027	0.434161	0.138856	-0.279903	-0.385029	0.143346	0.108258	-0.209763	-0.507641	-0.0829483	0.0946127	-0.0430208	0.030174	0.122917	0.719184	-0.361409	-0.186071
NF-kappa B signaling pathway	0.493269	0.274613	0.0944654	0.289443	0.210359	-0.606464	-0.597057	-0.522263	-0.319097	0.0960049	-0.521472	0.489411	-0.332278	-0.647729	0.245193	0.00180548	-0.11366	0.168861	-0.615513	-0.471387	-0.467614	0.125902	-0.219079	-0.0591724	0.88688	-0.51658	0.381531
NOD-like receptor signaling pathway	0.481079	0.382603	0.249018	0.292812	0.118534	-0.380015	-0.399771	-0.441493	-0.29013	0.182459	-0.415568	0.353555	-0.112726	-0.43895	-0.110896	0.359404	-0.0571234	-0.0587485	-0.524636	-0.274212	-0.242803	-0.0208204	-0.158521	0.147423	0.905786	-0.320017	0.090448
NOD1/2 Signaling Pathway Homo sapiens R-HSA-168638	0.213878	0.0724204	-0.0597321	0.083596	0.173121	-0.382825	-0.359632	-0.384655	-0.189005	-0.112329	-0.349265	0.237185	-0.160062	-0.311028	0.301047	-0.102639	-0.0913352	0.0948296	-0.283877	-0.0552507	0.0549349	0.379248	-0.323826	-0.0363346	0.819044	-0.27833	0.50428
PD-L1 expression and PD-1 checkpoint pathway in cancer	0.227294	0.197475	0.0468699	0.242939	0.169854	-0.452591	-0.358897	-0.432965	-0.240538	0.197105	-0.411324	0.0845776	-0.341388	-0.523194	0.045034	-0.0365847	-0.296625	0.0593729	-0.40518	-0.43962	-0.291681	-0.312917	-0.221072	-0.242489	0.597978	-0.199177	0.135038
positive regulation of pattern recognition receptor signaling pathway (GO:0062208)	0.0415258	0.0732777	0.0609926	0.07226	0.118027	-0.165983	-0.152467	-0.184673	-0.171755	-0.0532753	-0.09486	0.0212509	-0.181937	-0.30397	0.170274	0.158953	-0.114556	0.0790397	-0.0411251	-0.195487	0.0584803	0.032273	-0.257986	-0.174874	-0.438639	0.150894	-0.468521
TNF-alpha effects on cytokine activity, cell motility, and apoptosis	0.4413	0.271346	0.0348432	0.337662	0.228986	-0.55614	-0.583732	-0.519785	-0.291485	0.170846	-0.494702	0.516742	-0.244882	-0.636998	-0.109931	0.0120321	-0.0622371	0.122005	-0.670926	-0.366646	-0.27899	0.06507	-0.151854	-0.00552569	0.923499	-0.0246793	0.143975
TNF-alpha signaling pathway	0.377825	0.244844	0.167176	0.191082	0.147515	-0.401752	-0.372888	-0.365829	-0.311345	-0.0190547	-0.43057	0.234663	-0.165676	-0.304296	0.0171803	0.189575	-0.213065	-0.00442209	-0.31806	-0.308069	-0.135844	-0.101925	-0.271732	0.0614345	0.841312	-0.579073	-0.19694
TNF signaling pathway	0.354011	0.207807	-0.0257986	0.328167	0.220884	-0.54619	-0.539293	-0.523137	-0.298411	0.331538	-0.520335	0.333163	-0.327448	-0.517146	0.0245166	-0.092287	-0.127219	0.137621	-0.593318	-0.455064	-0.45584	-0.18723	-0.0430748	0.0602975	0.869806	-0.337634	0.203067
TNF/stress-related signaling	0.30351	0.153147	-0.00547436	0.177101	0.235726	-0.403196	-0.337997	-0.387814	-0.260418	0.124063	-0.43672	0.241958	-0.224035	-0.373068	0.0463221	-0.172358	-0.131489	0.0886696	-0.265657	-0.414353	-0.299267	0.207932	-0.0929128	-0.246676	0.895045	0.125687	-0.307737
TNFR2 signaling pathway	0.415746	0.23979	0.0500248	0.292638	0.230988	-0.483846	-0.496063	-0.515966	-0.252651	0.120982	-0.515127	0.343402	-0.207986	-0.35733	0.00465853	-0.00900466	-0.200565	0.0867559	-0.642815	-0.330562	-0.329035	0.213248	-0.195579	-0.173272	0.873011	-0.250608	0.397069
Toll-like receptor signaling pathway	0.357907	0.209827	0.0448232	0.227671	0.144061	-0.591838	-0.599377	-0.541894	-0.328272	0.162109	-0.499324	0.427797	-0.32609	-0.56358	-0.123016	-0.0993343	-0.0688025	0.0914315	-0.497543	-0.44962	-0.205016	-0.0480593	-0.231592	-0.00188625	0.932411	0.225232	-0.232554
Toll receptor signaling pathway Homo sapiens P00054	0.348581	0.16873	-0.0834637	0.234804	0.292492	-0.50299	-0.47957	-0.471125	-0.287388	0.154939	-0.445963	0.3758	-0.334463	-0.399807	0.0131227	-0.231027	-0.097407	0.146685	-0.447465	-0.436978	-0.0668835	0.147408	-0.268376	-0.015197	0.841151	-0.361517	-0.0870091
p.adj.value
	cluster0	cluster1	cluster2	cluster3	cluster4	cluster5	cluster6	cluster7	cluster9	cluster10	cluster12	cluster13	cluster14	cluster15	cluster16	cluster17	cluster19	cluster21	cluster22	cluster26	cluster27	cluster28	cluster29	cluster33	cluster34	cluster35	cluster36
Caloric restriction and aging WP4191	8.44e-35	3.51e-75	1	3.06e-82	3.69e-53	5.53e-236	2.95e-209	5.17e-219	2.43e-62	9.95e-26	1.15e-43	1.27e-30	8.82e-15	7.2e-75	0.404805	1.6e-12	5.98e-30	1	1.21e-103	0.310454	1	1	1	1	0.0288907	1	1
cellular response to type I interferon (GO:0071357)	0	2.66e-207	1.14e-33	3e-131	2.97e-24	1.89e-148	1.2e-139	2e-182	1.23e-78	1.83e-25	1.63e-26	1.34e-68	6.93e-06	2.33e-116	2.85e-07	6.12e-13	2.6e-11	1	5.66e-83	1	3.4e-09	1	1	0.00546606	1	1	1
Complement and coagulation cascades	3.1e-225	2.7e-68	7.21e-97	1.14e-65	5.81e-30	0	0	0.0100816	1.03e-09	5.67e-24	4.74e-19	9.1e-16	2.06e-21	1.7e-14	1	2.15e-05	3.88e-33	4.97e-15	2.75e-46	6.28e-13	1	1.18e-05	1	1	1	1	1
HIF1A and PPARG regulation of glycolysis WP2456	2.34e-32	0.263954	1.17e-06	2.34e-16	5.93e-27	8.49e-106	2.21e-86	0.0486435	7.9e-12	5.12e-75	0.0185558	1	1.38e-39	2.17e-14	1.39e-38	1	6.18e-09	0.00196868	0.0243306	1	1	1	1	0.231459	1	1	1
Interferon Signaling Homo sapiens R-HSA-913531	0	2.72e-308	3.22e-80	3.53e-166	7.28e-13	0.0066163	1.86e-06	2.22e-54	1.16e-43	1	1.9e-08	2.82e-52	4.36e-11	1.01e-18	5.74e-29	6.31e-21	2.98e-15	2.45e-19	1.02e-93	1	1	1	1	0.00437535	2.4e-05	1	1
Interleukin-1 processing	1.19e-77	0.15059	2.51e-54	1.56e-44	4.59e-36	3.62e-110	3.47e-205	6.44e-208	2.81e-38	3.22e-18	3.8e-36	5.26e-29	0.21851	2.94e-31	1	6.68e-08	1	1.37e-08	2.46e-27	1	1	1	1	1	4.49e-08	1	1
Interleukin-1 regulation of extracellular matrix	0	0	4.4e-39	0	1.49e-57	0	0	0	4.02e-87	1.73e-59	4.52e-111	1.33e-141	1.29e-12	3.93e-208	9.4e-36	2.23e-05	0.730389	0.411493	1.59e-131	1.86e-08	2.27e-05	1	1	1	1.19e-09	1	1
Interleukin-1 signaling pathway	0	5.32e-235	8.46e-57	1.19e-290	4.86e-42	0	0	0	4.7e-81	4.33e-29	3.26e-146	2.7e-94	7.56e-09	2.87e-76	4.39e-06	1	0.25638	1	9.71e-34	6.42e-15	0.300345	1	1	1	6.01e-12	1	1
Interleukin-2/PI3K pathway	3.91e-22	0.15059	1	1	8.51e-36	9.83e-43	6.83e-28	9.69e-24	0.170828	1	0.433515	0.000407918	1	0.00204941	1	2.59e-29	0.215326	6.93e-22	1	1	5.65e-12	1	1	1	1	1	1
Interleukin-2 receptor beta chain in T cell activation	5.01e-13	1	1	9.45e-10	1.24e-21	3.7e-37	1.74e-22	6.39e-31	4.49e-10	0.000109028	1.73e-23	0.00472774	1	3.84e-05	0.000256692	1	7.89e-12	1	6.39e-05	1	1	1.92e-06	0.459658	1.77e-06	1	1	1
LncRNA-mediated mechanisms of therapeutic resistance WP3672	9.91e-82	1.07e-45	2.98e-25	4.42e-30	2.71e-38	0	0	3.22e-306	4.22e-30	2.72e-22	4.77e-36	0.0143858	0.000768344	3.24e-40	0.146107	1	1.02e-16	0.00986633	0.385311	1	1	1	1	1	1	1	1
NAD metabolism, sirtuins and aging WP3630	4.78e-66	5.6e-80	0.000852832	1.66e-123	1.58e-104	0	1.01e-273	1.11611630952055e-315	1.17e-78	1	3.57e-53	1.71e-18	1.81e-17	2.51e-101	1	1.82e-06	8.94e-31	5.82e-09	3.92e-54	0.000302046	0.865501	0.115774	1	1	1	1	NA
Necroptosis	5.17e-304	5.23e-180	1.75e-79	1.74e-79	2.51e-52	1.31e-40	3.56e-71	5.89e-109	4.48e-24	1	0.000414235	3.89e-12	0.00114552	4.19e-21	7.18e-06	2.84e-84	1	1.13e-16	1.93e-97	1	1	1	0.0628108	1	1.04e-05	1	1
neutrophil activation involved in immune response (GO:0002283)	0	0	0	9.33e-234	1.14e-77	0	0	3.17e-166	2.79e-73	4.31e-94	1.78e-60	3.36e-20	6.74e-195	1.13e-43	1.76e-97	5.47e-58	2.34e-86	3.17e-71	6.67e-82	1.38e-12	2.57e-05	1	1	0.0313631	0.0417251	1	1
neutrophil degranulation (GO:0043312)	0	0	0	1.06e-232	2.68e-77	0	0	4.15e-164	8.1e-72	2.43e-93	2.04e-61	5.75e-20	2.19e-192	1.4e-43	4.89e-99	4.37e-58	1.93e-86	2.45e-71	7.1e-82	9.63e-13	2.59e-05	1	1	0.0389185	0.0378448	1	1
neutrophil mediated immunity (GO:0002446)	0	0	0	1.36e-235	6.23e-71	0	0	4.12e-155	7.77e-67	4.7e-96	1.62e-58	1.29e-19	1.76e-188	1.9e-42	7.71e-96	1.37e-58	7.62e-86	6.34e-71	3.53e-83	8.84e-12	2.71e-05	1	1	0.0329594	0.0693175	1	1
neutrophil migration (GO:1990266)	0	9.3e-133	7.64e-72	1.86e-125	4.83e-14	1	2.42e-126	1.85e-218	1.88e-35	7.27e-54	3.85e-09	1.09e-87	3.06e-07	1.19e-30	1.16e-54	4.6e-06	0.00629158	5.34e-11	7.77e-60	1	1	1	1	1	0.000519709	1	1
NF-kappa B signaling pathway	0	6.03e-228	3.95e-23	8.57e-198	2.06e-92	0	0	0	1.86e-104	1.21e-06	7.16e-136	4.09e-115	2.49e-47	2.67e-207	1.16e-20	1	0.00284357	8.08e-07	8.31e-96	4.06e-12	4.05e-09	1	1	1	1.11e-09	1	1
NOD-like receptor signaling pathway	0	0	1.91e-168	1.21e-202	1.32e-28	5.23e-301	0	9.09e-281	1.76e-85	4.21e-25	5.64e-81	7.49e-56	0.000166442	2.82e-81	0.00199768	1.58e-44	1	1	1.16e-64	0.00433404	0.168327	1	1	1	7e-11	1	1
NOD1/2 Signaling Pathway Homo sapiens R-HSA-168638	1.95e-171	9.08e-15	7.33e-09	2.53e-15	5.51e-62	7.48e-306	1.8e-256	2.62e-207	3.13e-35	3.31e-09	2.1e-55	6.9e-24	6.62e-10	2.45e-38	4.46e-32	0.0090406	0.0636646	0.122327	1.36e-16	1	1	0.000192627	0.0403141	1	1.1e-06	1	1
PD-L1 expression and PD-1 checkpoint pathway in cancer	2.95e-194	1.89e-115	3.33e-05	2.11e-137	1.27e-59	0	2.39e-255	8.11e-269	7.52e-58	2.02e-29	3.7e-79	0.0244663	3.61e-50	1.07e-121	1	1	3.5e-27	1	6.84e-36	3.26e-10	0.0117798	0.0128521	1	1	0.0477126	1	1
positive regulation of pattern recognition receptor signaling pathway (GO:0062208)	5.95e-06	3.97e-15	2.88e-09	2.87e-11	2.34e-28	8.29e-54	2.05e-43	1.1e-44	5.85e-29	0.0779761	0.00220442	1	4.56e-13	1.64e-36	2.3e-09	1.23e-07	0.00250344	0.636158	1	0.479333	1	1	0.624037	1	1	1	1
TNF-alpha effects on cytokine activity, cell motility, and apoptosis	0	2.46e-222	0.0135682	8.63e-274	4.84e-110	0	0	0	2.55e-86	6.39e-22	4.07e-120	1.14e-130	1.18e-24	2.44e-198	0.00236639	1	1	0.0032465	2.12e-120	1.57e-06	0.0250152	1	1	1	2.91e-12	1	1
TNF-alpha signaling pathway	0	1.19e-179	2.46e-74	7.64e-84	1.04e-44	0	3e-277	5.36e-186	3.65e-99	1	1.27e-87	2.35e-23	1.13e-10	1.36e-36	1	2.99e-11	2.14e-13	1	3.45e-21	0.000335006	1	1	0.372399	1	1.63e-07	1	1
TNF signaling pathway	0	3.56e-128	0.407506	1.09e-257	3.6e-102	0	0	0	1.11e-90	4.92e-87	3.56e-135	3.83e-49	7.34e-46	2.09e-118	1	0.0423926	0.00027896	0.000273837	2.84e-87	4.11e-11	1.49e-08	1	1	1	8.88e-09	1	1
TNF/stress-related signaling	0	1.05e-68	1	9.16e-72	7.98e-117	0	1.28e-224	5.04e-211	3.34e-68	2.44e-11	1.91e-90	6.56e-25	2.11e-20	9.61e-57	1	3.87e-09	0.000129728	0.237916	2.16e-14	7.7e-09	0.00730006	1	1	1	3.6e-10	1	1
TNFR2 signaling pathway	0	4.52e-172	5.12e-06	2.14e-202	4.94e-112	0	0	0	4.73e-64	9.3e-11	5.18e-132	1.87e-52	2.08e-17	1.15e-51	1	1	9.1e-12	0.2937	2.73e-107	4.96e-05	0.000999224	1	1	1	6.18e-09	1	1
Toll-like receptor signaling pathway	0	9.64e-131	0.000103871	3.6e-120	1.35e-42	0	0	0	6.18e-111	1.13e-19	9.73e-123	7.66e-85	1.87e-45	1.64e-145	0.000199323	0.0149773	0.780139	0.178271	4.3e-57	8.64e-11	0.89859	1	1	1	4.39e-13	1	1
Toll receptor signaling pathway Homo sapiens P00054	0	1.04e-83	6.71e-18	4.57e-128	6.07e-183	0	0	0	8.56e-84	5.96e-18	8.48e-95	9.16e-64	5.33e-48	4.84e-66	1	3.12e-17	0.0301229	5.69e-05	8.52e-45	4.56e-10	1	1	0.420901	1	1.65e-07	1	1
up_gene57	0
